# Supplementary material for: Three 4-(4-fluoro­phen­yl)piperazin-1-ium salts containing organic anions: supra­molecular assembly in one, two and three dimensions
Source: Acta Crystallogr E Crystallogr Commun. 2020 May 15;76(Pt 6):841–7. doi: 10.1107/S2056989020006398 (PMC7273999; doi:10.1107/S2056989020006398)
Supplement: Supplementary file 1 [file e-76-00841-sup1.cif]

##############################################################################
#                                                                            #
# This CIF contains the data in a paper accepted for publication in          #
# Acta Crystallographica Section E. It conforms to the requirements of       #
# Notes for Authors for Acta Crystallographica Section E, and has been       #
# peer reviewed under the auspices of the IUCr Commission on Journals.       #
#                                                                            #
# Full details of the Crystallographic Information File format               #
# are given in the paper "The Crystallographic Information File (CIF):       #
# a New Standard Archive File for Crystallography" by S. R. Hall, F. H.      #
# Allen and I. D. Brown [Acta Cryst. (1991), A47, 655-685].                  #
#                                                                            #
# The current version of the core CIF dictionary is obtainable from          #
# ftp://ftp.iucr.org/pub/cif_core.dic.                                       #
#                                                                            #
# Software is freely available for graphical display of the structure(s)     #
# in this CIF. For information consult the CIF software page                 #
# http://www.iucr.org/resources/cif/software.                                #
#                                                                            #
# This file may be used for bona fide research purposes within the           #
# scientific community so long as proper attribution is given to the journal # 
# article from which it was obtained.                                        #
#                                                                            #
##############################################################################
data_global
_audit_creation_method     'from SHELXL-2014'
_journal_date_recd_electronic     2020-04-30
_journal_date_accepted     2020-05-13
_journal_name_full     'Acta Crystallographica, Section E'
_journal_year     2020
_journal_volume     76
_journal_issue      6
_journal_page_first     841
_journal_page_last     847
_journal_paper_category     GO
_journal_paper_doi     10.1107/S2056989020006398
_journal_coeditor_code     WM5557
loop_
    _publ_contact_author_name
    _publ_contact_author_address
    _publ_contact_author_email
    'Yathirajan, Hemmige S.'
;  Department of Studies in Chemistry,
University of Mysore,
Manasagangotri, Mysuru-570 006,
India
;
 yathirajan@hotmail.com
_publ_contact_author_fax     ?
_publ_contact_author_phone     ?
_publ_section_title
;
Three 4-(4-fluorophenyl)piperazin-1-ium salts containing organic anions:
supramolecular assembly in one, two and three dimensions
;
loop_
    _publ_author_name
    _publ_author_footnote
    _publ_author_address
    'Harish Chinthal, Chayanna' .
;  Department of Studies in Chemistry,
University of Mysore,
Manasagangotri, Mysuru-570 006,
India
;
    'Yathirajan, Hemmige S.' .
;  Department of Studies in Chemistry,
University of Mysore,
Manasagangotri, Mysuru-570 006,
India
;
    'Archana, Sreeramapura D.' .
;  Department of Studies in Chemistry,
University of Mysore,
Manasagangotri, Mysuru-570 006,
India
;
    'Foro, Sabine' .
; Institute of Materials Science,
Darmstadt University of Technology,
Alarich-Weiss-Strasse 2,
D-64287 Darmstadt,
Germany
;
    'Glidewell, Christopher' .
;    School of Chemistry, University of St Andrews,
     St Andrews, Fife KY16 9ST, UK
;
_publ_section_synopsis
;
Three salts containing the
4-(4-fluorophenyl)piperazin-1-ium cation have been prepared and structurally
characterized.
;
data_I
_audit_creation_method     SHELXL-2014
_chemical_name_systematic
;
4-(4-Fluorophenyl)piperazin-1-ium 2-hydroxy-3,5-dinitrobenzoate
;
_chemical_name_common     ?
_chemical_formula_moiety     'C10 H14 F N2 +, C7 H3 N2 O7 -'
_chemical_formula_sum     'C17 H17 F N4 O7'
_chemical_formula_iupac     'C10 H14 F N2 +, C7 H3 N2 O7 -'
_chemical_formula_weight     408.35
_chemical_melting_point     ?
_space_group_crystal_system     monoclinic
_space_group_name_H-M_alt     'P 21/c'
_space_group_name_Hall     '-P 2ybc'
loop_
    _space_group_symop_operation_xyz
    'x, y, z'
    '-x, y+1/2, -z+1/2'
    '-x, -y, -z'
    'x, -y-1/2, z-1/2'
_cell_length_a     10.6829(6)
_cell_length_b     13.1701(6)
_cell_length_c     13.5563(7)
_cell_angle_alpha     90
_cell_angle_beta     108.970(5)
_cell_angle_gamma     90
_cell_volume     1803.71(17)
_cell_formula_units_Z     4
_cell_measurement_reflns_used     3905
_cell_measurement_theta_min     2.626
_cell_measurement_theta_max     27.783
_cell_measurement_temperature     293(2)
_exptl_crystal_description     block
_exptl_crystal_colour     yellow
_exptl_crystal_size_max     0.500
_exptl_crystal_size_mid     0.440
_exptl_crystal_size_min     0.340
_exptl_crystal_density_diffrn     1.504
_exptl_crystal_density_meas     ?
_exptl_crystal_density_method     ?
_exptl_crystal_F_000     848
_exptl_absorpt_coefficient_mu     0.125
_exptl_absorpt_correction_type     multi-scan
_exptl_absorpt_process_details
;
(CrysAlis RED; Oxford Diffraction, 2009)
;
_exptl_absorpt_correction_T_min     0.874
_exptl_absorpt_correction_T_max     0.958
_exptl_special_details     ?
_diffrn_ambient_temperature     293(2)
_diffrn_source     'Enhance (Mo) X-ray Source'
_diffrn_radiation_type     MoK\a
_diffrn_radiation_wavelength     0.71073
_diffrn_radiation_monochromator     graphite
_diffrn_measurement_device_type
;
Oxford Diffraction Xcalibur with Sapphire CCD
;
_diffrn_measurement_method     '\w scans'
_diffrn_detector_area_resol_mean     ?
_diffrn_reflns_number     7194
_diffrn_reflns_av_R_equivalents     0.0112
_diffrn_reflns_av_unetI/netI     0.0191
_diffrn_reflns_theta_min     2.626
_diffrn_reflns_theta_max     27.783
_diffrn_reflns_theta_full     25.242
_diffrn_measured_fraction_theta_max     0.919
_diffrn_measured_fraction_theta_full     0.999
_diffrn_reflns_limit_h_min     -13
_diffrn_reflns_limit_h_max     8
_diffrn_reflns_limit_k_min     -17
_diffrn_reflns_limit_k_max     12
_diffrn_reflns_limit_l_min     -11
_diffrn_reflns_limit_l_max     17
_diffrn_standards_number     0
_diffrn_standards_interval_count     0
_diffrn_standards_interval_time     0
_diffrn_standards_decay_%     0
_refine_special_details     ?
_reflns_number_total     3905
_reflns_number_gt     2845
_reflns_threshold_expression     'I > 2\s(I)'
_refine_ls_structure_factor_coef     Fsqd
_refine_ls_matrix_type     full
_refine_ls_R_factor_all     0.0614
_refine_ls_R_factor_gt     0.0407
_refine_ls_wR_factor_gt     0.0979
_refine_ls_wR_factor_ref     0.1078
_refine_ls_goodness_of_fit_ref     1.025
_refine_ls_restrained_S_all     1.025
_refine_ls_number_reflns     3905
_refine_ls_number_parameters     271
_refine_ls_number_restraints     0
_refine_ls_hydrogen_treatment     mixed
_refine_ls_weighting_scheme     calc
_refine_ls_weighting_details
              'w=1/[\s^2^(Fo^2^)+(0.0493P)^2^+0.4487P] where P=(Fo^2^+2Fc^2^)/3'
_atom_sites_solution_hydrogens     mixed
_atom_sites_solution_primary     difmap
_atom_sites_solution_secondary     ?
_refine_ls_shift/su_max     0.000
_refine_ls_shift/su_mean     0.000
_refine_diff_density_max     0.292
_refine_diff_density_min     -0.201
_refine_ls_extinction_method     none
_refine_ls_extinction_coef     .
loop_
    _atom_type_symbol
    _atom_type_description
    _atom_type_scat_dispersion_real
    _atom_type_scat_dispersion_imag
    _atom_type_scat_source
    'C' 'C' 0.0033 0.0016
                         'International Tables Vol C Tables 4.2.6.8 and 6.1.1.4'
    'H' 'H' 0.0000 0.0000
                         'International Tables Vol C Tables 4.2.6.8 and 6.1.1.4'
    'N' 'N' 0.0061 0.0033
                         'International Tables Vol C Tables 4.2.6.8 and 6.1.1.4'
    'O' 'O' 0.0106 0.0060
                         'International Tables Vol C Tables 4.2.6.8 and 6.1.1.4'
    'F' 'F' 0.0171 0.0103
                         'International Tables Vol C Tables 4.2.6.8 and 6.1.1.4'
_computing_data_collection
;
CrysAlis CCD (Oxford Diffraction, 2009)
;
_computing_cell_refinement
;
CrysAlis RED (Oxford Diffraction, 2009)
;
_computing_data_reduction
;
CrysAlis RED (Oxford Diffraction, 2009)
;
_computing_structure_solution
;
SHELXT (Sheldrick, 2015a)
;
_computing_structure_refinement
;
SHELXL2014 (Sheldrick, 2015b)
;
_computing_molecular_graphics
;
PLATON (Spek, 2020)
;
_computing_publication_material
;
SHELXL2014 (Sheldrick, 2015b) and PLATON (Spek, 2020)
;
loop_
    _atom_site_type_symbol
    _atom_site_label
    _atom_site_fract_x
    _atom_site_fract_y
    _atom_site_fract_z
    _atom_site_U_iso_or_equiv
    _atom_site_adp_type
    _atom_site_calc_flag
    _atom_site_occupancy
    _atom_site_disorder_assembly
    _atom_site_disorder_group
    N N1 0.23326(15) 0.37624(11) 0.56770(10) 0.0410(3) Uani d 1 . .
    H H11 0.2339(18) 0.3081(15) 0.5648(13) 0.049 Uiso d 1 . .
    H H12 0.1870(18) 0.3961(14) 0.6103(14) 0.049 Uiso d 1 . .
    C C2 0.16795(18) 0.41660(13) 0.46103(12) 0.0458(4) Uani d 1 . .
    H H2A 0.0754 0.3969 0.4369 0.055 Uiso calc 1 . .
    H H2B 0.2098 0.3883 0.4135 0.055 Uiso calc 1 . .
    C C3 0.17888(16) 0.53003(12) 0.46196(13) 0.0446(4) Uani d 1 . .
    H H3A 0.1373 0.5561 0.3920 0.054 Uiso calc 1 . .
    H H3B 0.1328 0.5583 0.5066 0.054 Uiso calc 1 . .
    N N4 0.31711(13) 0.56110(10) 0.49976(10) 0.0386(3) Uani d 1 . .
    C C5 0.38008(18) 0.52566(14) 0.60598(13) 0.0507(4) Uani d 1 . .
    H H5A 0.3366 0.5558 0.6515 0.061 Uiso calc 1 . .
    H H5B 0.4721 0.5466 0.6302 0.061 Uiso calc 1 . .
    C C6 0.37196(18) 0.41196(14) 0.61064(15) 0.0527(4) Uani d 1 . .
    H H6A 0.4238 0.3820 0.5712 0.063 Uiso calc 1 . .
    H H6B 0.4093 0.3898 0.6825 0.063 Uiso calc 1 . .
    C C21 0.34479(15) 0.66117(12) 0.47504(12) 0.0369(3) Uani d 1 . .
    C C22 0.29655(18) 0.69322(13) 0.37175(13) 0.0481(4) Uani d 1 . .
    H H22 0.2418 0.6502 0.3218 0.058 Uiso calc 1 . .
    C C23 0.3279(2) 0.78703(14) 0.34172(15) 0.0545(5) Uani d 1 . .
    H H23 0.2948 0.8074 0.2724 0.065 Uiso calc 1 . .
    C C24 0.40826(18) 0.84938(13) 0.41541(16) 0.0505(4) Uani d 1 . .
    F F24 0.44076(13) 0.94182(8) 0.38489(10) 0.0748(4) Uani d 1 . .
    C C25 0.45600(18) 0.82219(13) 0.51707(16) 0.0533(5) Uani d 1 . .
    H H25 0.5101 0.8664 0.5660 0.064 Uiso calc 1 . .
    C C26 0.42392(17) 0.72812(13) 0.54787(13) 0.0464(4) Uani d 1 . .
    H H26 0.4557 0.7097 0.6179 0.056 Uiso calc 1 . .
    C C37 0.15341(16) 0.07140(13) 0.28960(12) 0.0422(4) Uani d 1 . .
    O O31 0.11601(13) 0.02065(10) 0.21079(8) 0.0549(3) Uani d 1 . .
    O O32 0.19930(15) 0.16315(11) 0.28736(10) 0.0644(4) Uani d 1 . .
    H H32 0.224(3) 0.1886(19) 0.358(2) 0.097 Uiso d 1 . .
    C C31 0.15560(14) 0.03293(11) 0.39367(11) 0.0336(3) Uani d 1 . .
    C C32 0.21010(14) 0.09577(11) 0.48464(11) 0.0328(3) Uani d 1 . .
    O O33 0.24279(12) 0.18739(8) 0.47606(8) 0.0461(3) Uani d 1 . .
    C C33 0.22155(15) 0.04718(11) 0.58166(11) 0.0346(3) Uani d 1 . .
    C C34 0.17610(15) -0.04917(12) 0.58678(12) 0.0384(4) Uani d 1 . .
    H H34 0.1844 -0.0782 0.6511 0.046 Uiso calc 1 . .
    C C35 0.11827(15) -0.10288(12) 0.49668(12) 0.0379(3) Uani d 1 . .
    C C36 0.10914(14) -0.06281(12) 0.39986(12) 0.0365(3) Uani d 1 . .
    H H36 0.0717 -0.1008 0.3396 0.044 Uiso calc 1 . .
    N N33 0.28212(14) 0.09929(11) 0.68062(10) 0.0456(3) Uani d 1 . .
    O O34 0.33859(15) 0.17925(10) 0.68299(10) 0.0654(4) Uani d 1 . .
    O O35 0.2769(2) 0.05901(14) 0.75965(10) 0.0944(6) Uani d 1 . .
    N N35 0.06646(15) -0.20338(11) 0.50384(13) 0.0497(4) Uani d 1 . .
    O O36 0.09063(16) -0.24215(11) 0.58996(12) 0.0768(5) Uani d 1 . .
    O O37 -0.00086(15) -0.24444(10) 0.42356(12) 0.0668(4) Uani d 1 . .
loop_
    _atom_site_aniso_label
    _atom_site_aniso_U_11
    _atom_site_aniso_U_22
    _atom_site_aniso_U_33
    _atom_site_aniso_U_12
    _atom_site_aniso_U_13
    _atom_site_aniso_U_23
    N1 0.0566(9) 0.0317(7) 0.0400(7) -0.0031(6) 0.0228(6) -0.0008(6)
    C2 0.0570(10) 0.0409(9) 0.0380(8) -0.0130(8) 0.0132(7) -0.0001(7)
    C3 0.0416(9) 0.0372(9) 0.0506(9) -0.0068(7) 0.0088(7) 0.0042(7)
    N4 0.0405(7) 0.0348(7) 0.0378(7) -0.0064(6) 0.0091(5) 0.0011(5)
    C5 0.0513(10) 0.0503(10) 0.0426(9) -0.0115(8) 0.0044(8) 0.0038(8)
    C6 0.0504(10) 0.0503(11) 0.0544(10) 0.0019(8) 0.0131(8) 0.0131(9)
    C21 0.0373(8) 0.0338(8) 0.0422(8) -0.0041(6) 0.0166(6) -0.0040(6)
    C22 0.0613(11) 0.0398(9) 0.0434(9) -0.0120(8) 0.0171(8) -0.0032(7)
    C23 0.0682(12) 0.0464(10) 0.0528(10) -0.0056(9) 0.0251(9) 0.0068(8)
    C24 0.0522(10) 0.0331(9) 0.0740(13) -0.0064(8) 0.0313(9) 0.0020(8)
    F24 0.0864(9) 0.0408(6) 0.1059(10) -0.0168(6) 0.0432(7) 0.0086(6)
    C25 0.0485(10) 0.0404(10) 0.0705(12) -0.0149(8) 0.0187(9) -0.0135(9)
    C26 0.0464(9) 0.0439(10) 0.0466(9) -0.0088(8) 0.0121(7) -0.0059(7)
    C37 0.0451(9) 0.0506(10) 0.0317(8) 0.0017(8) 0.0138(7) 0.0028(7)
    O31 0.0654(8) 0.0674(8) 0.0314(6) -0.0048(7) 0.0151(5) -0.0039(6)
    O32 0.1018(11) 0.0559(8) 0.0392(7) -0.0167(8) 0.0279(7) 0.0062(6)
    C31 0.0340(7) 0.0384(8) 0.0304(7) 0.0037(6) 0.0132(6) 0.0013(6)
    C32 0.0346(7) 0.0330(8) 0.0337(7) 0.0025(6) 0.0152(6) 0.0016(6)
    O33 0.0662(8) 0.0337(6) 0.0416(6) -0.0063(5) 0.0219(5) 0.0001(5)
    C33 0.0364(8) 0.0376(8) 0.0312(7) 0.0025(6) 0.0126(6) -0.0002(6)
    C34 0.0393(8) 0.0419(9) 0.0370(8) 0.0051(7) 0.0165(7) 0.0095(7)
    C35 0.0362(8) 0.0323(8) 0.0476(9) 0.0007(6) 0.0169(7) 0.0039(7)
    C36 0.0341(8) 0.0374(8) 0.0387(8) 0.0005(6) 0.0130(6) -0.0037(6)
    N33 0.0534(8) 0.0503(9) 0.0327(7) 0.0013(7) 0.0133(6) 0.0002(6)
    O34 0.0900(11) 0.0529(8) 0.0464(7) -0.0153(7) 0.0128(7) -0.0104(6)
    O35 0.1494(17) 0.0992(13) 0.0325(7) -0.0423(11) 0.0265(8) 0.0008(7)
    N35 0.0475(8) 0.0385(8) 0.0662(10) -0.0035(6) 0.0228(7) 0.0050(7)
    O36 0.0962(11) 0.0551(9) 0.0759(10) -0.0183(8) 0.0235(8) 0.0238(8)
    O37 0.0731(9) 0.0487(8) 0.0777(10) -0.0215(7) 0.0232(8) -0.0112(7)
_geom_special_details
;
 All esds (except the esd in the dihedral angle between two l.s. planes)
 are estimated using the full covariance matrix.  The cell esds are taken
 into account individually in the estimation of esds in distances, angles
 and torsion angles; correlations between esds in cell parameters are only
 used when they are defined by crystal symmetry.  An approximate (isotropic)
 treatment of cell esds is used for estimating esds involving l.s. planes.
;
loop_
    _geom_bond_atom_site_label_1
    _geom_bond_atom_site_label_2
    _geom_bond_site_symmetry_2
    _geom_bond_distance
    _geom_bond_publ_flag
    N1 C6 . 1.481(2) ?
    N1 C2 . 1.485(2) ?
    N1 H11 . 0.898(19) ?
    N1 H12 . 0.912(19) ?
    C2 C3 . 1.498(2) ?
    C2 H2A . 0.9700 ?
    C2 H2B . 0.9700 ?
    C3 N4 . 1.456(2) ?
    C3 H3A . 0.9700 ?
    C3 H3B . 0.9700 ?
    N4 C21 . 1.4147(19) ?
    N4 C5 . 1.454(2) ?
    C5 C6 . 1.502(2) ?
    C5 H5A . 0.9700 ?
    C5 H5B . 0.9700 ?
    C6 H6A . 0.9700 ?
    C6 H6B . 0.9700 ?
    C21 C26 . 1.387(2) ?
    C21 C22 . 1.391(2) ?
    C22 C23 . 1.376(2) ?
    C22 H22 . 0.9300 ?
    C23 C24 . 1.361(3) ?
    C23 H23 . 0.9300 ?
    C24 C25 . 1.353(3) ?
    C24 F24 . 1.3664(19) ?
    C25 C26 . 1.386(2) ?
    C25 H25 . 0.9300 ?
    C26 H26 . 0.9300 ?
    C37 O31 . 1.2125(19) ?
    C37 O32 . 1.308(2) ?
    C37 C31 . 1.492(2) ?
    O32 H32 . 0.97(3) ?
    C31 C36 . 1.368(2) ?
    C31 C32 . 1.441(2) ?
    C32 O33 . 1.2719(18) ?
    C32 C33 . 1.4318(19) ?
    C33 C34 . 1.368(2) ?
    C33 N33 . 1.4578(19) ?
    C34 C35 . 1.372(2) ?
    C34 H34 . 0.9300 ?
    C35 C36 . 1.388(2) ?
    C35 N35 . 1.450(2) ?
    C36 H36 . 0.9300 ?
    N33 O34 . 1.2089(19) ?
    N33 O35 . 1.2129(18) ?
    N35 O37 . 1.2187(19) ?
    N35 O36 . 1.2224(19) ?
loop_
    _geom_angle_atom_site_label_1
    _geom_angle_atom_site_label_2
    _geom_angle_atom_site_label_3
    _geom_angle_site_symmetry_1
    _geom_angle_site_symmetry_3
    _geom_angle
    _geom_angle_publ_flag
    C6 N1 C2 . . 111.24(13) ?
    C6 N1 H11 . . 108.3(12) ?
    C2 N1 H11 . . 108.8(11) ?
    C6 N1 H12 . . 109.8(11) ?
    C2 N1 H12 . . 109.5(11) ?
    H11 N1 H12 . . 109.1(16) ?
    N1 C2 C3 . . 109.76(13) ?
    N1 C2 H2A . . 109.7 ?
    C3 C2 H2A . . 109.7 ?
    N1 C2 H2B . . 109.7 ?
    C3 C2 H2B . . 109.7 ?
    H2A C2 H2B . . 108.2 ?
    N4 C3 C2 . . 110.53(14) ?
    N4 C3 H3A . . 109.5 ?
    C2 C3 H3A . . 109.5 ?
    N4 C3 H3B . . 109.5 ?
    C2 C3 H3B . . 109.5 ?
    H3A C3 H3B . . 108.1 ?
    C21 N4 C5 . . 117.95(13) ?
    C21 N4 C3 . . 116.41(13) ?
    C5 N4 C3 . . 110.38(13) ?
    N4 C5 C6 . . 110.31(14) ?
    N4 C5 H5A . . 109.6 ?
    C6 C5 H5A . . 109.6 ?
    N4 C5 H5B . . 109.6 ?
    C6 C5 H5B . . 109.6 ?
    H5A C5 H5B . . 108.1 ?
    N1 C6 C5 . . 111.34(15) ?
    N1 C6 H6A . . 109.4 ?
    C5 C6 H6A . . 109.4 ?
    N1 C6 H6B . . 109.4 ?
    C5 C6 H6B . . 109.4 ?
    H6A C6 H6B . . 108.0 ?
    C26 C21 C22 . . 117.66(15) ?
    C26 C21 N4 . . 123.34(14) ?
    C22 C21 N4 . . 118.92(14) ?
    C23 C22 C21 . . 121.61(16) ?
    C23 C22 H22 . . 119.2 ?
    C21 C22 H22 . . 119.2 ?
    C24 C23 C22 . . 118.74(17) ?
    C24 C23 H23 . . 120.6 ?
    C22 C23 H23 . . 120.6 ?
    C25 C24 C23 . . 121.80(16) ?
    C25 C24 F24 . . 119.70(17) ?
    C23 C24 F24 . . 118.50(17) ?
    C24 C25 C26 . . 119.69(16) ?
    C24 C25 H25 . . 120.2 ?
    C26 C25 H25 . . 120.2 ?
    C25 C26 C21 . . 120.47(16) ?
    C25 C26 H26 . . 119.8 ?
    C21 C26 H26 . . 119.8 ?
    O31 C37 O32 . . 120.48(15) ?
    O31 C37 C31 . . 123.05(16) ?
    O32 C37 C31 . . 116.42(14) ?
    C37 O32 H32 . . 106.3(15) ?
    C36 C31 C32 . . 122.05(13) ?
    C36 C31 C37 . . 118.46(13) ?
    C32 C31 C37 . . 119.46(13) ?
    O33 C32 C33 . . 124.33(13) ?
    O33 C32 C31 . . 120.87(13) ?
    C33 C32 C31 . . 114.80(13) ?
    C34 C33 C32 . . 122.36(13) ?
    C34 C33 N33 . . 116.65(13) ?
    C32 C33 N33 . . 120.98(13) ?
    C33 C34 C35 . . 119.82(14) ?
    C33 C34 H34 . . 120.1 ?
    C35 C34 H34 . . 120.1 ?
    C34 C35 C36 . . 121.23(14) ?
    C34 C35 N35 . . 118.82(14) ?
    C36 C35 N35 . . 119.95(14) ?
    C31 C36 C35 . . 119.54(14) ?
    C31 C36 H36 . . 120.2 ?
    C35 C36 H36 . . 120.2 ?
    O34 N33 O35 . . 121.56(15) ?
    O34 N33 C33 . . 120.20(13) ?
    O35 N33 C33 . . 118.22(15) ?
    O37 N35 O36 . . 123.20(15) ?
    O37 N35 C35 . . 118.20(15) ?
    O36 N35 C35 . . 118.59(15) ?
loop_
    _geom_torsion_atom_site_label_1
    _geom_torsion_atom_site_label_2
    _geom_torsion_atom_site_label_3
    _geom_torsion_atom_site_label_4
    _geom_torsion_site_symmetry_1
    _geom_torsion_site_symmetry_2
    _geom_torsion_site_symmetry_3
    _geom_torsion_site_symmetry_4
    _geom_torsion
    _geom_torsion_publ_flag
    C6 N1 C2 C3 . . . . -54.64(19) ?
    N1 C2 C3 N4 . . . . 58.34(18) ?
    C2 C3 N4 C21 . . . . 160.93(13) ?
    C2 C3 N4 C5 . . . . -61.10(18) ?
    C21 N4 C5 C6 . . . . -163.70(14) ?
    C3 N4 C5 C6 . . . . 59.05(19) ?
    C2 N1 C6 C5 . . . . 53.7(2) ?
    N4 C5 C6 N1 . . . . -55.5(2) ?
    C5 N4 C21 C26 . . . . -2.9(2) ?
    C3 N4 C21 C26 . . . . 131.79(17) ?
    C5 N4 C21 C22 . . . . 173.56(16) ?
    C3 N4 C21 C22 . . . . -51.7(2) ?
    C26 C21 C22 C23 . . . . 1.3(3) ?
    N4 C21 C22 C23 . . . . -175.35(16) ?
    C21 C22 C23 C24 . . . . 0.1(3) ?
    C22 C23 C24 C25 . . . . -1.1(3) ?
    C22 C23 C24 F24 . . . . 178.99(16) ?
    C23 C24 C25 C26 . . . . 0.6(3) ?
    F24 C24 C25 C26 . . . . -179.47(16) ?
    C24 C25 C26 C21 . . . . 0.9(3) ?
    C22 C21 C26 C25 . . . . -1.8(2) ?
    N4 C21 C26 C25 . . . . 174.71(15) ?
    O31 C37 C31 C36 . . . . -2.3(2) ?
    O32 C37 C31 C36 . . . . -179.71(15) ?
    O31 C37 C31 C32 . . . . 175.74(15) ?
    O32 C37 C31 C32 . . . . -1.7(2) ?
    C36 C31 C32 O33 . . . . -174.27(14) ?
    C37 C31 C32 O33 . . . . 7.8(2) ?
    C36 C31 C32 C33 . . . . 4.9(2) ?
    C37 C31 C32 C33 . . . . -173.01(13) ?
    O33 C32 C33 C34 . . . . 175.03(14) ?
    C31 C32 C33 C34 . . . . -4.1(2) ?
    O33 C32 C33 N33 . . . . -4.5(2) ?
    C31 C32 C33 N33 . . . . 176.36(13) ?
    C32 C33 C34 C35 . . . . 0.6(2) ?
    N33 C33 C34 C35 . . . . -179.81(14) ?
    C33 C34 C35 C36 . . . . 2.4(2) ?
    C33 C34 C35 N35 . . . . -177.75(14) ?
    C32 C31 C36 C35 . . . . -2.2(2) ?
    C37 C31 C36 C35 . . . . 175.71(14) ?
    C34 C35 C36 C31 . . . . -1.6(2) ?
    N35 C35 C36 C31 . . . . 178.55(14) ?
    C34 C33 N33 O34 . . . . 171.04(15) ?
    C32 C33 N33 O34 . . . . -9.4(2) ?
    C34 C33 N33 O35 . . . . -7.2(2) ?
    C32 C33 N33 O35 . . . . 172.40(16) ?
    C34 C35 N35 O37 . . . . 169.81(15) ?
    C36 C35 N35 O37 . . . . -10.4(2) ?
    C34 C35 N35 O36 . . . . -9.1(2) ?
    C36 C35 N35 O36 . . . . 170.72(15) ?
loop_
    _geom_hbond_atom_site_label_D
    _geom_hbond_atom_site_label_H
    _geom_hbond_atom_site_label_A
    _geom_hbond_site_symmetry_A
    _geom_hbond_distance_DH
    _geom_hbond_distance_HA
    _geom_hbond_distance_DA
    _geom_hbond_angle_DHA
    _geom_hbond_publ_flag
    N1 H11 O33 . 0.90(2) 2.014(19) 2.7968(18) 144.8(15) y
    N1 H11 O34 . 0.90(2) 2.352(19) 3.049(2) 134.4(14) y
    N1 H12 O31 4_566 0.912(19) 2.075(19) 2.959(2) 163.0(17) y
    N1 H12 O32 4_566 0.912(19) 2.487(18) 3.1576(19) 130.7(15) y
    O32 H32 O33 . 0.97(3) 1.55(3) 2.4676(17) 157(3) y
    C2 H2B O35 4_565 0.97 2.51 3.313(2) 140 y
_shelx_space_group_comment
;
The symmetry employed for this shelxl refinement is uniquely defined
by the following loop, which should always be used as a source of
symmetry information in preference to the above space-group names.
They are only intended as comments.
;
_shelx_estimated_absorpt_T_min     0.940
_shelx_estimated_absorpt_T_max     0.959
_shelx_hkl_file
;
   0   0   2 299149. 1017.41   1
   0   0  -3 7.83317 9.46216   4
   0   0   3 11.9430 13.8060   1
   0   0  -4 6071.61 40.9606   4
   0   0   4 6136.92 53.6702   1
   0   0   4 6267.95 37.0951   3
   0   0  -5 26.7490 12.2413   4
   0   0   5 25.4274 9.66694   3
   0   0   5 45.4871 16.7717   1
   0   0  -6 4522.17 44.8413   4
   0   0   6 4424.75 39.6091   3
   0   0   6 4659.00 61.0941   1
   0   0  -7 12.8505 16.1406   4
   0   0   7 1.48464 12.4050   3
   0   0   7 11.8074 24.4559   1
   0   0  -8 1406.85 32.6672   4
   0   0   8 1456.60 45.7382   1
   0   0   9-15.8317 34.0076   1
   0   0  10 25654.6 182.558   1
   0   0  11 80.5145 49.4105   1
   0   0  12 477.091 51.9424   1
   0   0  13-26.1799 41.0789   1
   0   0  14 60.4951 47.0912   1
   0   0  15-64.6303 55.9853   1
   0  -1   2 60974.5 429.882   3
   0   1   2 63153.0 121.616   1
   0  -1   2 62914.3 463.582   2
   0   1   3 25122.7 93.8241   1
   0  -1   3 24574.6 90.7385   2
   0  -1   3 24990.7 77.7968   3
   0  -1   3 24555.0 92.7344   1
   0  -1   4 8605.30 63.7221   1
   0  -1  -4 8339.32 48.0343   4
   0  -1   4 8387.55 50.8244   3
   0   1   4 8570.67 63.3615   1
   0   1  -5 3022.76 34.9644   4
   0   1   5 3111.21 44.7774   1
   0  -1  -5 3092.40 33.7508   4
   0  -1   5 3113.21 45.7142   1
   0  -1   5 3122.21 35.0803   3
   0  -1  -6 17416.8 83.9809   4
   0   1  -6 17490.9 87.1138   4
   0  -1   6 17499.1 112.663   1
   0  -1   6 17622.8 86.3075   3
   0   1   6 17876.7 112.086   1
   0  -1   7-10.5650 25.9440   1
   0  -1  -7 20.5550 15.8437   4
   0  -1   7 14.6457 13.9698   3
   0   1  -7 17.2806 16.7054   4
   0   1   7 29.3493 25.3089   1
   0  -1   8 45.9873 26.0191   1
   0  -1  -8 4.66821 16.3814   4
   0   1   8 19.9304 27.8753   1
   0   1  -8 20.5662 18.8902   4
   0  -1   8 18.0270 16.8346   3
   0  -1   9 703.996 42.5974   1
   0   1   9 647.445 43.3303   1
   0  -1  10 10872.4 124.237   1
   0   1  10 11105.5 125.341   1
   0   1  11 10611.0 130.330   1
   0  -1  11 10411.6 129.215   1
   0   1  12 38.2057 39.4454   1
   0  -1  12 2.63163 41.1450   1
   0   1  13 194.540 50.8149   1
   0  -1  13 168.545 43.4498   1
   0  -1  14 201.612 43.4936   1
   0   1  14 187.925 47.8493   1
   0  -1  15-4.49853 46.3523   1
   0   1  15-6.74057 52.3414   1
   0  -2   0 23776.3 67.5867   3
   0  -2   1 1256.57 20.0962   3
   0  -2   2 20364.7 66.0990   2
   0  -2   2 20035.3 76.8133   3
   0  -2   3 2167.58 29.3064   3
   0  -2   3 2116.26 28.7364   2
   0  -2   4 1762.66 31.0598   2
   0  -2   4 1714.70 32.8496   1
   0  -2   4 1706.16 28.8326   3
   0   2   5 17541.2 103.567   1
   0  -2   5 17179.3 103.398   1
   0  -2   5 16916.2 88.9532   3
   0  -2   6 18642.5 98.4517   3
   0   2   6 19006.0 116.798   1
   0  -2   6 18400.2 117.113   1
   0   2  -7 1899.47 36.3589   4
   0   2   7 1905.79 45.5295   1
   0  -2   7 1933.65 47.0414   1
   0  -2   7 1919.41 36.9408   3
   0  -2   8 5991.65 63.6482   3
   0  -2   8 5867.22 81.0451   1
   0   2   8 6052.22 80.3821   1
   0   2  -8 5825.28 62.2055   4
   0   2   9 1741.19 53.0038   1
   0  -2   9 1685.35 54.4109   1
   0  -2  10 4371.98 82.5030   1
   0   2  10 4469.31 86.2478   1
   0  -2  11 6741.39 105.559   1
   0   2  11 6993.72 105.971   1
   0  -2  12 64.4339 47.8054   1
   0   2  12 38.0235 42.3329   1
   0  -2  13 1061.85 59.3987   1
   0   2  13 1058.37 60.1760   1
   0   2  14 205.343 45.8638   1
   0  -2  14 143.984 50.4273   1
   0  -2  15 2814.47 95.2756   1
   0  -3   0 20.8109 13.2023   3
   0  -3  -1 39284.3 100.214   3
   0  -3   1 39688.6 115.726   3
   0  -3   2 26983.3 74.5662   2
   0  -3  -2 26813.6 76.1910   3
   0  -3   2 26195.2 102.186   3
   0  -3   3 202.760 16.9071   3
   0  -3   3 187.354 12.9785   2
   0  -3  -3 194.988 9.59814   3
   0  -3   4 13929.1 79.1665   2
   0  -3   4 14012.2 84.1642   3
   0  -3   5 145304. 284.274   3
   0  -3   5 146728. 282.480   2
   0  -3   6 938.234 31.0895   3
   0  -3   6 996.153 36.2311   1
   0  -3   7 389.467 32.7003   1
   0  -3   7 391.776 24.4493   3
   0  -3   8 455.433 36.5813   1
   0  -3   8 488.026 27.8886   3
   0   3  -9 3215.88 53.6817   4
   0  -3   9 3040.82 68.1287   1
   0  -3   9 3151.75 54.5585   3
   0  -3  10 886.859 50.9551   1
   0  -3  11 308.991 47.2052   1
   0  -3  12 1021.50 61.6501   1
   0  -3  13 18.6989 40.8788   1
   0  -3  14 150.552 56.1127   1
   0  -3  15 44.1435 50.5875   1
   0  -4   0 1215.97 26.5863   3
   0  -4   1 7001.58 56.4410   3
   0  -4  -1 6862.14 50.5433   3
   0  -4   2 12.2707 7.98864   2
   0  -4   2-2.55976 16.0565   3
   0  -4   3 7897.27 67.4622   3
   0  -4  -3 7969.88 47.7835   3
   0  -4   3 7878.84 50.8253   2
   0  -4   4 19011.5 91.0815   2
   0  -4   4 18806.4 106.249   3
   0  -4  -4 18932.3 68.6887   3
   0  -4   5 8663.80 70.9401   2
   0  -4  -5 8589.11 43.3486   3
   0  -4   5 8354.25 76.8457   3
   0  -4   6 18085.2 114.335   3
   0  -4   7 1652.76 41.5105   3
   0  -4   7 1618.73 45.7074   1
   0  -4   8 154.478 25.4383   3
   0  -4   8 154.114 34.3151   1
   0  -4   9 9604.99 96.5547   3
   0  -4   9 9352.16 111.835   1
   0  -4  10 9.64030 38.1621   1
   0  -4  11 621.771 54.5712   1
   0  -4  12 161.241 51.0008   1
   0  -4  13 679.250 58.3621   1
   0  -4  14 98.7152 51.9471   1
   0  -4  15 1.54403 42.5285   1
   0  -5   0 3.17289 15.1144   3
   0  -5   1 11496.4 79.8237   3
   0  -5  -1 11455.7 73.2681   3
   0  -5   2 1324.34 19.0246   2
   0  -5   2 1346.40 32.4464   3
   0  -5  -2 1314.57 26.7986   3
   0  -5  -3 5349.04 27.4634   0
   0  -5   3 5511.12 62.4552   3
   0  -5  -3 5422.56 46.8802   3
   0  -5   3 5340.29 42.5707   2
   0  -5   4 2423.18 34.4955   2
   0  -5  -4 2437.82 31.0410   3
   0  -5   4 2406.87 46.2160   3
   0  -5  -5 72.6007 11.8566   3
   0  -5   5 47.1420 17.1641   2
   0  -5   5 52.0853 24.0865   3
   0  -5   6 177.300 25.6345   3
   0  -5   7 109.075 26.6413   3
   0  -5   8-10.8894 30.2007   1
   0  -5   8 20.7357 23.3017   3
   0  -5   9 357.541 32.0246   3
   0  -5   9 343.778 41.9586   1
   0  -5  10 500.757 36.3605   3
   0  -5  10 480.491 44.1483   1
   0  -5  11 295.641 45.6800   1
   0  -5  12 62.5969 45.0628   1
   0  -5  13 128.538 48.6299   1
   0  -5  14 1.17406 47.8127   1
   0  -5  15 284.900 53.0181   1
   0  -6   0 21500.4 114.588   3
   0  -6   1 4315.13 56.7216   3
   0  -6  -1 4147.73 51.4283   3
   0  -6   2 13636.9 100.388   3
   0  -6   2 13031.4 56.1418   2
   0  -6  -2 13075.3 83.1482   3
   0  -6  -3 1927.73 33.6856   3
   0  -6   3 1895.43 26.8475   2
   0  -6   3 1957.47 44.4326   3
   0  -6   4 5990.43 72.3557   3
   0  -6  -4 5922.22 34.4453   0
   0  -6   4 5862.67 51.0531   2
   0  -6  -4 5880.28 52.4444   3
   0  -6   5 7.09891 24.1272   3
   0  -6   5 21.3878 15.2168   2
   0  -6  -5-11.4177 12.7557   3
   0  -6   6 4567.59 56.9543   2
   0  -6   6 4676.34 70.8233   3
   0  -6   7 2512.59 56.5940   3
   0  -6   8 139.036 30.0337   3
   0  -6   9 116.397 39.5941   1
   0  -6   9 138.275 29.6978   3
   0  -6  10-12.5751 42.0398   1
   0  -6  10 11.0805 30.9697   3
   0  -6  11 3807.24 91.4533   1
   0  -6  12 1796.24 69.2412   1
   0  -6  13 35.0409 47.9415   1
   0  -6  14-15.1514 50.6748   1
   0  -7   0 22.7231 26.5437   3
   0  -7  -1 16097.5 105.394   3
   0  -7   1 16530.5 115.739   3
   0  -7   2 6.99857 27.6919   3
   0  -7  -2 0.03926 19.2887   3
   0  -7   2 8.11152 9.58237   2
   0  -7  -3 2185.41 39.3497   3
   0  -7   3 2149.84 48.8968   3
   0  -7   4 13.9002 27.3697   3
   0  -7  -4 3.87278 16.2482   3
   0  -7   5 43.9377 27.0579   3
   0  -7   6 181.550 31.5731   3
   0  -7   7 0.42229 33.7957   3
   0  -7   8 599.545 45.9449   3
   0  -7   9 54.8512 40.2230   1
   0  -7   9 147.721 35.6327   3
   0  -7  10 59.8888 44.4292   1
   0  -7  10 69.1062 33.2599   3
   0  -7  11 1573.69 70.9769   1
   0  -7  12 78.1147 42.8064   1
   0  -7  13 79.3451 51.3418   1
   0  -7  14 167.662 52.3762   1
   0  -8   0 56997.6 218.869   3
   0  -8   1 3816.63 63.9684   3
   0  -8  -1 3828.93 60.2115   3
   0  -8  -2 308.381 26.4200   3
   0  -8   2 398.282 34.9142   3
   0  -8   3 1233.92 45.3000   3
   0  -8  -3 1178.55 35.2401   3
   0  -8  -4 1794.24 37.9386   3
   0  -8   4 1725.07 51.1255   3
   0  -8   5 2005.11 56.3856   3
   0  -8   6 6362.39 93.9684   3
   0  -8   7 9325.17 115.921   3
   0  -8   8 8044.44 110.002   3
   0  -8   9 405.302 41.2994   3
   0  -8  10 1046.74 53.8752   3
   0  -8  10 1063.56 57.2533   1
   0  -8  11 59.2341 44.2443   1
   0  -8  11 81.0464 39.5546   3
   0  -8  12 26.8779 48.9969   1
   0  -8  13 79.9810 46.8440   1
   0  -9   0 48.6502 29.3292   3
   0  -9   1 3605.02 67.4150   3
   0  -9  -1 3568.20 62.8624   3
   0  -9  -2 1852.56 47.1751   3
   0  -9   2 1670.56 50.9816   3
   0  -9   3 6589.73 90.8102   3
   0  -9  -3 6343.90 75.1844   3
   0  -9  -4 5388.75 68.2190   3
   0  -9   4 5364.88 87.3619   3
   0  -9   5 9541.98 115.674   3
   0  -9   6 21359.8 173.864   3
   0  -9   7 15460.3 153.691   3
   0  -9   8 2123.56 67.1830   3
   0  -9   9-8.49404 42.3592   3
   0  -9  10 437.653 48.9159   3
   0  -9  11 82.5238 42.6148   3
   0  -9  11 115.128 49.8378   1
   0  -9  12 204.927 57.0330   1
   0  -9  13 303.224 52.2856   1
   0 -10   0 3067.24 64.1637   3
   0 -10  -1 396.002 33.3475   3
   0 -10   1 364.555 35.9584   3
   0 -10  -2-1.31096 27.3731   3
   0 -10   2-0.44846 33.5761   3
   0 -10  -3 116.564 28.1708   3
   0 -10   3 106.176 37.6659   3
   0 -10   4 3635.54 80.5402   3
   0 -10   5 46.4837 51.1163   3
   0 -10   6 19646.8 176.879   3
   0 -10   7 509.670 51.7085   3
   0 -10   8 467.416 48.3649   3
   0 -10   9 865.293 57.4788   3
   0 -10  10 301.032 50.2677   3
   0 -10  11 278.328 40.0528   3
   0 -10  11 394.428 54.5672   1
   0 -10  12 205.394 56.6047   1
   0 -11   0-18.7580 34.9622   3
   0 -11   1 328.172 41.9651   3
   0 -11  -1 302.033 35.0514   3
   0 -11   2 86.9781 41.5410   3
   0 -11  -2 104.922 33.1111   3
   0 -11   3 4438.62 87.6500   3
   0 -11  -3 4468.48 74.7391   3
   0 -11   4 4396.42 94.0255   3
   0 -11   5 22126.0 191.259   3
   0 -11   6 4220.06 96.4798   3
   0 -11   7 1318.72 66.4617   3
   0 -11   8 18.5461 47.7248   3
   0 -11   9 300.749 45.2057   3
   0 -11  10 20.6173 47.4335   3
   0 -11  11-15.5119 39.5292   3
   0 -11  11-32.2266 50.5232   1
   0 -11  12 1465.03 78.7939   3
   0 -12   0 101.596 35.5870   3
   0 -12   1 1089.04 52.1684   3
   0 -12  -1 1137.44 51.2596   3
   0 -12  -2 169.017 37.6329   3
   0 -12   2 196.258 37.6785   3
   0 -12   3 5756.30 104.949   3
   0 -12   4 2035.22 73.4770   3
   0 -12   5 1552.30 73.6529   3
   0 -12   6 389.590 55.4149   3
   0 -12   7 116.387 46.1239   3
   0 -12   8 178.137 48.2039   3
   0 -12   9 870.121 64.0593   3
   0 -12  10 26.1415 53.6712   3
   0 -12  11 313.778 50.4167   3
   0 -12  12 563.158 64.0293   3
   0 -13   0 93.3449 38.8000   3
   0 -13  -1 903.982 52.8671   3
   0 -13   1 841.562 55.7363   3
   0 -13  -2 845.044 49.5965   3
   0 -13   2 777.740 56.3405   3
   0 -13   3 2826.06 81.7965   3
   0 -13   4 1378.70 64.9055   3
   0 -13   5 1231.26 71.5637   3
   0 -13   6 623.191 59.0663   3
   0 -13   7 1070.85 65.2977   3
   0 -13   8 12.7219 44.1919   3
   0 -13   9 75.0752 46.5492   3
   0 -13  10 126.172 49.2063   3
   0 -14   0 2375.56 72.5464   3
   0 -14  -1 160.454 43.7274   3
   0 -14   1 199.565 47.9114   3
   0 -14   2 1002.80 62.4464   3
   0 -14  -2 957.175 53.1481   3
   0 -14   3 412.590 52.0819   3
   0 -14   4 65.2512 53.1343   3
   0 -14   5 136.519 51.8851   3
   0 -14   6 35.8325 52.5283   3
   0 -14   7 413.298 56.4608   3
   0 -14   8 17.0809 51.1146   3
   0 -15   0-26.1341 42.0606   3
   0 -15  -1 16.3752 41.7803   3
   0 -15   1-54.0566 43.2558   3
   0 -15   2 187.035 45.6072   3
   0 -15   3 19.8887 46.6287   3
   0 -15   4-36.5758 42.1455   3
   0 -15   5 195.938 47.7685   3
   0 -15   6-47.0387 54.3005   3
   0 -16   0 31.6698 39.2174   3
   0 -16  -1 104.204 45.0189   3
   0 -16   1 80.5106 42.6752   3
   0 -16   2-101.543 45.9924   3
   0 -16   3 82.1839 49.4988   3
   0 -16   4 123.948 52.4085   3
   0 -17   0-48.2884 46.9771   3
   0 -17   1 124.226 44.3605   3
  -1   0  16 569.491 60.7729   1
  -1   0  15 5.57944 51.7169   1
  -1   0  14 172.755 50.3623   1
  -1   0  13-3.27540 40.8649   1
  -1   0  12-9.54762 41.8837   1
  -1   0  11 21.7441 45.0525   1
  -1   0  10 20776.5 159.335   1
  -1   0   9-9.12500 28.0537   1
  -1   0   8 24867.6 150.145   1
   1   0  -7-3.10777 12.3920   4
  -1   0   7-8.13194 25.7932   1
  -1   0   7-6.95845 9.62168   3
  -1   0   6 30923.6 147.261   2
  -1   0   6 30482.3 138.692   1
  -1   0   6 30808.0 85.2313   3
   1   0  -6 30443.0 87.8519   4
  -1   0   5 2.19528 13.9377   1
  -1   0   5 10.5081 17.9632   2
  -1   0   5 14.0931 7.93684   3
  -1   0   4 18368.5 91.6014   2
  -1   0   4 18299.3 85.3435   1
  -1   0   3 57.8484 14.5622   2
  -1   0   3 45.4808 12.7255   1
  -1   0   2 3488.48 28.6436   2
  -1   0  -1 58.8985 10.9436   4
  -1   0  -2 1449.71 23.2016   4
   1   0   2 1395.80 22.1098   1
  -1   0  -3-11.9690 13.5067   4
   1   0   3-2.74119 15.1370   1
   1   0   4 20692.4 102.031   1
  -1   0  -4 20813.6 91.7503   4
  -1   0  -5-4.66286 15.8922   4
   1   0   5-10.9350 22.1227   1
  -1   0  -6 484.463 24.1097   4
   1   0   6 437.767 28.7071   1
  -1   0  -7 1.09039 18.6882   4
   1   0   7-25.8427 25.5953   1
  -1   0  -8 2278.60 44.4846   4
   1   0   8 2196.65 56.0410   1
  -1   0  -9 9.94673 24.2952   4
   1   0   9-13.2149 35.2508   1
   1   0  10 49273.4 254.333   1
   1   0  11 89.2472 51.7802   1
   1   0  12 97.8151 39.9178   1
   1   0  13 17.9053 47.8046   1
   1   0  14 3228.02 94.3057   1
   1   0  15-15.9155 43.3901   1
  -1  -1  16 38.1350 55.5167   1
  -1   1  16 1.65210 49.7359   1
  -1   1  15 1305.80 71.3419   1
  -1  -1  15 1205.63 68.6623   1
  -1  -1  14-15.0733 48.7318   1
  -1   1  14-12.1111 43.7364   1
  -1  -1  13 2635.07 80.9793   1
  -1   1  13 2622.37 81.2154   1
  -1   1  12-7.71411 38.7783   1
  -1  -1  12 38.7519 45.3708   1
  -1   1  11 2023.62 66.8402   1
  -1  -1  11 1988.46 68.1262   1
  -1  -1  10 428.756 41.9337   1
  -1   1  10 425.206 45.5485   1
  -1  -1   9 12027.2 113.519   1
  -1   1   9 11876.2 113.808   1
  -1   1   8 16532.0 123.279   1
  -1  -1   8 16356.1 123.151   1
  -1  -1   8 16556.9 86.4936   3
   1   1  -8 16145.7 83.7345   4
   1   1  -7 15071.4 74.1580   4
  -1  -1   7 15625.4 111.497   1
  -1  -1   7 15393.1 113.207   2
  -1   1   7 15426.7 110.105   1
  -1  -1   7 15437.4 78.7180   3
  -1  -1   6 3123.60 34.9200   3
  -1   1   6 3224.51 49.0586   1
  -1  -1   6 3332.82 50.1774   1
   1   1  -6 3209.48 32.7149   4
  -1  -1   6 3222.95 51.2768   2
  -1  -1   5 112.194 18.5401   1
  -1  -1   5 123.633 12.5551   3
  -1   1   5 99.3991 19.0058   2
  -1  -1   5 202.538 20.4652   2
  -1   1   5 121.960 18.7241   1
  -1   1   4 1586.52 30.3903   2
  -1   1   4 1608.41 29.1182   1
  -1  -1   4 1628.25 28.8955   1
  -1  -1   4 1615.51 22.2454   3
  -1  -1   4 1627.74 29.4710   2
  -1  -1   3 554.365 17.8941   2
  -1  -1   3 556.726 15.0110   3
  -1  -1   3 626.473 18.9972   1
  -1   1   3 580.722 16.4097   1
  -1   1   3 570.332 20.2488   2
  -1  -1   2 3087.26 25.3956   3
   1  -1  -2 3033.45 25.8246   0
  -1  -1   2 3174.48 28.4884   2
  -1   1   2 3027.71 28.0031   2
   1   1  -1 1863.54 18.0698   0
  -1  -1   1 1834.94 18.2613   0
   1  -1   1 33219.0 90.0097   3
   1  -1   2 92933.8 162.301   1
   1   1   2 92469.2 647.655   1
  -1  -1  -2 93460.6 643.917   4
   1  -1   2 92509.8 657.994   3
  -1   1  -3 10134.5 60.9891   4
   1  -1   3 10262.6 60.9693   3
   1   1   3 10045.3 64.3242   1
   1  -1   3 9940.54 63.4944   1
  -1  -1  -3 10062.3 59.4614   4
   1  -1   4 49097.9 142.020   3
  -1  -1  -4 49552.1 140.651   4
   1  -1   4 49345.7 157.135   1
   1   1   4 48567.7 159.070   1
  -1   1  -4 49613.5 144.813   4
   1  -1   5 10390.3 71.5995   3
  -1  -1  -5 10121.4 70.6628   4
   1   1   5 10192.7 82.5379   1
   1  -1   5 10211.8 83.3563   1
  -1   1  -5 10438.3 72.8893   4
   1  -1   6 284.819 18.9806   3
  -1  -1  -6 276.754 21.4350   4
  -1   1  -6 287.251 22.5566   4
   1  -1   6 232.698 28.6004   1
   1   1   6 273.403 28.7521   1
  -1  -1  -7 801.642 28.4080   4
   1   1   7 754.559 36.1570   1
  -1   1  -7 763.060 29.3303   4
   1  -1   7 730.280 27.2516   3
   1  -1   7 709.514 33.6605   1
   1  -1   8 4582.13 73.3436   1
   1  -1   8 4596.17 58.2242   3
   1   1   8 4625.78 74.3086   1
  -1   1  -8 4526.65 60.7597   4
  -1  -1  -8 4615.09 59.1247   4
   1   1   9 956.679 46.8740   1
  -1  -1  -9 956.961 35.9832   4
   1  -1   9 914.147 48.9162   1
  -1   1  -9 951.206 36.6697   4
   1  -1  10 74.6297 46.6451   1
   1   1  10 52.7951 40.9242   1
   1   1  11 12346.5 141.706   1
   1  -1  11 12471.9 143.865   1
   1  -1  12 1253.00 65.3325   1
   1   1  12 1262.13 65.0218   1
   1   1  13 388.605 52.2536   1
   1  -1  13 354.610 53.6602   1
   1  -1  14 217.393 58.2630   1
   1   1  14 216.132 48.2974   1
   1  -1  15 242.829 59.0447   1
   1   1  15 168.402 57.9554   1
  -1  -2  16 124.747 58.7192   1
  -1  -2  15 91.3576 50.5145   1
  -1   2  15 161.382 51.6284   1
  -1  -2  14 16.1068 45.5710   1
  -1   2  14 36.4997 40.7654   1
  -1  -2  13 2104.08 77.5115   1
  -1   2  13 1922.34 69.0045   1
  -1   2  12 2131.34 66.9804   1
  -1  -2  12 2152.39 68.4544   1
  -1   2  11 474.947 49.3554   1
  -1  -2  11 591.711 49.3937   1
  -1  -2  10 744.159 46.3266   1
  -1   2  10 630.333 47.1394   1
  -1   2   9 317.330 35.2067   1
  -1  -2   9 342.529 36.5592   1
  -1  -2   8 4865.79 54.1027   3
   1   2  -8 4893.54 50.4553   4
  -1  -2   8 5076.03 73.6530   1
  -1   2   8 4874.98 71.0769   1
  -1  -2   7 1186.66 39.6671   1
  -1  -2   7 1144.30 28.2806   3
  -1  -2   7 1182.78 38.4893   2
  -1   2   7 1151.10 38.8683   1
  -1  -2   6 3221.93 40.6192   3
  -1  -2   6 3200.46 51.1956   1
  -1  -2   6 3188.51 50.0180   2
  -1   2   6 3220.42 50.2501   1
  -1  -2   5 61881.9 158.690   3
  -1   2   5 61872.4 181.996   1
  -1  -2   5 62305.9 184.135   1
  -1  -2   5 62316.6 184.633   2
  -1  -2   4 741.824 22.8779   2
  -1  -2   4 710.931 19.8601   3
   1  -2  -3 7221.54 44.6777   0
  -1   2   3 7098.69 51.1910   2
  -1  -2   3 7346.87 50.7128   2
  -1  -2   3 7354.48 48.9398   3
  -1   2   2 121.913 10.6411   0
   1  -2  -2 177.622 11.7370   0
  -1  -2   2 122.210 13.1259   3
  -1   2   2 123.166 11.6448   2
   1   2  -1 56428.4 380.066   0
  -1  -2   1 55269.1 117.769   3
   1  -2  -1 55754.1 106.225   3
   1  -2   0 2586.28 27.9265   3
  -1  -2   0 2579.75 26.1406   3
  -1  -2  -1 11672.7 50.3113   3
   1  -2   1 11379.8 60.5262   3
   1  -2   2 20831.5 88.5162   3
  -1  -2  -2 21219.9 67.9430   3
  -1  -2  -3 253.246 11.5679   3
   1  -2   3 227.987 18.3642   3
   1  -2   4 28439.9 124.218   1
  -1  -2  -4 28712.4 82.4941   3
   1  -2   4 28616.4 118.793   3
   1   2   5 76178.0 221.507   1
   1  -2   5 75708.1 205.536   3
   1  -2   5 75893.8 221.885   1
   1  -2   6 6477.00 65.9647   3
   1   2   6 6427.99 73.7576   1
   1  -2   6 6435.15 75.2913   1
  -1   2  -6 6471.57 65.4570   4
  -1   2  -7 3881.84 54.6968   4
   1  -2   7 3770.29 63.2418   1
   1  -2   7 3948.89 55.0514   3
   1   2   7 3782.71 62.6984   1
   1  -2   8 1060.55 44.1898   1
   1   2   8 1029.89 42.3396   1
  -1   2  -8 1057.87 35.3342   4
   1  -2   8 1080.87 34.5438   3
   1  -2   9 3941.31 74.0854   1
   1   2   9 3795.50 74.7353   1
  -1   2  -9 4081.37 60.2780   4
   1  -2  10 135.125 44.6267   1
   1   2  10 54.9407 47.1310   1
   1   2  11 447.663 49.4913   1
   1  -2  11 368.697 48.1173   1
   1  -2  12 769.586 59.9639   1
   1   2  12 841.778 52.9048   1
   1   2  13 225.508 42.4626   1
   1  -2  13 202.649 51.0237   1
   1  -2  14 307.629 51.1262   1
   1  -2  15 38.4376 46.0110   1
  -1  -3  16-1.29573 51.5058   1
  -1  -3  15 259.392 58.3980   1
  -1  -3  14 377.509 48.8985   1
  -1  -3  13 7.62036 47.8210   1
  -1  -3  12 151.322 43.8106   1
  -1  -3  11 52.2212 40.5605   1
  -1  -3  10 518.100 46.0038   1
  -1  -3   9 67.2382 21.5462   3
  -1  -3   9 62.6539 31.3214   1
  -1  -3   8 2718.29 46.2039   3
  -1  -3   8 2776.92 58.9878   1
  -1  -3   8 2760.65 56.1365   2
  -1  -3   7 209.098 25.5432   2
  -1  -3   7 227.678 20.9929   3
  -1  -3   7 284.546 28.0083   1
  -1  -3   6 4398.46 60.5765   1
  -1  -3   6 4392.31 58.0734   2
  -1  -3   6 4247.64 52.1793   3
  -1  -3   5 9452.56 71.7849   3
  -1  -3   5 9673.59 75.2173   2
  -1  -3   4 11690.3 72.5618   2
  -1  -3   4 11684.8 73.7984   3
  -1  -3   3 146.281 13.0503   2
  -1  -3   3 222.407 18.3518   3
   1  -3  -3 153.928 12.0589   0
   1  -3  -2 1453.11 20.5710   3
  -1   3   2 1400.87 17.5266   0
  -1  -3   2 1437.36 27.6384   3
  -1  -3   1 55.4389 15.9932   3
   1  -3  -1 122.298 12.9623   3
   1  -3   0 100728. 741.557   3
  -1  -3   0 100915. 704.522   3
  -1  -3   0 100030. 413.985   0
   1  -3   1 61.4576 17.2594   3
  -1  -3  -1 59.1594 11.7477   3
  -1  -3  -2 60902.9 128.576   3
   1  -3   2 61002.6 166.044   3
  -1  -3  -3 9070.26 49.4579   3
   1  -3   3 8944.79 68.6258   3
   1  -3   4 8385.10 71.6883   3
  -1  -3  -4 8458.60 48.2440   3
   1  -3   5 71081.4 213.093   3
   1  -3   5 69710.8 221.877   1
  -1  -3  -5 71059.4 137.743   3
   1  -3   6 12426.0 103.728   1
  -1  -3  -6 12430.0 59.5975   3
   1  -3   6 12716.3 96.5621   3
   1  -3   7 660.717 36.0740   1
   1  -3   7 712.109 31.5059   3
  -1   3  -7 667.184 31.2385   4
  -1   3  -8 2909.06 53.4178   4
   1  -3   8 2920.26 63.7002   1
   1  -3   8 2986.24 54.5925   3
   1  -3   9 1448.75 43.3397   3
   1  -3   9 1450.80 51.8337   1
  -1   3  -9 1426.64 44.7374   4
   1  -3  10 1425.85 54.8947   1
   1  -3  11 6660.01 107.115   1
   1  -3  12 111.353 48.7523   1
   1  -3  13 18.6042 39.6393   1
   1  -3  14-0.38944 52.1793   1
   1  -3  15 1654.52 77.6208   1
  -1  -4  15 725.209 68.3415   1
  -1  -4  14 676.170 58.7624   1
  -1  -4  13 685.853 56.0950   1
  -1  -4  12 470.244 50.5276   1
  -1  -4  11 7043.58 108.343   1
  -1  -4  10 8828.71 112.014   1
  -1  -4   9 60.2668 33.8264   1
  -1  -4   9 81.4546 23.2321   3
  -1  -4   8 8193.19 82.7983   3
  -1  -4   8 8158.55 95.2214   1
  -1  -4   8 8191.96 90.1858   2
  -1  -4   7 103.289 20.9438   3
  -1  -4   7 71.6903 22.0090   2
  -1  -4   6 421.683 27.6809   3
  -1  -4   6 421.385 25.4161   2
  -1  -4   5 93.4436 20.2376   2
  -1  -4   5 91.6888 23.8228   3
  -1  -4   4 235.826 17.2554   2
   1  -4  -4 179.620 14.2427   0
   1  -4  -4 182.947 10.7037   3
  -1  -4   4 159.490 19.2249   3
  -1  -4   3 10066.1 60.7081   2
  -1  -4   3 10051.2 73.2022   3
   1  -4  -3 10149.2 54.7614   3
   1  -4  -2 1617.29 25.5518   3
  -1   4   2 1679.04 18.0016   0
  -1  -4   2 1577.80 30.5050   3
  -1  -4   1 613.728 21.7015   3
   1  -4  -1 694.497 21.2163   3
  -1  -4   0 33825.9 115.889   3
   1  -4   0 34064.4 122.003   3
  -1  -4  -1 10200.7 63.0627   3
   1  -4   1 10445.1 72.6570   3
   1  -4   2 1198.65 30.4339   3
  -1  -4  -2 1198.51 23.9068   3
  -1  -4  -3 4894.13 42.0541   3
   1  -4   3 4726.04 55.7706   3
  -1  -4  -4 6255.25 46.1022   3
   1  -4   4 6339.77 68.5872   3
  -1  -4  -5 87.3235 13.5480   3
   1  -4   5 118.807 26.6637   3
   1  -4   6 17555.5 125.389   1
   1  -4   6 17507.1 119.959   3
   1  -4   7 5239.42 70.8658   3
   1  -4   7 4856.34 74.5479   1
   1  -4   8 120.415 34.1025   1
   1  -4   8 134.982 26.6278   3
   1  -4   9 1017.79 49.3286   1
   1  -4   9 1037.42 42.5998   3
  -1   4  -9 1045.44 42.5942   4
   1  -4  10 85.5594 41.2339   1
   1  -4  11 446.456 47.6169   1
   1  -4  12-2.92287 46.3907   1
   1  -4  13 1024.82 65.3072   1
   1  -4  14 253.528 51.9331   1
   1  -4  15 13.7208 54.1651   1
  -1  -5  15-39.7328 55.3714   1
  -1  -5  14 62.8016 55.6432   1
  -1  -5  13 459.812 57.2987   1
  -1  -5  12 48.7221 44.9875   1
  -1  -5  11 90.0161 42.4471   1
  -1  -5  10 314.442 33.0157   3
  -1  -5  10 255.464 40.7502   1
  -1  -5   9 154.364 29.9053   3
  -1  -5   9 185.163 35.6641   1
  -1  -5   8 1669.72 45.3788   2
  -1  -5   8 1668.56 53.0093   1
  -1  -5   8 1714.91 45.8080   3
  -1  -5   7 1322.03 39.4540   3
  -1  -5   7 1302.50 38.4826   2
  -1  -5   6 17477.2 109.850   2
  -1  -5   6 17575.5 118.658   3
   1  -5  -6 17348.2 90.1971   0
  -1  -5   5 13795.0 89.9519   2
   1  -5  -5 13805.3 70.9234   0
   1  -5  -5 13873.5 63.5125   3
  -1  -5   5 13985.7 102.211   3
  -1  -5   4 921.492 30.8312   3
   1  -5  -4 936.380 19.4299   0
  -1  -5   4 924.869 25.3427   2
   1  -5  -4 889.847 20.7556   3
   1  -5  -3 17439.4 82.5088   3
  -1  -5   3 16995.0 103.980   3
  -1  -5   3 17196.8 80.6846   2
  -1  -5   2 20807.1 110.881   3
  -1   5   2 20609.6 57.6870   0
   1  -5  -2 20783.3 95.3815   3
   1  -5  -1 204.375 18.0773   3
  -1  -5   1 193.094 20.4702   3
  -1  -5   0 21336.6 104.263   3
   1  -5   0 21548.8 108.067   3
  -1  -5  -1 5653.77 53.6735   3
   1  -5   1 5821.91 61.6992   3
   1  -5   2 5272.30 62.2932   3
  -1  -5  -2 5424.88 50.4667   3
  -1  -5  -3 1931.88 30.9584   3
   1  -5   3 1849.98 41.8621   3
  -1  -5  -4 3653.87 40.0387   3
   1  -5   4 3423.41 55.4400   3
  -1  -5  -5 5348.00 46.8879   3
   1  -5   5 5381.54 71.1280   3
   1  -5   6 1495.52 45.2967   3
   1  -5   7 1142.40 41.4075   3
   1  -5   7 1040.01 45.8375   1
   1  -5   8 465.766 33.8296   3
   1  -5   8 426.665 37.3526   1
   1  -5   9 35.2781 29.5916   3
   1  -5   9 35.4574 33.3810   1
   1  -5  10 1037.42 56.3908   1
   1  -5  10 977.276 46.2048   3
   1  -5  11 102.039 42.3945   1
   1  -5  12 73.2866 47.4778   1
   1  -5  13-12.8944 47.9011   1
   1  -5  14 108.035 45.8514   1
  -1  -6  15 152.670 60.3130   1
  -1  -6  14-54.5872 51.5358   1
  -1  -6  13 18.0801 48.6938   1
  -1  -6  12 1589.40 66.3316   1
  -1  -6  11 794.900 57.2325   1
  -1  -6  10 413.987 39.5214   3
  -1  -6  10 419.502 49.7443   1
  -1  -6   9-6.58242 31.6545   3
  -1  -6   9-13.7926 35.8259   1
  -1  -6   9-21.6332 30.8182   2
  -1  -6   8 455.688 31.7000   2
  -1  -6   8 462.117 34.7620   3
  -1  -6   7 88.3715 26.9119   3
  -1  -6   7 149.600 23.5965   2
  -1  -6   6 1885.29 48.8006   3
  -1  -6   6 1828.43 39.1673   2
  -1  -6   5 2720.28 52.5673   3
  -1  -6   5 2703.24 41.9500   2
   1  -6  -5 2758.96 35.2330   3
   1  -6  -5 2742.93 31.9693   0
   1  -6  -4 3495.68 41.4680   3
  -1  -6   4 3466.30 56.1060   3
  -1  -6   4 3324.48 42.0568   2
  -1  -6   3 26635.7 102.688   2
  -1  -6   3 26593.4 140.374   3
   1  -6  -3 26604.4 115.260   3
   1  -6  -2 44946.0 156.111   3
  -1   6   2 44195.1 82.7430   0
  -1  -6   2 45511.4 176.032   3
  -1  -6   1 100024. 252.471   3
   1  -6  -1 98690.9 241.529   3
   1  -6   0 23908.8 125.150   3
  -1  -6   0 23707.4 120.583   3
   1  -6   1 1209.07 37.2829   3
  -1  -6  -1 1229.47 32.1537   3
   1  -6   2 3181.16 54.0030   3
  -1  -6  -2 3212.31 44.8445   3
   1  -6   3 1860.03 45.2153   3
  -1  -6  -3 1965.94 33.7086   3
   1  -6   4 2805.55 55.5203   3
  -1  -6  -4 2779.78 39.3816   3
   1  -6   5 1843.70 48.2592   3
  -1  -6  -5 1710.12 31.4999   3
   1  -6   6 336.860 32.7597   3
   1  -6   7 60.5822 26.7651   3
   1  -6   8 629.817 38.6770   3
   1  -6   8 583.278 42.0264   1
   1  -6   9 110.122 31.9266   3
   1  -6   9 87.8360 39.9950   1
   1  -6  10 428.919 47.5543   1
   1  -6  10 414.235 37.4920   3
   1  -6  11 324.470 49.6515   1
   1  -6  12 422.196 52.6954   1
   1  -6  13 38.7542 50.0199   1
   1  -6  14-5.78270 55.8636   1
  -1  -7  14-11.2705 44.6143   1
  -1  -7  13-1.25965 49.5235   1
  -1  -7  12 32.8611 44.9267   1
  -1  -7  11 52.7990 32.9742   3
  -1  -7  11-1.05132 47.2458   1
  -1  -7  10 10.1850 44.4261   1
  -1  -7  10 8.11314 37.1996   3
  -1  -7   9-20.3618 36.1087   3
  -1  -7   8 149.350 30.0456   2
  -1  -7   8 184.853 37.9049   3
  -1  -7   7 5752.74 83.6437   3
  -1  -7   7 5802.01 71.2495   2
  -1  -7   6 400.725 32.7831   3
  -1  -7   6 393.614 24.9077   2
  -1  -7   5 4434.37 52.6754   2
  -1  -7   5 4522.42 70.7343   3
  -1  -7   4 4576.71 68.0251   3
   1  -7  -4 4550.73 52.1143   3
  -1  -7   4 4483.01 48.7373   2
  -1  -7   3 907.585 35.4603   3
  -1  -7   3 930.555 23.2198   2
   1  -7  -3 950.442 29.4611   3
  -1   7   2 7157.80 32.6727   0
  -1  -7   2 7650.67 81.6832   3
   1  -7  -2 7431.64 72.2459   3
   1  -7  -1 23780.2 130.654   3
  -1  -7   1 23984.5 135.473   3
  -1  -7   0 1392.07 40.7556   3
   1  -7   0 1350.14 39.5715   3
   1  -7   1 2036.37 47.9497   3
  -1  -7  -1 2031.09 42.8667   3
   1  -7   2 20571.9 134.987   3
  -1  -7  -2 20429.9 115.320   3
   1  -7   3 1991.69 49.1136   3
  -1  -7  -3 2126.02 39.6393   3
   1  -7   4 1314.54 45.7925   3
  -1  -7  -4 1298.58 31.6545   3
   1  -7   5 1201.00 45.4566   3
   1  -7   6 84.4569 30.5246   3
   1  -7   7 62.0800 32.2687   3
   1  -7   8 505.103 42.0394   3
   1  -7   9 3583.24 80.1136   1
   1  -7   9 3598.25 76.9834   3
   1  -7  10 659.329 51.5381   1
   1  -7  10 588.151 46.1470   3
   1  -7  11 1941.54 72.9173   1
   1  -7  12 51.0161 50.8538   1
   1  -7  13 408.571 56.1686   1
   1  -7  14 167.546 54.9976   1
  -1  -8  14-47.4054 56.0077   1
  -1  -8  13 93.2916 52.7811   1
  -1  -8  12-11.6725 48.9644   1
  -1  -8  11 113.772 45.5895   1
  -1  -8  11 39.9022 38.7075   3
  -1  -8  10 2945.67 72.9427   3
  -1  -8   9 272.087 39.5926   3
  -1  -8   8 39.1685 42.3991   3
  -1  -8   7 1621.70 59.1647   3
  -1  -8   6 1108.16 48.0896   3
  -1  -8   5 10.5483 30.4213   3
   1  -8  -4 13.0986 16.9593   3
  -1  -8   4 3.67089 31.6280   3
   1  -8  -3 2320.52 44.9462   3
  -1  -8   3 2342.37 54.1025   3
   1  -8  -2 11117.3 94.5725   3
  -1  -8   2 11427.3 105.356   3
  -1  -8   1 26576.8 153.239   3
   1  -8  -1 26736.9 148.802   3
   1  -8   0 10029.3 97.9120   3
  -1  -8   0 10133.4 95.5164   3
   1  -8   1 811.731 40.1416   3
  -1  -8  -1 762.550 34.7763   3
  -1  -8  -2 4246.19 61.0907   3
   1  -8   2 4293.49 70.8310   3
   1  -8   3 339.714 37.2500   3
  -1  -8  -3 200.720 25.4059   3
   1  -8   4 3245.66 67.2708   3
  -1  -8  -4 3243.65 51.0971   3
   1  -8   5 351.753 40.5712   3
   1  -8   6 891.485 48.1446   3
   1  -8   7 3001.22 72.0583   3
   1  -8   8 494.276 46.4566   3
   1  -8   9 1741.32 69.4363   1
   1  -8   9 1863.75 62.1710   3
   1  -8  10 1953.14 69.6823   3
   1  -8  10 1812.90 73.0556   1
   1  -8  11 660.519 53.3310   3
   1  -8  11 600.650 56.6392   1
   1  -8  12 193.507 45.2431   1
   1  -8  13 112.016 58.4035   1
  -1  -9  13 626.312 60.1472   1
  -1  -9  12 159.260 54.1005   1
  -1  -9  11 1612.83 63.2255   3
  -1  -9  11 1626.32 72.1719   1
  -1  -9  10 225.821 42.6779   3
  -1  -9   9 89.0296 38.7011   3
  -1  -9   8 171.369 44.3887   3
  -1  -9   7-58.5611 47.1332   3
  -1  -9   6 2876.31 74.0887   3
  -1  -9   5 4189.33 80.7276   3
   1  -9  -4 401.455 28.6154   3
  -1  -9   4 437.937 40.1928   3
  -1  -9   3 28.2142 32.5733   3
   1  -9  -3 58.0261 24.2655   3
   1  -9  -2 9520.45 94.5352   3
  -1  -9   2 9669.69 103.682   3
   1  -9  -1 3076.74 60.1502   3
  -1  -9   1 3074.46 61.9857   3
   1  -9   0 5259.23 77.2443   3
  -1  -9   0 5293.88 76.0190   3
  -1  -9  -1 5864.01 76.9593   3
   1  -9   1 5980.93 84.8036   3
   1  -9   2 2.51134 30.9059   3
  -1  -9  -2-3.03624 25.2937   3
  -1  -9  -3 3796.61 60.3128   3
   1  -9   3 3995.12 76.4540   3
   1  -9   4 2721.74 69.2231   3
  -1  -9  -4 2646.91 50.3742   3
   1  -9   5 797.466 52.4185   3
   1  -9   6 118.229 43.1611   3
   1  -9   7 1500.37 63.9987   3
   1  -9   8 1026.57 58.2632   3
   1  -9   9 164.181 43.7446   3
   1  -9  10 220.918 49.1664   1
   1  -9  10 211.229 45.8868   3
   1  -9  11 351.643 46.5309   1
   1  -9  11 229.828 48.0162   3
   1  -9  12-40.3036 48.7834   1
   1  -9  13 199.685 56.8785   1
  -1 -10  13 155.035 59.2072   1
  -1 -10  12-83.6774 41.0744   3
  -1 -10  12-18.6184 55.1116   1
  -1 -10  11 22.2389 35.8121   3
  -1 -10  10 84.0312 46.3281   3
  -1 -10   9 162.260 48.8588   3
  -1 -10   8 162.197 41.8577   3
  -1 -10   7 17.8383 48.0602   3
  -1 -10   6 3834.76 86.1067   3
  -1 -10   5 3822.28 85.8405   3
  -1 -10   4 12.3132 40.5204   3
  -1 -10   3 4781.34 85.3026   3
   1 -10  -3 4579.09 70.2973   3
   1 -10  -2 1978.64 52.0724   3
  -1 -10   2 1966.72 57.7721   3
  -1 -10   1 281.084 34.8645   3
   1 -10  -1 294.516 33.3386   3
   1 -10   0 218.494 33.1212   3
  -1 -10   0 157.139 30.5146   3
   1 -10   1 2494.77 63.2308   3
  -1 -10  -1 2552.10 57.7447   3
   1 -10   2 1236.84 53.1163   3
  -1 -10  -2 1133.37 43.1965   3
   1 -10   3 1268.18 55.1950   3
  -1 -10  -3 1157.92 46.2834   3
   1 -10   4 12009.5 134.980   3
   1 -10   5 11751.0 138.602   3
   1 -10   6 1797.88 68.5913   3
   1 -10   7 132.982 47.2529   3
   1 -10   8 3525.48 89.8826   3
   1 -10   9 406.680 52.0728   3
   1 -10  10-18.3121 47.5112   1
   1 -10  10-17.2620 41.6489   3
   1 -10  11 864.712 59.8737   3
   1 -10  11 923.331 64.0416   1
   1 -10  12 8.84718 51.3957   1
  -1 -11  12 627.549 59.2067   3
  -1 -11  12 650.943 61.0530   1
  -1 -11  11 390.960 54.2259   3
  -1 -11  10-58.2276 47.2351   3
  -1 -11   9 18.4436 41.4990   3
  -1 -11   8 15.6984 46.2202   3
  -1 -11   7 1129.37 63.8191   3
  -1 -11   6 912.650 59.3311   3
  -1 -11   5 1653.86 68.5788   3
  -1 -11   4 153.526 45.4032   3
   1 -11  -3 7.01038 31.4321   3
  -1 -11   3 2.85979 42.6320   3
   1 -11  -2 904.994 44.2029   3
  -1 -11   2 783.717 48.9186   3
  -1 -11   1-8.85061 37.3659   3
   1 -11  -1 11.8270 32.9084   3
   1 -11   0 736.573 44.5801   3
  -1 -11   0 801.503 44.4028   3
   1 -11   1 1417.03 56.9901   3
  -1 -11  -1 1563.31 52.5496   3
   1 -11   2 7820.78 112.120   3
  -1 -11  -2 7707.85 95.8513   3
   1 -11   3 164.766 46.1151   3
  -1 -11  -3 139.720 34.0489   3
   1 -11   4 112.455 48.7869   3
   1 -11   5 1281.64 69.5503   3
   1 -11   6 185.076 52.6361   3
   1 -11   7 1.33290 50.3761   3
   1 -11   8 394.804 56.1998   3
   1 -11   9 235.464 54.6244   3
   1 -11  10 1121.83 63.7815   3
   1 -11  11 90.2469 56.0686   1
   1 -11  11 142.394 53.6432   3
   1 -11  12 592.344 55.8333   3
  -1 -12  11 181.170 48.1601   3
  -1 -12  10 31.8194 50.1813   3
  -1 -12   9 270.224 48.8140   3
  -1 -12   8-9.88150 51.1994   3
  -1 -12   7 169.196 54.4894   3
  -1 -12   6 4550.58 102.931   3
  -1 -12   5 1302.53 70.8583   3
  -1 -12   4 2973.56 82.7467   3
   1 -12  -3 3361.07 72.6734   3
  -1 -12   3 3442.08 85.3020   3
   1 -12  -2 493.499 43.5483   3
  -1 -12   2 570.217 41.7407   3
   1 -12  -1 912.125 50.2849   3
  -1 -12   1 885.006 51.0210   3
  -1 -12   0 14.1034 36.4246   3
   1 -12   0 5.75946 33.0841   3
   1 -12   1 1986.91 67.5152   3
  -1 -12  -1 1871.19 59.0157   3
   1 -12   2 189.569 45.6011   3
  -1 -12  -2 176.777 37.9609   3
   1 -12   3 122.601 49.8868   3
   1 -12   4 349.984 52.3117   3
   1 -12   5 625.270 61.5976   3
   1 -12   6 283.121 50.6467   3
   1 -12   7-6.82574 48.6388   3
   1 -12   8 819.740 63.1951   3
   1 -12   9-4.17083 48.1807   3
   1 -12  10 156.211 45.5018   3
   1 -12  11 23.5850 53.7945   3
  -1 -13  10 462.813 57.1663   3
  -1 -13   9 129.081 50.5966   3
  -1 -13   8 111.631 52.2734   3
  -1 -13   7-40.5206 54.9139   3
  -1 -13   6 1659.32 71.9394   3
  -1 -13   5 564.729 54.2980   3
  -1 -13   4 40.4128 51.4602   3
  -1 -13   3 92.4369 42.4225   3
   1 -13  -2 267.570 37.5823   3
  -1 -13   2 252.302 42.6385   3
  -1 -13   1 406.076 46.3057   3
   1 -13  -1 400.936 42.3322   3
  -1 -13   0 3347.82 79.6801   3
   1 -13   0 3399.91 82.4861   3
  -1 -13  -1 648.806 48.6691   3
   1 -13   1 572.817 49.3431   3
   1 -13   2 34.9263 47.0967   3
  -1 -13  -2-13.1399 34.4510   3
   1 -13   3 71.2076 49.7952   3
   1 -13   4-5.34420 49.1939   3
   1 -13   5 59.9724 44.1728   3
   1 -13   6 1194.67 71.0766   3
   1 -13   7 439.370 57.3431   3
   1 -13   8 69.6294 43.9495   3
   1 -13   9 681.731 58.4059   3
  -1 -14   9 241.844 53.9064   3
  -1 -14   8 531.160 59.6828   3
  -1 -14   7 411.790 55.8884   3
  -1 -14   6 300.418 53.7883   3
  -1 -14   5-26.5885 53.6786   3
  -1 -14   4 1012.08 63.9254   3
  -1 -14   3 19.5026 36.9542   3
   1 -14  -2 1557.77 61.0797   3
  -1 -14   2 1632.86 68.1333   3
   1 -14  -1 164.289 43.6107   3
  -1 -14   1 214.604 42.7570   3
   1 -14   0 457.399 51.3172   3
  -1 -14   0 494.302 49.6631   3
  -1 -14  -1-39.8345 35.2408   3
   1 -14   1-17.0335 38.3082   3
   1 -14   2 11.7476 46.2268   3
   1 -14   3-12.6756 49.2396   3
   1 -14   4 44.1674 46.6602   3
   1 -14   5-35.0182 43.2191   3
   1 -14   6 159.281 57.8074   3
   1 -14   7 300.507 52.3207   3
   1 -14   8 288.859 60.7014   3
  -1 -15   6 45.3423 51.0934   3
  -1 -15   5 240.910 53.1395   3
  -1 -15   4 103.240 42.0058   3
  -1 -15   3-20.0179 45.1586   3
  -1 -15   2 53.6648 43.6954   3
  -1 -15   1 292.098 45.5104   3
   1 -15  -1 187.726 38.2646   3
  -1 -15   0 10.6146 42.8292   3
   1 -15   0-16.3161 38.7048   3
  -1 -15  -1 38.0002 37.1997   3
   1 -15   1-16.4194 45.3590   3
   1 -15   2 105.368 43.0700   3
   1 -15   3 196.629 46.5998   3
   1 -15   4 123.906 44.2789   3
   1 -15   5 1113.82 67.4314   3
   1 -15   6 74.0458 57.6227   3
  -1 -16   4 0.72297 48.3403   3
  -1 -16   3 74.9715 48.5420   3
  -1 -16   2 18.9764 39.8140   3
  -1 -16   1 154.028 46.9470   3
   1 -16  -1 266.284 48.7298   3
  -1 -16   0 44.7323 39.7457   3
   1 -16   0 104.715 46.2442   3
   1 -16   1 190.909 43.0538   3
   1 -16   2-53.8174 49.1247   3
   1 -16   3-12.4276 44.1099   3
  -1 -17   1 21.1808 48.6906   3
   1 -17   0-66.8321 42.4129   3
  -1 -17   0 182.304 43.2919   3
  -2   0  16 1803.99 85.7141   1
  -2   0  15 14.3674 50.0761   1
  -2   0  14 1425.89 62.6389   1
  -2   0  13-13.4729 42.9405   1
  -2   0  12 7007.76 109.354   1
  -2   0  11-34.5141 42.1307   1
  -2   0  10 755.718 42.5608   1
  -2   0   9-18.9967 29.2048   1
  -2   0   9 4.23061 29.2833   2
  -2   0   8 980.464 39.7204   1
  -2   0   8 1005.09 41.5732   2
  -2   0   7 3.39110 9.15727   3
  -2   0   7-15.8774 22.6935   1
  -2   0   7 2.60100 23.6324   2
  -2   0   6 31446.0 86.8476   3
  -2   0   6 31574.0 147.810   2
  -2   0   6 31714.8 134.854   1
  -2   0   5 2.89060 17.5980   2
  -2   0   5 12.9148 8.73533   3
  -2   0   5-4.30640 14.9969   1
  -2   0   4 29513.2 78.8453   3
  -2   0   4 29405.2 100.916   1
   2   0  -4 29162.5 111.957   0
  -2   0   4 29145.5 116.259   2
  -2   0   3 1.92663 13.3797   0
   2   0  -3 9.96450 17.7568   0
  -2   0   3 9.42329 10.7352   3
  -2   0   3 4.44120 10.0418   1
  -2   0   3 27.1539 11.8298   2
  -2   0   2 174.816 12.0052   3
  -2   0   2 186.939 17.0861   0
  -2   0   1 17.9859 11.0832   4
  -2   0   0 231683. 999.152   4
   2   0   1 9.63463 9.36738   1
  -2   0  -1-4.55523 17.7758   4
  -2   0  -2 31621.2 114.321   4
   2   0   2 31700.3 101.443   1
  -2   0  -3-0.68687 15.0299   4
   2   0   3 7.23040 14.8196   1
   2   0   4 31607.7 133.363   1
  -2   0  -4 31688.0 131.510   4
  -2   0  -5 0.03912 21.4916   4
   2   0   5-0.55072 22.0192   1
  -2   0  -6-0.48308 21.3256   4
   2   0   6-6.47801 23.4514   1
  -2   0  -7-20.0984 23.8847   4
   2   0   7-16.5848 26.9248   1
  -2   0  -8 1770.02 46.2251   4
   2   0   8 1909.52 53.4022   1
   2   0   9 30.2258 40.8882   1
  -2   0  -9-0.86762 30.3039   4
   2   0  10 883.679 57.4759   1
   2   0  11 26.2304 45.7061   1
   2   0  12 1736.24 69.5653   1
   2   0  13-24.7390 47.8325   1
   2   0  14 253.944 48.0226   1
   2   0  15 43.6516 57.4900   1
  -2   1  16 1000.80 68.7239   1
  -2  -1  16 1079.27 69.8798   1
  -2   1  15 333.333 54.3136   1
  -2  -1  15 259.819 50.3191   1
  -2   1  14 37.6957 42.4927   1
  -2  -1  14 40.4165 44.9001   1
  -2  -1  13 392.482 52.5831   1
  -2   1  13 352.631 47.7398   1
  -2   1  12 3786.17 87.2468   1
  -2  -1  12 3597.69 86.1891   1
  -2   1  11 9070.74 114.016   1
  -2  -1  11 8879.33 113.515   1
  -2  -1  10 9960.13 109.748   1
  -2   1  10 10108.1 109.942   1
  -2  -1   9 2036.44 53.3213   1
  -2   1   9 2033.12 52.0910   1
  -2  -1   9 2011.46 55.2604   2
  -2   1   8 3921.21 66.0428   2
  -2  -1   8 4041.57 42.4925   3
  -2   1   8 4122.92 63.3901   1
  -2  -1   8 3981.10 62.4718   1
  -2  -1   8 4102.69 67.4447   2
  -2  -1   7 28.5052 24.6920   2
  -2   1   7 24.5413 26.8944   2
  -2   1   7 8.48978 20.7530   1
   2   1  -7 26.1174 9.32552   4
  -2  -1   7 45.5680 13.7140   3
  -2  -1   7 25.4476 22.5681   1
  -2  -1   6 2732.12 32.9319   3
  -2  -1   6 2744.17 47.5691   2
  -2   1   6 2621.72 47.2379   2
  -2  -1   6 2747.51 45.2152   1
  -2   1   6 2693.93 43.9174   1
  -2  -1   5 6293.60 56.5577   1
  -2   1   5 6171.06 55.2224   1
  -2  -1   5 6218.59 61.5125   2
  -2  -1   5 6202.73 45.1275   3
  -2   1   5 6013.86 60.5671   2
  -2  -1   4 190.682 14.5069   1
   2  -1  -4 181.010 19.6682   0
  -2   1   4 223.274 15.7876   1
  -2  -1   4 215.271 13.7908   3
  -2   1   4 185.268 16.4936   2
  -2  -1   4 207.001 19.8716   2
   2  -1  -3 217312. 1074.68   0
  -2  -1   3 217788. 1126.74   2
  -2  -1   3 219966. 969.231   3
   2   1  -3 219901. 1114.35   0
  -2   1   3 218903. 1109.33   2
  -2   1   3 222819. 1079.64   0
  -2   1   2 13672.3 62.7766   0
  -2  -1   2 13813.5 64.6665   0
   2   1  -2 13735.4 63.9669   0
  -2  -1   2 13411.8 60.4169   3
  -2   1   1 772.365 16.8005   4
  -2  -1   1 757.604 17.3395   3
  -2   1   0 18275.1 73.4630   4
  -2  -1   0 18172.7 74.5134   4
  -2  -1  -1 33138.9 109.006   4
   2  -1   1 32754.4 84.9068   1
  -2   1  -1 33127.6 109.022   4
   2   1   2 366.859 16.4374   1
  -2  -1  -2 405.611 20.6127   4
  -2   1  -2 371.198 21.8125   4
   2  -1   2 372.468 21.3980   3
   2  -1   2 375.652 16.4265   1
  -2   1  -3 24580.5 110.813   4
  -2  -1  -3 24445.2 109.315   4
   2   1   3 24503.6 104.741   1
   2  -1   3 24415.7 104.502   1
   2  -1   3 24763.8 112.277   3
  -2  -1  -4 6419.09 61.4381   4
   2   1   4 6293.06 62.2732   1
   2  -1   4 6425.13 62.9721   3
   2  -1   4 6490.23 62.3819   1
  -2   1  -4 6482.94 62.6088   4
  -2   1  -5 689.986 30.3840   4
  -2  -1  -5 718.623 28.9854   4
   2  -1   5 728.325 32.2941   1
   2   1   5 689.978 28.9952   1
   2  -1   5 688.659 29.3465   3
   2   1   6 1052.82 37.7699   1
  -2   1  -6 1039.15 34.3017   4
   2  -1   6 927.703 36.4641   1
  -2  -1  -6 1007.77 32.9841   4
   2  -1   7 6405.21 81.0989   1
   2   1   7 6373.92 82.4421   1
  -2  -1  -7 6425.76 72.8008   4
  -2   1  -7 6353.63 74.0709   4
   2   1   8 1040.91 46.2401   1
  -2   1  -8 1086.02 39.1123   4
  -2  -1  -8 1001.20 39.0785   4
   2  -1   8 972.321 43.0433   1
  -2   1  -9 184.663 34.6320   4
   2   1   9 201.938 39.9794   1
  -2  -1  -9 201.702 33.7278   4
   2  -1   9 220.024 39.6848   1
   2   1  10 34.5812 43.7457   1
   2  -1  10 78.8327 45.7291   1
   2   1  11-4.29796 38.8742   1
   2  -1  11 25.6959 45.8369   1
   2   1  12 1179.18 58.9051   1
   2  -1  12 1161.74 63.8366   1
   2   1  13 116.319 52.4011   1
   2  -1  13 31.5833 48.3058   1
   2   1  14 842.847 66.6593   1
   2  -1  14 699.016 65.3293   1
   2  -1  15 211.512 57.6522   1
   2   1  15 232.930 52.6680   1
  -2  -2  16 306.319 62.3305   1
  -2   2  15 1740.95 73.6930   1
  -2  -2  15 1608.94 72.1016   1
  -2  -2  14 235.224 49.3576   1
  -2   2  14 230.988 48.3438   1
  -2  -2  13 1087.93 60.6589   1
  -2   2  13 1136.34 61.7182   1
  -2  -2  12 9930.73 125.754   1
  -2   2  12 10235.7 126.638   1
  -2  -2  11 9492.28 116.065   1
  -2   2  11 9501.54 114.780   1
  -2   2  10 606.291 43.1292   1
  -2  -2  10 718.486 44.3161   2
  -2  -2  10 740.480 43.9142   1
  -2  -2   9 446.378 36.0385   2
  -2   2   9 325.994 31.5854   1
  -2  -2   9 375.887 33.6155   1
  -2   2   8 43.6054 25.7673   1
  -2  -2   8 93.1035 26.0590   1
  -2  -2   8 89.9091 16.9349   3
  -2  -2   8 87.8443 29.4229   2
  -2   2   7 3336.92 52.5287   1
  -2   2   7 3285.29 57.4869   2
  -2  -2   7 3347.77 42.6429   3
  -2  -2   7 3427.57 57.1451   2
  -2  -2   7 3538.30 55.6490   1
  -2   2   6 66862.2 199.311   1
  -2   2   6 66043.5 215.337   2
  -2  -2   6 67077.4 205.365   1
  -2  -2   6 65125.9 172.880   3
  -2  -2   6 66017.4 213.964   2
  -2  -2   5 29717.7 130.935   2
  -2   2   5 29752.1 120.211   1
  -2   2   5 29281.9 131.690   2
   2  -2  -5 29447.5 118.499   0
  -2  -2   5 29320.9 110.576   3
  -2   2   4 68621.4 177.337   2
  -2  -2   4 68519.3 160.749   3
   2  -2  -4 68520.6 162.125   0
  -2  -2   4 68909.6 180.289   2
  -2   2   3 109133. 744.542   0
  -2   2   3 106498. 767.018   2
   2   2  -3 111120. 808.294   0
  -2  -2   3 110372. 785.805   3
  -2   2   2 144524. 753.085   2
   2  -2  -2 149423. 825.007   3
   2   2  -2 148982. 837.697   0
  -2  -2   2 145317. 842.988   0
  -2  -2   2 143743. 870.371   3
   2  -2  -1 36803.2 112.149   3
  -2  -2   1 36919.3 109.580   3
  -2  -2   1 36692.8 95.4431   0
   2  -2   0 62462.3 154.473   3
  -2  -2   0 61565.3 141.682   3
   2  -2   1 5065.25 49.2537   3
  -2  -2  -1 5383.75 43.8710   3
  -2  -2  -2 1314.10 24.5942   3
   2  -2   2 1376.98 31.4275   3
   2  -2   3 4093.71 46.1357   1
   2  -2   3 4251.98 51.3002   3
   2  -2   4 1859.46 38.7757   1
   2  -2   4 1731.50 38.7304   3
  -2   2  -4 1886.37 38.5746   4
   2   2   5 1302.97 36.7967   1
   2  -2   5 1282.26 36.7711   3
  -2   2  -5 1284.74 37.3533   4
   2  -2   5 1307.89 38.0514   1
   2  -2   6 118.581 27.2639   1
  -2   2  -6 149.548 26.1119   4
   2   2   6 125.905 26.9901   1
   2  -2   6 106.482 23.1767   3
   2   2   7 4056.82 68.0094   1
   2  -2   7 4105.09 62.3066   3
   2  -2   7 4281.85 69.1326   1
  -2   2  -7 4190.24 62.9876   4
   2  -2   8 427.543 33.0839   1
   2  -2   8 438.753 30.4934   3
   2   2   8 410.192 38.3237   1
  -2   2  -8 381.704 32.6027   4
   2   2   9 1101.19 54.8197   1
   2  -2   9 1125.56 53.2486   1
  -2   2  -9 1022.40 42.1618   4
   2  -2  10 46.4627 42.8356   1
   2   2  10 112.510 41.9892   1
   2   2  11 16.9060 45.6722   1
   2  -2  11 15.4382 46.6001   1
   2  -2  12 2.50067 45.7659   1
   2   2  12-8.05089 48.7542   1
   2  -2  13 235.913 51.1392   1
   2  -2  14 39.5315 47.1272   1
   2  -2  15 414.052 57.2408   1
  -2  -3  16 19.2988 44.4777   1
  -2  -3  15 378.633 61.3322   1
  -2  -3  14 105.678 38.6335   1
  -2  -3  13-0.40863 45.5509   1
  -2  -3  12 475.720 52.5207   1
  -2  -3  11 22.8208 40.7641   1
  -2  -3  10 1207.96 48.5382   2
  -2  -3  10 1163.26 48.3886   1
  -2  -3   9 736.836 38.0404   2
  -2  -3   9 777.141 28.9356   3
  -2  -3   9 774.591 41.3913   1
  -2  -3   8 20.8816 18.5981   3
  -2  -3   8 16.7709 27.5313   1
  -2  -3   8 6.02078 24.8763   2
  -2  -3   7 8801.32 73.6261   3
  -2  -3   7 9070.57 87.1203   2
  -2  -3   7 9004.83 87.1429   1
   2  -3  -7 8976.74 78.0983   0
  -2  -3   6 502.468 24.7027   3
  -2   3   6 531.081 29.3032   2
  -2  -3   6 518.669 28.1855   2
   2  -3  -6 515.136 24.1725   0
  -2   3   5 28595.2 130.813   2
  -2  -3   5 28797.1 122.177   3
  -2  -3   5 28886.3 130.357   2
   2  -3  -5 28933.6 114.463   0
  -2  -3   4 8113.34 63.4807   3
  -2   3   4 8169.38 62.7217   2
   2  -3  -4 8203.75 57.1536   0
  -2  -3   4 8291.51 65.2720   2
  -2   3   3 59.8296 12.9076   2
  -2  -3   3 26.6604 16.8052   3
   2  -3  -3 59.9539 11.0868   3
   2   3  -3 19.8351 16.8247   0
  -2   3   3 43.0269 13.3379   0
  -2  -3   2 569.695 23.7802   3
  -2   3   2 618.663 15.2786   2
   2  -3  -2 608.897 18.9924   3
   2   3  -2 598.849 18.9087   0
   2  -3  -1 1088.79 24.3270   3
  -2  -3   1 1114.72 25.7504   3
  -2  -3   1 1055.56 20.1225   0
  -2  -3   0 8387.48 58.5086   3
   2  -3   0 8333.16 63.0314   3
   2  -3   1 6568.82 59.5553   3
  -2  -3  -1 6359.94 50.4723   3
   2  -3   2 6896.35 64.8140   3
  -2  -3  -2 6954.04 52.6647   3
  -2  -3  -3 10944.8 66.1310   3
   2  -3   3 10767.9 84.3342   3
   2  -3   4 32.8844 22.9089   1
  -2  -3  -4 9.09409 14.8802   3
   2  -3   4 7.75425 21.8504   3
   2  -3   5 19732.6 123.273   1
   2  -3   5 19802.7 124.317   3
  -2  -3  -5 19555.8 90.3419   3
   2  -3   6 1754.31 47.3795   1
  -2   3  -6 1909.69 46.5607   4
   2  -3   6 1849.22 45.6131   3
  -2  -3  -6 1801.80 31.2450   3
   2  -3   7 2257.53 50.6879   3
   2  -3   7 2107.32 53.1810   1
  -2   3  -7 2129.76 50.1169   4
  -2   3  -8-20.2332 25.9255   4
   2  -3   8-0.71387 31.6255   1
   2  -3   8 0.73555 26.2371   3
   2  -3   9 614.748 43.6708   1
   2  -3   9 636.005 39.1031   3
  -2   3  -9 632.478 42.0167   4
  -2   3 -10 9572.02 107.567   4
   2  -3  10 9683.15 123.045   1
   2  -3  11 1057.72 58.5363   1
   2  -3  12 127.858 48.8621   1
   2  -3  13 932.330 60.6603   1
   2  -3  14 607.895 66.3596   1
  -2  -4  16 1027.02 66.6470   1
  -2  -4  15-23.2366 49.1278   1
  -2  -4  14 412.695 54.8400   1
  -2  -4  13 1591.25 70.5421   1
  -2  -4  12 71.9742 46.8778   1
  -2  -4  11 1509.03 57.8542   2
  -2  -4  11 1332.08 55.7238   1
  -2  -4  10 155.533 33.7945   2
  -2  -4  10 186.536 40.4667   1
  -2  -4   9 1048.89 36.7212   3
  -2  -4   9 1130.58 47.7582   1
  -2  -4   9 1048.38 42.3402   2
  -2  -4   8 12603.8 99.6772   3
  -2  -4   8 12380.5 111.145   1
  -2  -4   8 12441.6 110.271   2
   2  -4  -8 12371.4 95.2191   0
   2  -4  -7 1662.64 36.3332   0
  -2  -4   7 1775.20 43.1535   2
  -2  -4   7 1822.74 40.3302   3
  -2  -4   6 1013.98 32.5926   3
   2  -4  -6 996.974 29.2505   0
  -2  -4   6 1004.60 32.9540   2
  -2  -4   5 7300.14 69.3201   3
   2  -4  -5 7501.72 59.0451   0
  -2  -4   5 7284.89 68.4127   2
   2  -4  -5 7367.90 43.3267   3
  -2  -4   4 9717.21 76.0951   3
   2  -4  -4 9443.28 55.1356   3
  -2  -4   4 9891.45 71.8078   2
  -2   4   3 11802.7 64.9862   2
  -2   4   3 12018.7 62.3724   0
  -2  -4   3 11976.4 82.0259   3
   2  -4  -3 12057.9 67.2286   3
   2   4  -3 11976.8 72.5097   0
   2  -4  -2 17622.8 86.1426   3
   2   4  -2 17739.5 76.0207   0
  -2  -4   2 17481.4 94.9002   3
  -2   4   2 17675.3 64.1718   2
   2  -4  -1 7344.82 60.6047   3
  -2  -4   1 7258.08 60.6904   3
  -2  -4   0 54431.2 106.790   0
  -2  -4   0 54454.0 157.345   3
   2  -4   0 54355.0 168.965   3
  -2  -4  -1 2236.03 35.2557   3
   2  -4   1 2303.35 41.2451   3
   2  -4   2 226.190 22.7405   3
  -2  -4  -2 229.380 17.7025   3
  -2  -4  -3 156.356 16.0988   3
   2  -4   3 107.823 24.6154   3
   2  -4   4 19177.4 124.272   3
  -2  -4  -4 19420.6 91.6905   3
   2  -4   5 9795.09 91.7492   1
  -2  -4  -5 9644.41 66.3154   3
   2  -4   5 9747.60 94.3729   3
   2  -4   6 3241.28 59.6572   3
   2  -4   6 3358.93 62.1814   1
  -2   4  -7 50.0478 28.9955   4
   2  -4   7 70.1243 29.0338   1
   2  -4   8 153.226 34.5228   1
  -2   4  -8 107.650 30.7378   4
   2  -4   8 118.755 27.6818   3
  -2   4  -9 308.235 35.9811   4
   2  -4   9 284.088 39.3438   1
   2  -4   9 308.222 35.4995   3
  -2   4 -10 197.475 36.4926   4
   2  -4  10 293.934 46.4379   1
   2  -4  11 54.0297 43.9519   1
   2  -4  12 53.1720 40.9694   1
   2  -4  13 282.496 53.0237   1
   2  -4  14-38.5254 55.7763   1
  -2  -5  15 301.649 51.6238   1
  -2  -5  14 29.5971 46.4412   1
  -2  -5  13 183.295 45.2110   1
  -2  -5  12 728.571 55.0389   1
  -2  -5  11 14.9064 39.3144   1
  -2  -5  11 37.1803 34.2789   2
  -2  -5  10 128.608 31.0542   3
  -2  -5  10 164.278 34.0372   2
  -2  -5  10 201.431 40.1200   1
  -2  -5   9 365.371 33.2169   2
  -2  -5   9 338.095 36.2798   1
  -2  -5   9 363.415 30.8870   3
  -2  -5   8 480.588 31.3117   3
   2  -5  -8 421.115 27.5421   0
  -2  -5   8 421.204 31.5147   2
  -2  -5   7 3176.97 55.1842   2
  -2  -5   7 3081.42 53.8186   3
   2  -5  -7 3037.24 46.3691   0
   2  -5  -6 16112.0 90.6280   0
  -2  -5   6 15849.9 107.846   2
  -2  -5   6 15907.0 112.242   3
   2  -5  -5 1065.63 22.0800   3
  -2  -5   5 1187.13 32.8906   2
  -2  -5   5 1213.22 37.9978   3
   2  -5  -4 1933.35 30.4676   3
  -2  -5   4 1988.76 42.0913   3
  -2  -5   4 1952.69 35.7015   2
   2  -5  -3 2116.42 34.0959   3
  -2  -5   3 2220.51 43.2564   3
  -2   5   3 2209.62 28.8242   0
   2  -5  -2 31201.6 125.571   3
   2   5  -2 30982.1 102.277   0
  -2  -5   2 31223.1 138.519   3
  -2  -5   1 7017.28 65.7564   3
   2  -5  -1 6790.73 63.4435   3
   2  -5   0 13.6913 17.3581   3
  -2  -5   0 17.9680 20.2852   3
  -2  -5   0 8.86145 9.40623   0
  -2  -5  -1 806.490 25.9265   3
   2  -5   1 777.008 31.3081   3
   2  -5   2 3.76860 23.3172   3
  -2  -5  -2-0.19232 16.4114   3
   2  -5   3 319.904 25.9175   3
  -2  -5  -3 287.421 20.0057   3
   2  -5   4 879.988 38.2715   3
  -2  -5  -4 922.847 26.1416   3
  -2  -5  -5 505.811 22.4060   3
   2  -5   5 464.683 34.9447   3
   2  -5   6 2927.63 60.1603   1
   2  -5   6 2804.22 60.1491   3
   2  -5   7 1396.62 47.2037   3
   2  -5   7 1359.19 46.7283   1
   2  -5   8 516.273 38.5057   3
   2  -5   8 440.735 40.6889   1
  -2   5  -9 172.650 37.8646   4
   2  -5   9 199.901 38.0728   1
   2  -5   9 194.008 34.2745   3
   2  -5  10 87.2698 44.9414   1
  -2   5 -10 67.6569 36.8071   4
   2  -5  11 943.052 60.5389   1
   2  -5  12 329.383 51.5450   1
   2  -5  13 272.791 54.1431   1
   2  -5  14 16.1911 60.5402   1
  -2  -6  15 107.906 57.4512   1
  -2  -6  14 48.7673 51.3702   1
  -2  -6  13-3.00836 39.5553   1
  -2  -6  12 1728.95 72.5655   1
  -2  -6  11 5737.37 93.5808   2
  -2  -6  11 5724.04 103.257   1
  -2  -6  10 1972.26 56.0829   3
  -2  -6  10 2081.25 67.0332   1
  -2  -6  10 1968.24 58.1208   2
  -2  -6   9 2836.99 61.0152   3
  -2  -6   9 2993.68 63.8590   2
  -2  -6   8 2742.54 57.8390   3
  -2  -6   8 2721.52 55.6264   2
  -2  -6   7 351.660 31.4664   3
  -2  -6   7 352.721 27.9245   2
  -2  -6   6 11680.7 104.371   3
  -2  -6   6 11586.0 93.3496   2
   2  -6  -5 2140.81 33.3523   3
  -2  -6   5 2238.95 49.3678   3
  -2  -6   5 2171.42 41.4432   2
  -2  -6   4 14363.2 108.554   3
   2  -6  -4 14250.0 84.8584   3
  -2  -6   4 14096.9 88.9410   2
   2  -6  -3 7392.13 65.7814   3
  -2   6   3 7424.61 49.1252   0
  -2  -6   3 7213.48 77.2447   3
   2   6  -3 7345.16 60.8033   0
   2   6  -2 78.9148 15.6030   0
  -2  -6   2 65.7115 26.2611   3
   2  -6  -2 65.7653 21.1138   3
   2  -6  -1 1376.88 36.4025   3
  -2  -6   1 1294.52 40.0403   3
  -2  -6   0 4030.90 55.6049   3
   2  -6   0 3925.48 58.0995   3
  -2  -6  -1 1362.93 15.9410   0
   2  -6   1 1366.14 38.5952   3
  -2  -6  -1 1343.35 35.1760   3
  -2  -6  -2 606.431 25.6443   3
   2  -6   2 576.608 30.6366   3
  -2  -6  -3 3940.44 50.7108   3
   2  -6   3 3707.73 63.2258   3
  -2  -6  -4 972.233 29.2111   3
   2  -6   4 861.588 39.0521   3
   2  -6   5 1050.45 42.8032   3
  -2  -6  -5 1069.70 29.9030   3
   2  -6   6 17.2183 27.8603   3
   2  -6   7 368.880 36.0308   1
   2  -6   7 384.878 37.3117   3
   2  -6   8 49.6720 36.7023   1
   2  -6   8 75.1095 34.0604   3
   2  -6   9 116.287 41.8825   1
   2  -6   9 108.478 38.1419   3
   2  -6  10 982.642 51.9130   3
  -2   6 -10 1004.08 50.2021   4
   2  -6  10 987.196 54.3365   1
   2  -6  11 269.706 53.3309   1
   2  -6  12 348.460 55.2534   1
   2  -6  13 30.9427 47.7079   1
   2  -6  14 31.9864 56.9473   1
  -2  -7  15-6.97143 48.5813   1
  -2  -7  14 325.759 59.5077   1
  -2  -7  13 121.438 42.3230   1
  -2  -7  12 2.55708 49.5123   1
  -2  -7  11-1.08250 33.3619   3
  -2  -7  11-11.1457 47.3932   1
  -2  -7  11 25.9564 35.0795   2
  -2  -7  10 5542.65 89.3407   3
  -2  -7  10 5430.70 98.9935   1
  -2  -7  10 5567.44 87.6945   2
  -2  -7   9 9662.59 106.597   2
  -2  -7   9 10010.4 113.417   3
  -2  -7   8 8436.35 93.2867   2
  -2  -7   8 8630.93 103.812   3
  -2  -7   7 3434.96 57.8839   2
  -2  -7   7 3429.29 66.4935   3
  -2  -7   6 1039.13 34.1084   2
  -2  -7   6 1167.10 44.4557   3
   2  -7  -5 85.0570 16.7335   3
  -2  -7   5 55.3766 28.5760   3
  -2  -7   5 138.286 20.0543   2
   2  -7  -4 260.640 20.7319   3
  -2  -7   4 252.295 30.8545   3
  -2  -7   4 298.137 20.7798   2
  -2  -7   3 670.629 37.0104   3
   2   7  -3 718.694 24.2713   0
  -2   7   3 666.783 17.8822   0
   2  -7  -3 690.285 28.4423   3
   2  -7  -2-1.51562 20.3858   3
   2   7  -2 2.23678 14.0118   0
  -2  -7   2-19.3094 27.9646   3
   2  -7  -1 2158.10 46.9865   3
  -2  -7   1 2155.14 48.7218   3
   2  -7   0 24845.3 143.654   3
  -2  -7   0 24709.1 136.577   3
   2  -7   1 3304.34 60.0582   3
  -2  -7  -1 3276.78 52.9978   3
   2  -7   2 842.471 39.2013   3
  -2  -7  -2 777.168 30.7435   3
   2  -7   3 2212.73 53.7193   3
  -2  -7  -3 2206.45 42.3923   3
   2  -7   4 5105.63 80.3864   3
  -2  -7  -4 5345.75 60.8461   3
   2  -7   5 60.2407 32.3430   3
   2  -7   6 183.072 35.5329   3
   2  -7   7 14.0855 36.4611   3
   2  -7   8 328.869 39.7241   1
   2  -7   8 402.541 43.8752   3
   2  -7   9 946.406 53.4486   3
   2  -7   9 888.625 53.4780   1
   2  -7  10 2211.60 72.3236   1
   2  -7  10 2295.43 74.3538   3
   2  -7  11 178.760 53.2320   1
   2  -7  12 18.0251 40.6913   1
   2  -7  13-6.89826 47.1633   1
  -2  -8  14 117.302 52.5998   1
  -2  -8  13 67.9588 51.9529   1
  -2  -8  12 448.623 50.8763   1
  -2  -8  11 157.868 38.5499   3
  -2  -8  11 155.215 42.5650   1
  -2  -8  10 10.4714 36.3212   3
  -2  -8   9 0.24736 38.1987   3
  -2  -8   8 1174.96 57.3667   3
  -2  -8   7 238.302 43.5268   3
  -2  -8   6 1161.89 48.2181   3
  -2  -8   5 17.1082 19.4337   2
  -2  -8   5 3.01714 30.3382   3
   2  -8  -4 49.7165 19.6241   3
  -2  -8   4 85.2928 29.6358   3
  -2  -8   4 59.7752 18.3266   2
  -2  -8   3 6343.28 84.4593   3
   2  -8  -3 5829.53 69.2791   3
   2  -8  -2 1350.12 40.2615   3
  -2  -8   2 1379.74 45.8362   3
   2  -8  -1 243.532 31.1758   3
  -2  -8   1 258.115 34.1891   3
  -2  -8   0 15270.4 117.312   3
   2  -8   0 15284.2 122.601   3
  -2  -8  -1 11820.9 101.311   3
   2  -8   1 11758.0 111.870   3
  -2  -8  -2 436.379 29.6874   3
   2  -8   2 458.718 38.0290   3
  -2  -8  -3 3648.91 56.9629   3
   2  -8   3 3586.99 70.4726   3
   2  -8   4 3102.93 69.1036   3
  -2  -8  -4 3017.20 51.9497   3
   2  -8   5 385.732 39.0615   3
   2  -8   6 2778.03 71.3130   3
   2  -8   7 262.021 41.2826   3
   2  -8   8 780.370 52.9158   3
   2  -8   9 208.930 48.6424   1
   2  -8   9 232.177 46.7849   3
   2  -8  10 30.1687 37.6347   3
   2  -8  10 47.4765 48.1442   1
   2  -8  11 29.0328 45.6378   3
   2  -8  11 13.2584 39.8370   1
   2  -8  12 66.8724 52.0755   1
   2  -8  13 25.1006 51.0873   1
  -2  -9  14-29.7655 49.7953   1
  -2  -9  13 227.393 59.8593   1
  -2  -9  12 289.206 51.4901   1
  -2  -9  11 506.617 47.4456   3
  -2  -9  10 5115.60 97.0552   3
  -2  -9   9-21.8626 41.0032   3
  -2  -9   8 1598.17 64.1650   3
  -2  -9   7 1955.10 69.6534   3
  -2  -9   6 1023.90 57.0671   3
  -2  -9   5 362.524 40.1950   3
   2  -9  -4 510.453 30.1008   3
  -2  -9   4 471.174 42.4383   3
  -2  -9   3 885.063 44.5553   3
   2  -9  -3 945.440 36.9012   3
  -2  -9   2 1216.94 47.5577   3
   2  -9  -2 1251.45 43.6315   3
   2  -9  -1 845.501 41.2745   3
  -2  -9   1 846.894 41.8876   3
   2  -9   0 1938.96 55.1905   3
  -2  -9   0 1912.83 51.5986   3
   2  -9   1 2779.75 63.7205   3
  -2  -9  -1 2768.62 58.2213   3
  -2  -9  -2 29.7678 27.5167   3
   2  -9   2-2.59630 32.3625   3
   2  -9   3 27.2547 35.6201   3
  -2  -9  -3 7.77970 27.6442   3
  -2  -9  -4 6274.62 77.8096   3
   2  -9   4 6155.25 98.6204   3
   2  -9   5 1785.46 68.3920   3
   2  -9   6 2507.22 74.3172   3
   2  -9   7 4766.87 96.1612   3
   2  -9   8 215.550 46.0657   3
   2  -9   9 153.910 49.3814   3
   2  -9   9 120.849 41.0791   1
   2  -9  10 592.666 52.0529   1
   2  -9  10 553.901 52.1898   3
   2  -9  11 149.471 49.9343   1
   2  -9  11 178.069 49.2130   3
   2  -9  12 49.3676 55.9917   1
  -2 -10  13 16.6391 55.0529   1
  -2 -10  12 5.22437 45.7414   3
  -2 -10  12 117.239 47.3712   1
  -2 -10  11 1416.95 68.0413   3
  -2 -10  10 928.417 58.8395   3
  -2 -10   9 1238.02 61.9819   3
  -2 -10   8 306.135 48.2042   3
  -2 -10   7 412.882 48.1761   3
  -2 -10   6 573.199 57.6318   3
  -2 -10   5 1410.93 60.2234   3
  -2 -10   4-9.78262 40.2063   3
  -2 -10   3-10.2770 38.4684   3
   2 -10  -3 8.54508 26.8143   3
   2 -10  -2 4676.54 75.5194   3
  -2 -10   2 4496.74 80.9270   3
   2 -10  -1 173.937 35.2902   3
  -2 -10   1 118.259 34.6970   3
  -2 -10   0 2573.46 63.7195   3
   2 -10   0 2494.34 63.0244   3
   2 -10   1-35.7789 36.4000   3
  -2 -10  -1 6.03668 33.4157   3
   2 -10   2 597.483 46.9144   3
  -2 -10  -2 671.510 42.1506   3
   2 -10   3 1433.33 64.2526   3
  -2 -10  -3 1270.49 49.2032   3
   2 -10   4 7735.91 119.868   3
   2 -10   5 655.311 55.8781   3
   2 -10   6 62.2893 47.7791   3
   2 -10   7 1284.56 67.0494   3
   2 -10   8 37.6271 47.0820   3
   2 -10   9 1171.16 66.4331   3
   2 -10  10-54.6773 41.2262   3
   2 -10  10 8.91644 39.9993   1
   2 -10  11 48.0665 49.1691   1
   2 -10  11-9.32866 47.0591   3
  -2 -11  12 216.346 47.2542   3
  -2 -11  12 405.281 64.2285   1
  -2 -11  11 203.129 45.3521   3
  -2 -11  10 118.275 48.1694   3
  -2 -11   9 75.0704 47.9014   3
  -2 -11   8 1100.69 59.5376   3
  -2 -11   7 732.709 59.0335   3
  -2 -11   6 2278.39 75.6694   3
  -2 -11   5 1462.31 66.4341   3
  -2 -11   4 6093.44 102.155   3
   2 -11  -3 955.389 43.3547   3
  -2 -11   3 901.747 50.9592   3
   2 -11  -2 492.780 39.0983   3
  -2 -11   2 463.679 46.3019   3
   2 -11  -1 5583.86 88.6922   3
  -2 -11   1 5866.36 92.8627   3
   2 -11   0 443.167 40.8543   3
  -2 -11   0 371.964 42.4314   3
   2 -11   1 392.482 44.6707   3
  -2 -11  -1 403.660 44.2559   3
  -2 -11  -2 11955.3 120.754   3
   2 -11   2 11978.9 138.474   3
   2 -11   3 711.574 59.6305   3
  -2 -11  -3 655.082 46.9976   3
   2 -11   4 7519.54 120.515   3
   2 -11   5 884.186 59.8869   3
   2 -11   6 3274.12 92.3692   3
   2 -11   7 407.532 59.1909   3
   2 -11   8 48.9693 47.8120   3
   2 -11   9 205.691 54.2620   3
   2 -11  10 269.083 59.5304   1
   2 -11  10 233.019 58.7547   3
   2 -11  11 112.557 54.3571   1
   2 -11  11 102.073 48.7773   3
  -2 -12  12 637.486 63.6711   3
  -2 -12  11 49.7843 48.3769   3
  -2 -12  10 1.80176 41.6007   3
  -2 -12   9 1370.44 72.8004   3
  -2 -12   8 126.966 47.7865   3
  -2 -12   7 116.686 45.3031   3
  -2 -12   6 3608.68 92.2234   3
  -2 -12   5 957.329 62.7722   3
  -2 -12   4 179.753 46.8347   3
   2 -12  -3 2317.95 62.4522   3
  -2 -12   3 2302.43 74.1541   3
   2 -12  -2 15.1221 34.1254   3
  -2 -12   2 26.8952 34.1593   3
   2 -12  -1 478.030 43.7216   3
  -2 -12   1 430.452 45.9738   3
  -2 -12   0 730.444 48.8744   3
   2 -12   0 755.947 48.7831   3
   2 -12   1 89.9832 38.9861   3
  -2 -12  -1 102.293 39.4158   3
   2 -12   2 2196.77 70.6644   3
  -2 -12  -2 2166.59 62.6534   3
   2 -12   3 2601.96 79.8530   3
   2 -12   4 3335.33 87.2712   3
   2 -12   5 43.9928 50.7364   3
   2 -12   6 821.225 62.8257   3
   2 -12   7 30.3639 52.3808   3
   2 -12   8 230.382 52.9488   3
   2 -12   9 440.607 58.4845   3
   2 -12  10 100.303 51.9284   1
   2 -12  10 84.7484 51.0012   3
  -2 -13  11 272.544 59.4247   3
  -2 -13  10 12.3117 51.6894   3
  -2 -13   9 68.6624 48.8692   3
  -2 -13   8 15.9179 51.1372   3
  -2 -13   7-30.6265 53.4830   3
  -2 -13   6 698.939 60.8743   3
  -2 -13   5 340.730 56.2552   3
  -2 -13   4-14.4294 44.1875   3
  -2 -13   3 948.693 61.3168   3
   2 -13  -2 79.3516 37.2147   3
  -2 -13   2-12.6908 42.3126   3
  -2 -13   1 786.784 52.0989   3
   2 -13  -1 681.532 50.0714   3
   2 -13   0 154.987 43.3668   3
  -2 -13   0 131.347 42.6519   3
   2 -13   1 40.9286 37.9645   3
  -2 -13  -1 11.9488 37.7469   3
  -2 -13  -2-40.0503 33.4003   3
   2 -13   2-31.2262 45.8337   3
   2 -13   3 374.290 54.1700   3
   2 -13   4 940.312 67.3605   3
   2 -13   5-12.5404 52.2239   3
   2 -13   6 5.20112 44.7229   3
   2 -13   7 17.0366 54.0489   3
   2 -13   8 206.416 57.4580   3
   2 -13   9-32.4407 53.8613   3
  -2 -14   9 71.3757 52.5151   3
  -2 -14   8 177.078 50.7604   3
  -2 -14   7-5.95569 49.9523   3
  -2 -14   6-113.681 52.1079   3
  -2 -14   5 465.819 59.7156   3
  -2 -14   4 100.812 46.7415   3
  -2 -14   3 304.166 46.1935   3
   2 -14  -2 755.796 51.3696   3
  -2 -14   2 653.701 57.2908   3
   2 -14  -1 102.105 42.5173   3
  -2 -14   1 86.6483 45.2127   3
   2 -14   0 858.388 55.8872   3
  -2 -14   0 659.960 49.2575   3
   2 -14   1-35.0439 41.4649   3
  -2 -14  -1-54.1200 38.6117   3
   2 -14   2-26.2988 47.9283   3
   2 -14   3 215.277 47.4310   3
   2 -14   4 44.4737 42.7091   3
   2 -14   5-39.2634 50.4777   3
   2 -14   6-5.78559 55.5498   3
   2 -14   7 20.7359 45.6033   3
  -2 -15   6 312.382 51.8355   3
  -2 -15   5-36.3935 50.3196   3
  -2 -15   4 57.9194 45.4888   3
  -2 -15   3 601.577 52.8270   3
  -2 -15   2-28.6922 39.0573   3
   2 -15  -1 293.025 45.1268   3
  -2 -15   1 492.499 51.8162   3
   2 -15   0 946.117 60.4122   3
  -2 -15   0 1065.19 58.3458   3
   2 -15   1 410.729 52.9009   3
  -2 -15  -1 461.358 47.3026   3
   2 -15   2 7.01297 45.7452   3
   2 -15   3 93.4226 42.9072   3
   2 -15   4 82.5322 45.6696   3
   2 -15   5 93.3660 47.6225   3
  -2 -16   4 155.088 50.5746   3
  -2 -16   3-28.2453 45.8491   3
  -2 -16   2 280.094 51.1726   3
   2 -16  -1-6.99162 40.6021   3
  -2 -16   1 17.1809 45.3971   3
   2 -16   0 75.8751 47.9814   3
  -2 -16   0-14.9430 34.4986   3
   2 -16   1 99.0331 40.8434   3
   2 -16   2 265.786 57.4987   3
   2 -17   0-70.5997 37.2913   3
  -2 -17   0-54.7893 45.9638   3
  -3   0  17 23.5305 50.6882   1
  -3   0  16 2838.56 86.9540   1
  -3   0  15-23.3015 47.1972   1
  -3   0  14 344.209 50.2690   1
  -3   0  13 4.96232 40.8924   1
  -3   0  12 7074.06 105.081   1
  -3   0  11-39.8846 39.4281   1
  -3   0  11-0.85965 36.9435   2
  -3   0  10 9383.01 103.571   1
  -3   0  10 9665.10 114.120   2
  -3   0   9 15.1645 29.0241   2
  -3   0   9 10.7020 25.6870   1
  -3   0   8 5753.30 78.7398   2
  -3   0   8 5818.67 70.7876   1
  -3   0   7 7.72548 25.4552   2
   3   0  -7-14.3857 24.3034   0
  -3   0   7 3.98060 11.8305   3
  -3   0   7-38.6441 22.4698   1
  -3   0   6 91668.8 173.181   3
   3   0  -6 92361.9 243.107   0
  -3   0   6 92567.9 219.500   1
  -3   0   6 92177.2 255.122   2
   3   0  -5 2.43644 22.0295   0
  -3   0   5-4.63838 11.5295   3
  -3   0   5 37.0646 16.7386   2
  -3   0   5-0.49249 12.5661   1
  -3   0   4 21382.8 80.0630   1
  -3   0   4 21294.6 104.720   0
   3   0  -4 21111.5 102.098   0
  -3   0   4 21318.4 83.9148   3
  -3   0   4 21263.0 104.222   2
  -3   0   3 13.9631 18.4438   0
  -3   0   3 3.56173 14.8273   3
  -3   0   3 15.9325 10.4752   4
  -3   0   2 12722.8 61.1370   4
  -3   0   1 39.2086 18.3188   4
  -3   0   0 16820.2 86.5282   4
  -3   0  -1 6.21539 17.9425   4
   3   0   1 43.0175 10.6977   1
  -3   0  -2 9749.43 74.5495   4
   3   0   2 9635.17 60.7163   1
  -3   0  -3 19.9044 22.5920   4
   3   0   3 10.4309 15.9402   1
  -3   0  -4 674.578 33.2743   4
   3   0   4 629.002 27.0064   1
  -3   0  -5-23.8279 26.5176   4
   3   0   5 2.01885 20.9957   1
   3   0   6 5.80315 26.0301   1
  -3   0  -6 2.09601 26.2222   4
  -3   0  -7-24.7419 29.0690   4
   3   0   7-15.7219 32.5144   1
   3   0   8 140.728 37.4750   1
  -3   0  -8 111.440 32.4282   4
  -3   0  -9-25.1191 39.3969   4
   3   0   9-59.4069 43.8025   1
  -3   0 -10 13709.6 131.854   4
   3   0  10 14173.6 150.480   1
   3   0  11-6.71741 48.1734   1
   3   0  12 1100.93 59.2808   1
   3   0  13 2.58590 49.1427   1
   3   0  14 310.729 50.4309   1
  -3   1  17 238.399 59.0960   1
  -3  -1  17 264.526 60.7544   1
  -3  -1  16 40.4823 53.8863   1
  -3   1  16 34.6932 47.1172   1
  -3   1  15 338.413 52.4042   1
  -3  -1  15 314.764 49.6342   1
  -3  -1  14 85.5660 45.9738   1
  -3   1  14 116.019 39.3524   1
  -3   1  13 2618.12 76.5784   1
  -3  -1  13 2708.45 74.5311   1
  -3  -1  12 4288.51 89.6717   2
  -3  -1  12 4194.73 86.0159   1
  -3   1  12 4238.15 87.3350   1
  -3  -1  11 5294.88 93.7299   2
  -3  -1  11 5007.44 85.9416   1
  -3   1  11 5181.61 85.8084   1
  -3  -1  10 2980.10 69.1500   2
  -3   1  10 2824.15 61.2620   1
  -3  -1  10 2869.22 62.5265   1
  -3   1  10 2914.79 68.6683   2
  -3  -1   9 12859.5 110.569   1
  -3   1   9 13091.8 111.045   1
  -3   1   9 12754.7 121.601   2
  -3  -1   9 13142.2 122.741   2
   3  -1  -8 918.765 37.7963   0
  -3  -1   8 950.035 39.7246   2
  -3  -1   8 935.418 34.6803   1
  -3  -1   8 930.314 24.5596   3
  -3   1   8 963.176 40.9212   2
  -3   1   8 957.110 35.6208   1
  -3  -1   7 13635.4 98.2941   1
  -3  -1   7 13629.8 75.8241   3
  -3  -1   7 13940.3 110.266   2
   3  -1  -7 13607.3 100.962   0
  -3   1   7 13533.9 57.1717   3
  -3   1   7 13553.8 96.1746   1
  -3   1   7 13511.6 108.430   2
   3   1  -6 8153.21 76.2541   0
  -3   1   6 8339.34 47.3172   3
  -3  -1   6 8441.32 70.2991   1
   3  -1  -6 8463.66 76.0592   0
  -3  -1   6 8368.20 59.7273   3
  -3   1   6 8422.61 79.8621   2
  -3   1   6 8407.07 68.2073   1
  -3  -1   6 8541.76 81.2683   2
  -3  -1   5 18736.2 85.8313   3
  -3   1   5 18981.4 88.7445   1
  -3  -1   5 19000.9 92.2514   1
   3  -1  -5 18821.7 102.658   0
  -3   1   5 18836.0 107.815   2
   3   1  -5 19321.6 106.549   0
  -3   1   5 18940.7 72.7744   3
  -3  -1   5 19141.2 108.914   2
  -3   1   4 10930.1 58.0180   1
   3  -1  -4 11112.6 73.9924   0
  -3  -1   4 10997.9 60.6074   1
  -3  -1   4 10970.7 65.4313   3
  -3   1   4 11286.6 75.5158   0
   3   1  -4 11438.9 77.1982   0
  -3   1   4 11053.0 75.0692   2
  -3  -1   4 11318.1 78.1460   2
  -3  -1   3 13857.1 79.6993   0
  -3  -1   3 14018.9 73.9545   3
  -3   1   3 13927.9 56.2950   4
  -3   1   3 14122.2 78.3930   0
  -3   1   2 363438. 1287.98   4
  -3  -1   2 359059. 1479.25   3
  -3   1   1 280291. 1256.26   4
  -3  -1   1 279042. 1328.37   3
  -3  -1   0 237400. 1278.47   4
  -3   1   0 236995. 1266.80   4
  -3   1  -1 5458.47 55.4688   4
  -3  -1  -1 5328.21 53.9198   4
   3  -1   1 5447.27 39.3096   1
   3  -1   2 32.0430 13.4856   1
  -3  -1  -2 29.6473 20.7376   4
  -3   1  -2 52.8576 20.5706   4
  -3  -1  -3 2176.15 41.8721   4
   3  -1   3 2191.68 35.8894   1
  -3   1  -3 2224.64 44.0335   4
   3   1   3 2252.02 37.1504   1
   3   1   4 14760.7 96.4905   1
  -3  -1  -4 15129.8 104.534   4
  -3   1  -4 14998.0 105.645   4
   3  -1   4 14801.4 96.2805   1
   3   1   5 1855.28 43.3363   1
  -3   1  -5 1921.06 47.2710   4
  -3  -1  -5 1940.38 45.4030   4
   3  -1   5 1885.81 43.4941   1
   3   1   6 5625.87 73.9353   1
  -3  -1  -6 5607.79 73.4402   4
  -3   1  -6 5753.62 75.6966   4
   3  -1   6 5735.58 74.6685   1
   3   1   7 12939.2 117.888   1
   3  -1   7 12880.9 117.460   1
  -3  -1  -7 13221.6 113.082   4
  -3   1  -7 13179.0 113.463   4
  -3  -1  -8 299.812 36.4036   4
   3   1   8 306.379 41.6613   1
  -3   1  -8 306.415 36.6184   4
   3  -1   8 324.095 36.4478   1
   3   1   9 22115.8 174.144   1
  -3   1  -9 22878.0 165.128   4
  -3  -1  -9 22343.4 160.248   4
   3  -1   9 22427.4 175.908   1
  -3   1 -10 171.834 41.0808   4
   3   1  10 239.462 43.9445   1
   3  -1  10 137.344 50.9175   1
   3  -1  11 645.756 53.7067   1
   3   1  11 735.050 51.8969   1
   3  -1  12-56.9865 41.0783   1
   3   1  12-17.9118 40.2034   1
   3  -1  13 149.700 53.1045   1
   3   1  13 191.624 50.9616   1
   3  -1  14-48.0216 54.7558   1
   3   1  14 61.3917 55.8358   1
  -3   2  16 222.279 51.6673   1
  -3  -2  16 328.062 58.0747   1
  -3  -2  15 239.124 51.0389   1
  -3   2  15 311.241 50.9893   1
  -3  -2  14 45.9921 40.7009   1
  -3   2  14 17.4434 44.6789   1
  -3   2  13 68.0658 44.8654   1
  -3  -2  13 66.3591 45.9497   1
  -3   2  12 372.271 47.2336   1
  -3  -2  12 414.101 43.8247   1
  -3  -2  12 339.729 51.0516   2
  -3   2  11 3805.73 75.9396   1
  -3  -2  11 3856.08 81.7720   2
  -3  -2  11 3983.51 79.1601   1
  -3  -2  10 105.810 33.5421   2
  -3   2  10 88.5706 32.4396   2
  -3  -2  10 74.2329 33.3336   1
  -3   2  10 64.7527 30.4830   1
  -3   2   9 574.640 34.2667   1
  -3  -2   9 573.779 35.2662   1
  -3   2   9 559.019 40.6312   2
  -3  -2   9 598.374 39.4660   2
  -3  -2   8 1905.49 35.7871   3
  -3   2   8 1770.75 48.3000   2
  -3  -2   8 1883.67 48.9294   2
  -3  -2   8 1886.77 46.5016   1
   3  -2  -8 1825.97 46.7685   0
  -3   2   8 1838.77 43.4081   1
   3  -2  -7 24102.4 131.288   0
  -3   2   7 24218.7 126.541   1
  -3  -2   7 24022.5 112.289   3
  -3  -2   7 24699.0 133.100   1
  -3  -2   7 24395.2 143.552   2
  -3   2   7 24323.7 143.658   2
  -3  -2   6 5521.17 59.5574   1
  -3   2   6 5639.51 36.2355   3
   3   2  -6 5802.04 67.6578   0
  -3   2   6 5505.44 57.4925   1
  -3  -2   6 5365.42 54.2363   3
  -3   2   6 5600.22 66.7314   2
   3  -2  -6 5558.03 61.3347   0
  -3  -2   6 5645.04 68.1591   2
   3   2  -5 12338.5 87.1843   0
  -3   2   5 11847.1 85.3304   2
  -3  -2   5 11914.1 88.3630   2
  -3  -2   5 11972.0 76.5766   3
   3  -2  -5 12073.4 82.6847   0
  -3   2   4 1507.08 31.3895   0
   3   2  -4 1509.07 33.0287   0
  -3  -2   4 1508.20 30.7841   3
  -3   2   4 1484.05 31.4954   2
  -3   2   3 12181.6 72.6187   0
  -3  -2   3 11984.8 75.2806   0
   3   2  -3 12012.6 73.6903   0
  -3   2   3 11927.7 69.3544   2
  -3  -2   3 11984.0 73.7341   3
  -3  -2   2 77117.4 176.329   0
  -3  -2   2 78018.3 183.570   3
  -3  -2   1 265214. 1343.58   3
  -3  -2   0 124746. 233.041   3
  -3   2  -1 9498.60 72.1792   4
   3  -2   1 9677.75 78.2001   3
  -3  -2  -1 9733.06 67.7408   3
  -3   2  -2 13268.2 90.0230   4
   3  -2   2 12761.5 93.1624   3
   3  -2   2 13065.7 73.8816   1
   3  -2   3 14427.9 103.561   3
  -3  -2  -3 13991.4 96.9840   4
   3  -2   3 14259.2 87.0900   1
  -3   2  -3 14602.4 100.533   4
   3  -2   4 36048.2 169.953   3
  -3   2  -4 37341.0 166.380   4
  -3  -2  -4 36514.3 163.306   4
   3  -2   4 36962.3 153.097   1
  -3  -2  -5 4732.28 65.2759   4
  -3   2  -5 4578.91 67.1321   4
   3  -2   5 4597.94 64.3950   1
   3  -2   5 4528.94 66.2013   3
  -3  -2  -6 373.686 32.4815   4
  -3   2  -6 393.965 33.2466   4
   3  -2   6 383.831 32.9827   1
  -3  -2  -7 398.505 35.4045   4
  -3   2  -7 448.482 34.8333   4
   3  -2   7 429.204 32.0468   1
   3   2   7 394.580 37.2274   1
   3   2   8 3603.96 74.1413   1
  -3   2  -8 3629.42 68.5447   4
   3  -2   8 3711.41 73.7255   1
   3   2   9 10973.3 128.296   1
  -3   2  -9 11047.5 116.787   4
   3  -2   9 10902.3 128.685   1
  -3   2 -10 403.482 46.0530   4
   3   2  10 465.733 46.8115   1
   3  -2  10 498.819 51.9828   1
   3  -2  11 1421.36 62.2012   1
   3  -2  12 447.457 48.7136   1
   3  -2  13 29.3265 42.9832   1
   3  -2  14 41.2155 45.9969   1
  -3  -3  16 384.801 63.7705   1
  -3  -3  15 321.331 53.0915   1
  -3  -3  14 165.254 44.0537   1
  -3  -3  13 773.011 57.0062   1
  -3  -3  12 6049.11 104.363   2
  -3  -3  12 6049.20 102.146   1
  -3  -3  11 19822.4 163.873   1
  -3  -3  11 20008.8 168.567   2
  -3  -3  10 637.164 39.1826   1
  -3  -3  10 698.798 44.4837   2
  -3  -3   9 326.185 32.4854   1
  -3   3   9 298.266 34.3501   2
  -3  -3   9 338.397 23.5233   3
  -3  -3   9 300.509 29.8395   2
   3  -3  -8 1921.96 43.7994   0
  -3  -3   8 1874.80 46.6687   1
  -3   3   8 1852.97 51.3181   2
  -3  -3   8 1895.06 40.0996   3
  -3  -3   8 2027.82 50.0609   2
  -3   3   7 65.4635 23.2677   2
  -3  -3   7 92.1265 22.5640   1
  -3  -3   7 69.5477 25.2007   2
  -3  -3   7 102.735 20.2774   3
   3  -3  -7 57.5657 25.2588   0
  -3   3   6 57.8883 22.0746   2
   3   3  -6 22.1176 21.9076   0
   3  -3  -6 59.5854 22.8006   0
  -3  -3   6 33.5925 23.3130   2
  -3  -3   6 40.5670 20.1073   3
   3  -3  -5 335.476 24.7279   0
  -3  -3   5 252.539 21.8243   3
  -3   3   5 281.139 22.2149   2
   3   3  -5 247.708 26.1660   0
  -3  -3   5 270.835 22.3768   2
   3   3  -4 12807.4 83.7868   0
  -3  -3   4 12515.6 83.5659   3
  -3   3   4 12454.7 78.6072   2
  -3   3   4 12584.5 77.7342   0
  -3  -3   3 9019.49 69.4577   3
   3   3  -3 9402.52 66.7185   0
  -3  -3   3 9266.19 68.0614   0
  -3   3   3 9309.61 60.9744   2
   3  -3  -2 21451.4 103.216   3
  -3  -3   2 21144.2 103.292   3
  -3  -3   2 21578.7 93.3832   0
   3  -3  -1 39639.9 147.030   3
  -3  -3   1 40028.2 139.590   3
   3  -3   0 12219.4 86.9067   3
  -3  -3   0 12093.1 78.2431   3
   3  -3   1 16026.0 103.324   3
  -3  -3  -1 16161.7 90.1449   3
  -3  -3  -2 43.7580 17.1800   3
   3  -3   2 30.8042 22.6893   3
   3  -3   3 21946.3 111.729   1
   3  -3   3 21582.7 131.271   3
  -3  -3  -3 21833.1 107.704   3
  -3   3  -4 152.997 30.3080   4
   3  -3   4 117.230 26.2145   1
  -3  -3  -4 149.721 20.6911   3
   3  -3   4 151.005 29.7186   3
  -3   3  -5 33099.2 169.796   4
   3  -3   5 32169.7 172.955   3
   3  -3   5 32446.4 162.230   1
  -3  -3  -5 32391.4 133.477   3
  -3   3  -6 2672.79 56.7780   4
   3  -3   6 2746.57 57.7529   3
   3  -3   6 2624.96 55.1511   1
  -3  -3  -6 2630.10 42.4394   3
  -3   3  -7 154.732 31.0010   4
   3  -3   7 140.379 28.4220   1
   3  -3   7 167.809 28.2450   3
  -3   3  -8 162.113 33.8377   4
   3  -3   8 186.246 32.2473   1
   3  -3   8 194.016 32.6064   3
   3  -3   9 204.408 37.9170   1
  -3   3  -9 162.709 37.4027   4
  -3   3 -10 241.625 42.2193   4
   3  -3  10 213.124 49.2813   1
   3  -3  11 267.481 45.5006   1
   3  -3  12 78.3844 47.9886   1
   3  -3  13-44.9684 51.4541   1
   3  -3  14-14.9881 48.1992   1
  -3  -4  16-33.5143 47.8955   1
  -3  -4  15 247.269 53.3212   1
  -3  -4  14 458.627 56.4682   1
  -3  -4  13 47.2349 40.0715   2
  -3  -4  13 115.032 48.7006   1
  -3  -4  12 71.2063 44.2729   2
  -3  -4  12 48.7935 43.6927   1
  -3  -4  11 1987.55 64.9221   1
  -3  -4  11 2049.44 64.1998   2
  -3  -4  10 3050.32 67.2955   1
  -3  -4  10 3099.08 70.0659   2
  -3  -4   9 35.2187 26.4589   2
  -3  -4   9 38.3723 28.0973   1
  -3  -4   9 39.2103 22.0094   3
  -3  -4   8 229.843 25.7321   3
  -3  -4   8 191.107 27.4651   1
  -3  -4   8 258.388 30.9050   2
   3  -4  -8 187.863 22.7698   0
  -3   4   7 5300.01 70.8956   2
   3  -4  -7 5295.05 62.3779   0
  -3  -4   7 5448.01 72.2538   2
  -3  -4   7 5469.34 66.2258   3
  -3   4   6 2886.22 49.4401   2
  -3  -4   6 2868.04 48.6852   3
   3  -4  -6 2981.55 45.6898   0
  -3  -4   6 2962.90 52.3114   2
   3   4  -5 2005.03 43.1320   0
  -3   4   5 2096.24 37.6058   0
  -3   4   5 2067.09 38.9783   2
  -3  -4   5 2038.27 42.6719   3
  -3  -4   5 1997.31 41.5331   2
   3  -4  -4 14513.5 81.3614   3
  -3  -4   4 14817.6 97.4682   3
  -3   4   4 14380.0 84.1011   2
   3   4  -4 14774.3 91.2383   0
  -3   4   4 14566.8 83.5201   0
   3  -4  -3 7348.88 62.6522   3
   3   4  -3 7441.90 61.4190   0
  -3   4   3 7368.77 53.6198   2
  -3  -4   3 7339.66 69.2285   3
   3  -4  -2 40809.7 149.951   3
  -3  -4   2 41239.4 153.277   3
  -3  -4   2 40462.4 129.583   0
  -3   4   2 40748.7 106.911   2
  -3  -4   1 14.0472 17.4068   3
  -3  -4   1 12.6009 14.9441   0
   3  -4  -1-0.07531 19.6267   3
   3  -4   0 1954.61 41.9000   3
  -3  -4   0 1967.65 37.7836   3
   3  -4   1 504.185 26.1020   3
  -3  -4  -1 552.794 24.8035   3
   3  -4   2 8114.52 81.8806   3
  -3  -4  -2 8023.66 68.4662   3
  -3  -4  -3 3769.52 49.3127   3
   3  -4   3 3882.19 62.4168   3
   3  -4   4 664.338 37.2394   3
   3  -4   4 722.719 33.1837   1
  -3  -4  -4 732.720 28.2723   3
   3  -4   5 8018.15 92.7166   3
  -3  -4  -5 7823.55 69.4999   3
   3  -4   5 7789.13 85.7988   1
   3  -4   6 1539.03 50.2947   3
   3  -4   6 1486.91 45.0926   1
  -3   4  -6 1526.76 48.4766   4
  -3   4  -7 60.6359 30.8226   4
   3  -4   7 70.3873 30.3897   1
   3  -4   7 76.0901 29.7873   3
   3  -4   8 788.599 43.4477   3
  -3   4  -8 732.984 43.5324   4
   3  -4   8 727.501 44.1956   1
  -3   4  -9 948.679 49.1894   4
   3  -4   9 1042.31 50.9808   3
   3  -4   9 1027.14 53.2318   1
  -3   4 -10 19.7171 38.2906   4
   3  -4  10 34.1549 41.9635   1
   3  -4  11 18.3579 39.3044   1
   3  -4  12 328.592 51.3147   1
   3  -4  13-8.18813 52.0203   1
   3  -4  14 677.948 66.9703   1
  -3  -5  16 9.99109 47.2704   1
  -3  -5  15 116.495 50.5529   1
  -3  -5  14 1275.85 66.7000   1
  -3  -5  13 5433.06 103.994   1
  -3  -5  13 5778.74 107.072   2
  -3  -5  12 104.858 47.4000   1
  -3  -5  12-10.6544 40.0470   2
  -3  -5  11 1802.22 63.5576   1
  -3  -5  11 1649.98 58.7723   2
  -3  -5  10 3696.95 77.9532   1
  -3  -5  10 3884.69 67.5671   3
  -3  -5  10 3860.38 76.1455   2
  -3  -5   9 1718.63 53.9076   1
  -3  -5   9 1656.95 50.1102   2
  -3  -5   9 1659.18 46.7180   3
   3  -5  -8 551.945 30.5630   0
  -3  -5   8 544.461 34.8106   2
  -3  -5   8 545.149 32.2659   3
  -3  -5   7 2498.96 51.5077   3
   3  -5  -7 2394.55 44.6513   0
  -3  -5   7 2401.60 51.9989   2
  -3  -5   6 20794.8 127.914   2
  -3  -5   6 20934.4 130.941   3
   3   5  -5 4186.52 56.2600   0
  -3   5   5 4096.66 52.1898   2
  -3  -5   5 4052.72 60.2952   3
   3  -5  -5 4071.26 44.8749   3
  -3   5   5 4005.41 48.1218   0
  -3  -5   5 3991.98 56.3068   2
  -3   5   4 3533.49 43.0706   0
   3   5  -4 3495.09 48.5142   0
   3  -5  -4 3352.40 43.9089   3
  -3  -5   4 3428.38 54.0715   3
  -3   5   4 3477.20 42.9237   2
   3   5  -3 1341.30 30.6490   0
   3  -5  -3 1316.46 32.0984   3
  -3  -5   3 1319.28 38.5683   3
  -3   5   3 1294.27 24.2703   2
  -3   5   2 58.2145 9.99031   2
  -3  -5   2 48.3623 23.0662   3
   3  -5  -2 46.9751 20.7858   3
  -3  -5   1 8419.49 57.7396   0
  -3  -5   1 8739.33 77.5946   3
   3  -5  -1 8598.20 78.7013   3
  -3  -5   0 3565.07 36.3060   0
   3  -5   0 3661.35 56.8865   3
  -3  -5   0 3646.91 52.4651   3
  -3  -5  -1 86.5737 21.1514   3
   3  -5   1 105.215 25.7608   3
  -3  -5  -2 5.06853 19.0670   3
   3  -5   2 14.8853 22.2471   3
  -3  -5  -3 11.7948 18.2504   3
   3  -5   3 15.5356 28.0808   3
   3  -5   4 20437.8 145.002   3
  -3  -5  -4 20309.5 110.795   3
  -3  -5  -5 6145.63 63.1316   3
   3  -5   5 6118.90 85.6081   3
   3  -5   6 731.759 38.6684   1
   3  -5   6 638.008 38.9812   3
   3  -5   7 70.3937 29.9685   1
  -3   5  -7 88.8841 31.8465   4
   3  -5   7 88.6571 32.3084   3
   3  -5   8 1099.78 51.3057   3
  -3   5  -8 1033.74 51.0658   4
   3  -5   8 1018.28 48.5842   1
  -3   5  -9 7.65188 35.4159   4
   3  -5   9 25.9204 41.0038   1
   3  -5   9 11.8947 34.5074   3
   3  -5  10 398.819 51.7895   1
  -3   5 -10 368.100 45.5133   4
   3  -5  11 64.1257 45.4572   1
   3  -5  12 528.485 57.2974   1
   3  -5  13 22.9302 49.8814   1
  -3  -6  15 330.608 60.0701   1
  -3  -6  14 471.117 54.1656   1
  -3  -6  13 754.775 57.5488   1
  -3  -6  13 664.002 49.0488   2
  -3  -6  12 99.7925 42.7235   1
  -3  -6  12 88.0345 40.5675   2
  -3  -6  11 355.144 43.9115   2
  -3  -6  11 356.484 48.1965   1
  -3  -6  10 603.378 45.2622   1
  -3  -6  10 614.731 40.7896   3
  -3  -6  10 620.582 42.1920   2
  -3  -6   9 1076.57 44.9272   3
  -3  -6   9 1111.41 46.5180   2
  -3  -6   8 264.932 32.6711   3
  -3  -6   8 256.700 31.0525   2
  -3  -6   7 555.571 35.7872   3
  -3  -6   7 596.895 33.3426   2
  -3  -6   6 4468.27 69.0243   3
  -3  -6   6 4431.94 63.3219   2
  -3   6   5 34.7016 17.9141   0
  -3  -6   5 32.9833 28.0981   3
  -3  -6   5 48.3136 21.1075   2
   3   6  -5 46.2937 24.0149   0
   3  -6  -5 37.3443 15.8727   3
  -3  -6   4 9854.10 92.8956   3
   3   6  -4 9722.70 76.7935   0
   3  -6  -4 9719.69 77.3449   3
  -3   6   4 9770.52 67.9912   0
   3  -6  -3 1344.51 34.3561   3
  -3  -6   3 1306.86 39.1412   3
   3   6  -3 1361.82 30.9030   0
  -3  -6   2 9403.52 88.5453   3
   3  -6  -2 9315.68 83.8680   3
   3  -6  -1 39557.3 175.793   3
  -3  -6   1 39970.9 171.986   3
   3  -6   0 877.469 35.0192   3
  -3  -6   0 886.716 32.4777   3
  -3  -6   0 887.875 20.5124   0
   3  -6   1 375.404 30.3462   3
  -3  -6  -1 358.414 27.0143   3
  -3  -6  -2 43.9343 20.7209   3
   3  -6   2 32.6441 27.1364   3
  -3  -6  -3 1143.33 33.8082   3
   3  -6   3 1199.86 45.4732   3
   3  -6   4 3905.03 72.1105   3
  -3  -6  -4 4021.60 55.6057   3
   3  -6   5 977.801 44.7480   3
  -3  -6  -5 958.328 31.3428   3
   3  -6   6 11.2677 31.2334   1
   3  -6   6 2.85627 30.1798   3
   3  -6   7 13.9636 29.7739   1
   3  -6   7-26.5987 32.8776   3
   3  -6   8 10.7925 31.9033   1
  -3   6  -8-47.7074 37.4833   4
   3  -6   8-17.5662 36.4434   3
   3  -6   9 211.148 43.7508   1
   3  -6   9 192.850 40.4272   3
  -3   6  -9 159.700 39.6047   4
  -3   6 -10 262.966 44.8511   4
   3  -6  10 276.637 46.9869   1
   3  -6  10 290.457 47.8465   3
   3  -6  11 181.840 51.6747   1
   3  -6  12 452.330 59.9785   1
   3  -6  13 156.503 55.6905   1
  -3  -7  15 47.4475 54.6957   1
  -3  -7  14 300.626 57.5151   1
  -3  -7  13-8.22116 50.5812   1
  -3  -7  13-22.1083 33.3875   2
  -3  -7  12 75.6828 44.4933   1
  -3  -7  12-3.30937 35.1141   2
  -3  -7  11 31.4893 35.7805   3
  -3  -7  11-19.6783 37.2877   2
  -3  -7  11-22.2661 39.8130   1
  -3  -7  10 427.820 42.9819   3
  -3  -7  10 441.750 39.2846   2
  -3  -7   9 3665.76 71.6678   2
  -3  -7   9 3654.74 75.1987   3
  -3  -7   8 3000.34 66.6912   3
  -3  -7   8 3016.64 61.4345   2
  -3  -7   7 2374.49 59.2209   3
  -3  -7   7 2581.41 54.1731   2
  -3  -7   6 1020.82 44.2683   3
  -3  -7   6 983.246 36.0085   2
   3  -7  -5 398.294 22.9556   3
  -3  -7   5 394.031 35.8883   3
  -3  -7   5 332.523 25.9025   2
   3   7  -5 299.349 24.7223   0
   3   7  -4 4069.89 53.0813   0
   3  -7  -4 3866.01 54.7137   3
  -3   7   4 3926.89 44.5900   0
  -3  -7   4 4058.66 67.8236   3
   3   7  -3 259.653 20.5474   0
   3  -7  -3 237.278 24.4516   3
  -3  -7   3 214.682 29.1765   3
   3  -7  -2 512.295 31.6690   3
  -3  -7   2 532.922 33.2049   3
  -3  -7   1 13203.2 107.570   3
   3  -7  -1 13160.7 108.931   3
   3  -7   0 12.4252 28.0129   3
  -3  -7   0 10.4260 24.7769   3
   3  -7   1 738.280 37.4949   3
  -3  -7  -1 839.681 35.3686   3
  -3  -7  -2 986.239 36.3787   3
   3  -7   2 963.658 43.5100   3
   3  -7   3 657.662 42.4748   3
  -3  -7  -3 687.321 32.0617   3
   3  -7   4 1809.72 58.6179   3
  -3  -7  -4 1841.15 43.0034   3
   3  -7   5 171.804 34.4421   3
   3  -7   6 38.1062 36.2775   3
   3  -7   7 53.8800 42.3210   3
   3  -7   7 82.0418 39.5812   1
   3  -7   8 906.113 56.9719   3
   3  -7   8 1006.87 54.6542   1
  -3   7  -9 1859.17 65.2313   4
   3  -7   9 1737.63 69.6078   3
   3  -7   9 1744.21 68.6242   1
  -3   7 -10-15.4390 42.9217   4
   3  -7  10-16.6407 40.5713   1
   3  -7  10 14.1523 41.0868   3
   3  -7  11 355.451 55.9080   1
   3  -7  12-6.68253 49.8731   1
   3  -7  13 306.791 56.7241   1
  -3  -8  14 11.7224 44.7136   1
  -3  -8  13 2.84577 50.5045   1
  -3  -8  12-13.7309 49.5045   1
  -3  -8  11-10.0162 33.8792   3
  -3  -8  11-23.1004 47.2536   1
  -3  -8  10 80.7340 40.3088   3
  -3  -8   9 1674.61 58.5211   3
  -3  -8   8 11346.6 125.011   3
  -3  -8   8 11299.4 111.346   2
  -3  -8   7 17301.2 148.209   3
  -3  -8   7 17238.3 129.359   2
  -3  -8   6 16817.0 142.376   3
  -3  -8   6 16700.0 119.974   2
  -3  -8   5 376.424 40.3221   3
   3   8  -5 315.073 26.7721   0
  -3  -8   5 318.823 26.9965   2
   3  -8  -4 852.712 32.5878   3
  -3  -8   4 822.122 43.7891   3
  -3  -8   3 113.140 32.5886   3
   3  -8  -3 140.334 26.2729   3
   3  -8  -2 4102.42 65.5382   3
  -3  -8   2 4198.96 70.4165   3
   3  -8  -1 938.451 40.6689   3
  -3  -8   1 937.160 42.8738   3
   3  -8   0 455.258 35.3004   3
  -3  -8   0 544.902 37.2594   3
  -3  -8  -1 5424.03 73.6832   3
   3  -8   1 5417.94 82.7683   3
   3  -8   2 383.321 36.7089   3
  -3  -8  -2 373.333 30.6806   3
   3  -8   3 1311.54 51.6307   3
  -3  -8  -3 1442.59 42.6102   3
   3  -8   4 1514.82 58.0283   3
  -3  -8  -4 1609.82 43.7583   3
   3  -8   5 1566.59 63.4341   3
   3  -8   6 696.197 51.0676   3
   3  -8   7 668.250 52.0723   3
   3  -8   8 203.508 44.5614   1
   3  -8   8 287.004 47.7315   3
   3  -8   9 266.150 50.5728   1
   3  -8   9 262.390 44.9046   3
  -3   8 -10 448.379 51.0791   4
   3  -8  10 420.870 55.5619   1
   3  -8  10 381.742 47.9954   3
   3  -8  11 2133.99 76.5240   1
   3  -8  12 98.4252 52.9478   1
  -3  -9  14 513.322 60.6546   1
  -3  -9  13 946.479 66.8904   1
  -3  -9  12 37.7863 49.8487   1
  -3  -9  11 175.762 42.1456   3
  -3  -9  10 1508.12 65.1555   3
  -3  -9   9 25.8441 37.8095   3
  -3  -9   8 5161.16 93.4663   3
  -3  -9   7 12795.0 136.629   3
  -3  -9   6 20485.7 166.636   3
  -3  -9   5 3.39596 36.4385   3
   3  -9  -4 3431.78 59.3591   3
  -3  -9   4 3436.74 73.0733   3
   3  -9  -3 3246.84 60.7250   3
  -3  -9   3 3362.75 69.5895   3
   3  -9  -2 3198.45 63.2754   3
  -3  -9   2 3092.83 66.0709   3
   3  -9  -1 16887.0 137.569   3
  -3  -9   1 17420.5 138.064   3
   3  -9   0 244.466 33.8242   3
  -3  -9   0 260.011 33.2027   3
   3  -9   1 4755.77 82.9949   3
  -3  -9  -1 4755.25 74.5990   3
   3  -9   2 863.371 48.0301   3
  -3  -9  -2 769.805 38.8521   3
   3  -9   3 4642.24 88.4233   3
  -3  -9  -3 4655.96 72.0401   3
   3  -9   4 11700.5 139.281   3
  -3  -9  -4 11837.5 109.684   3
   3  -9   5-10.3085 50.1209   3
   3  -9   6 769.394 54.4471   3
   3  -9   7 1467.23 69.5683   3
   3  -9   8 247.148 45.9614   1
   3  -9   8 244.720 50.9067   3
   3  -9   9 1265.76 71.5753   3
   3  -9   9 1360.78 68.3373   1
   3  -9  10 150.512 47.2422   1
   3  -9  10 144.943 48.5420   3
  -3   9 -11 337.522 52.9154   4
   3  -9  11 333.996 55.4200   1
   3  -9  11 347.532 48.7956   3
   3  -9  12 50.4091 49.1337   1
  -3 -10  13 470.404 63.9190   1
  -3 -10  12 337.769 45.8357   3
  -3 -10  12 366.351 57.6918   1
  -3 -10  11 80.9130 45.9903   3
  -3 -10  10 1332.11 64.9774   3
  -3 -10   9 648.714 56.6256   3
  -3 -10   8 413.217 49.9845   3
  -3 -10   7 1231.84 59.3455   3
  -3 -10   6 3282.92 80.3837   3
  -3 -10   5 1569.94 62.0683   3
   3 -10  -4 826.050 38.8081   3
  -3 -10   4 821.200 50.8930   3
   3 -10  -3 3525.75 67.8344   3
  -3 -10   3 3456.05 75.3714   3
  -3 -10   2 15.9844 36.4789   3
   3 -10  -2 41.3542 31.6288   3
   3 -10  -1 4269.36 79.1442   3
  -3 -10   1 4552.69 81.8897   3
   3 -10   0 265.554 42.2259   3
  -3 -10   0 333.488 37.5573   3
   3 -10   1 9241.77 118.175   3
  -3 -10  -1 9171.13 106.381   3
   3 -10   2 10987.8 132.411   3
  -3 -10  -2 10860.3 113.624   3
   3 -10   3 9684.20 131.255   3
  -3 -10  -3 9590.42 106.371   3
   3 -10   4 16425.7 168.243   3
   3 -10   5 291.431 55.4947   3
   3 -10   6 74.8471 45.4525   3
   3 -10   7 269.763 52.8411   3
   3 -10   8 114.109 50.2256   3
   3 -10   9 444.729 55.0769   1
   3 -10   9 383.254 58.6125   3
   3 -10  10 63.8987 46.5659   1
   3 -10  10 42.0402 51.5972   3
   3 -10  11 98.0104 50.9310   1
  -3  10 -11 23.4327 44.7132   4
   3 -10  11 82.0386 48.7718   3
  -3 -11  12 356.250 54.8534   3
  -3 -11  11 1330.91 69.3411   3
  -3 -11  10 235.601 49.9057   3
  -3 -11   9 222.572 43.9551   3
  -3 -11   8 187.203 48.7656   3
  -3 -11   7 86.2930 48.7603   3
  -3 -11   6 226.220 54.5045   3
  -3 -11   5 579.267 49.5273   3
  -3 -11   4 405.174 46.9721   3
   3 -11  -3 65.7787 30.0380   3
  -3 -11   3 77.9570 37.9691   3
  -3 -11   2 628.168 50.1980   3
   3 -11  -2 654.393 43.1532   3
   3 -11  -1 6.08274 33.5790   3
  -3 -11   1-10.4114 38.5431   3
   3 -11   0 575.070 44.5216   3
  -3 -11   0 644.445 46.5401   3
  -3 -11  -1 179.917 41.4822   3
   3 -11   1 236.687 46.0301   3
   3 -11   2 1946.12 67.5264   3
  -3 -11  -2 1983.43 61.5178   3
   3 -11   3 2769.41 79.8624   3
  -3 -11  -3 2805.57 65.3243   3
   3 -11   4 2971.63 85.2267   3
   3 -11   5 2295.72 80.1513   3
   3 -11   6 9908.11 148.009   3
   3 -11   7 1038.64 66.5505   3
   3 -11   8 57.8077 44.2340   3
   3 -11   9 404.744 56.6271   1
   3 -11   9 336.021 49.5196   3
   3 -11  10 162.618 57.4205   1
   3 -11  10 75.2696 50.2402   3
   3 -11  11 154.102 48.5200   3
  -3 -12  12 123.933 52.2800   3
  -3 -12  11-17.3464 50.3802   3
  -3 -12  10-33.0778 39.2123   3
  -3 -12   9-14.3818 51.1675   3
  -3 -12   8 1487.10 68.2097   3
  -3 -12   7 2176.35 80.0053   3
  -3 -12   6 932.361 66.3013   3
  -3 -12   5 8759.92 130.100   3
  -3 -12   4-4.37603 48.1311   3
  -3 -12   3 3574.85 84.5008   3
   3 -12  -3 3475.12 75.3733   3
  -3 -12   2 2925.05 78.8760   3
   3 -12  -2 3184.40 76.5194   3
   3 -12  -1 1233.67 56.9597   3
  -3 -12   1 1275.73 56.0176   3
   3 -12   0 190.676 41.6735   3
  -3 -12   0 182.536 38.2553   3
   3 -12   1 82.7343 42.4691   3
  -3 -12  -1 17.5116 36.0372   3
   3 -12   2 13.6882 39.6967   3
  -3 -12  -2-8.29057 39.1037   3
   3 -12   3 470.177 52.4597   3
   3 -12   4 2886.77 87.6217   3
   3 -12   5 4003.15 98.7102   3
   3 -12   6 1125.31 72.5857   3
   3 -12   7 54.5432 48.0335   3
   3 -12   8-0.43193 54.5680   3
   3 -12   9 212.082 61.0118   3
  -3 -13  11 238.186 52.2314   3
  -3 -13  10 105.786 57.8836   3
  -3 -13   9-10.9595 44.0301   3
  -3 -13   8 14.0950 49.4099   3
  -3 -13   7 459.159 61.8914   3
  -3 -13   6 2922.63 91.6674   3
  -3 -13   5 4658.60 103.469   3
  -3 -13   4 2423.90 76.5316   3
  -3 -13   3 179.816 47.8373   3
   3 -13  -2 1703.07 60.3422   3
  -3 -13   2 1695.36 65.4683   3
   3 -13  -1 112.976 42.3475   3
  -3 -13   1 112.734 38.3721   3
   3 -13   0 68.8406 42.4676   3
  -3 -13   0-10.7041 35.8271   3
   3 -13   1 83.9314 39.8186   3
  -3 -13  -1 36.7026 38.8988   3
   3 -13   2 252.415 50.1069   3
  -3 -13  -2 193.537 42.9732   3
   3 -13   3 136.977 47.5269   3
   3 -13   4 168.369 46.2345   3
   3 -13   5 231.545 51.6070   3
   3 -13   6 766.850 68.1806   3
   3 -13   7 228.231 48.9312   3
   3 -13   8 0.46591 57.7070   3
  -3 -14   9 305.928 63.3157   3
  -3 -14   8 553.491 66.0864   3
  -3 -14   7 1193.07 73.8607   3
  -3 -14   6 207.993 56.8592   3
  -3 -14   5 87.1877 45.0466   3
  -3 -14   4 91.0520 47.6828   3
  -3 -14   3 390.024 47.8907   3
   3 -14  -2 199.126 41.8175   3
  -3 -14   2 310.104 45.2733   3
   3 -14  -1 93.0620 37.5012   3
  -3 -14   1-8.72058 40.0139   3
   3 -14   0 270.006 45.3990   3
  -3 -14   0 170.403 39.6131   3
   3 -14   1 750.533 58.7241   3
  -3 -14  -1 720.960 53.8709   3
   3 -14   2 2188.00 78.5454   3
   3 -14   3 16.5249 49.7082   3
   3 -14   4 1069.70 74.7293   3
   3 -14   5 524.418 65.2459   3
   3 -14   6 323.360 58.3261   3
  -3 -15   6 106.770 51.3427   3
  -3 -15   5 177.713 50.4217   3
  -3 -15   4-7.32796 46.9061   3
  -3 -15   3 286.181 55.7253   3
  -3 -15   2 138.073 49.0046   3
   3 -15  -1-4.82843 36.1170   3
  -3 -15   1-6.82448 44.1911   3
   3 -15   0 573.185 53.3631   3
  -3 -15   0 794.569 50.6255   3
   3 -15   1 31.5310 42.7131   3
  -3 -15  -1 152.459 41.4030   3
   3 -15   2 38.4871 51.9811   3
   3 -15   3 119.458 51.6769   3
   3 -15   4 83.2358 42.1263   3
  -3 -16   3 67.8177 39.6129   3
  -3 -16   2-17.9986 37.7191   3
   3 -16  -1 20.8100 39.0948   3
  -3 -16   1 94.1149 46.0728   3
   3 -16   0 1.26072 39.2766   3
  -3 -16   0 130.751 48.5891   3
   3 -16   1 42.4264 41.1567   3
   3 -16   2 774.671 67.2560   3
  -4   0  17 69.4390 52.5431   1
  -4   0  16 808.216 57.1920   1
  -4   0  15 13.1604 42.9313   1
  -4   0  14-23.8986 44.3931   1
  -4   0  13-59.4268 32.5523   1
  -4   0  13 9.86586 39.2137   2
  -4   0  12 11715.5 140.327   2
  -4   0  12 11480.2 126.885   1
  -4   0  11-2.78719 34.1298   2
  -4   0  11 9.70716 32.8336   1
  -4   0  10 6074.74 93.5313   2
  -4   0  10 6319.34 83.2966   1
  -4   0   9 0.81435 25.9399   1
  -4   0   9-19.8791 31.7894   2
  -4   0   8 9684.33 100.784   2
  -4   0   8 9640.36 65.8774   3
  -4   0   8 9740.30 86.3544   1
  -4   0   7 3.32963 15.6683   3
   4   0  -7-1.72911 22.1285   0
  -4   0   7 8.17481 23.8652   2
  -4   0   7-7.99268 18.7386   1
  -4   0   6 5697.36 69.8051   2
   4   0  -6 5775.24 68.9625   0
  -4   0   6 5861.27 54.3196   1
  -4   0   6 5551.85 51.1631   3
  -4   0   5-3.57824 22.6316   0
  -4   0   5 10.9292 14.7051   3
  -4   0   5-4.38418 21.2737   2
  -4   0   5 5.37071 11.5242   1
   4   0  -5-2.46046 24.9275   0
  -4   0   4 39.3372 19.1590   0
  -4   0   4 33.3415 15.8359   3
  -4   0   4 21.0191 9.21432   1
  -4   0   3 38.4719 22.2801   0
  -4   0   3 14.1641 13.2080   4
  -4   0   2 13489.6 77.5587   4
  -4   0   1 19.4562 19.5625   4
  -4   0   0 20653.2 110.148   4
   4   0   1 412.862 15.0929   1
  -4   0  -1-11.0339 23.7475   4
   4   0   2 2276.23 33.9224   1
  -4   0  -2 2233.36 46.6155   4
  -4   0  -3-16.4347 26.2450   4
   4   0   3-0.89018 16.9017   1
  -4   0  -4 18418.7 128.997   4
   4   0   4 18685.8 112.284   1
  -4   0  -5-27.3174 32.3995   4
   4   0   5-11.1909 24.4289   1
  -4   0  -6 3718.11 69.5697   4
   4   0   6 3639.72 64.1328   1
  -4   0  -7 36.8102 36.3132   4
   4   0   7-1.68294 31.6115   1
  -4   0  -8 127.967 42.6201   4
   4   0   8 133.365 43.5654   1
  -4   0  -9-7.14114 39.6004   4
   4   0   9-18.3131 45.3512   1
   4   0  10 6395.62 108.097   1
  -4   0 -10 6473.93 102.050   4
   4   0  11-11.8387 36.8476   1
   4   0  12 46.4232 47.3640   1
   4   0  13-11.6371 47.9930   1
   4   0  14 717.713 66.9009   1
  -4  -1  17-8.74405 47.7255   1
  -4   1  17 47.2637 56.4505   1
  -4  -1  16 311.535 50.1359   1
  -4   1  16 274.505 47.9373   1
  -4  -1  15 187.826 43.5112   1
  -4   1  15 240.949 49.7263   1
  -4  -1  14 140.493 41.4489   1
  -4   1  14 110.360 42.9016   1
  -4   1  13 798.708 47.8484   1
  -4  -1  13 827.374 59.4245   2
  -4  -1  13 803.229 48.7341   1
  -4   1  12 2804.85 71.3710   1
  -4   1  12 2800.60 77.4216   2
  -4  -1  12 2812.86 77.0006   2
  -4  -1  12 2853.70 71.8034   1
  -4  -1  11 825.447 50.0106   2
  -4   1  11 822.991 50.8585   2
  -4  -1  11 825.996 45.1801   1
  -4   1  11 869.015 44.3802   1
  -4   1  10 2005.50 61.3196   2
  -4  -1  10 1984.09 59.9841   2
  -4  -1  10 2155.41 53.9690   1
  -4   1  10 2078.99 52.4165   1
  -4  -1   9 58.8172 33.7427   2
  -4   1   9 86.4697 25.8258   1
  -4  -1   9 97.8104 26.5215   1
  -4   1   8 8.33401 28.5717   2
  -4  -1   8-2.97083 29.2403   2
  -4  -1   8-6.03793 21.5068   1
  -4   1   8 0.09010 20.2414   1
  -4  -1   8 18.9511 15.8367   3
   4   1  -7 1322.78 38.4979   0
   4  -1  -7 1290.26 41.5186   0
  -4  -1   7 1299.98 34.2502   1
  -4  -1   7 1346.96 31.3073   3
  -4   1   7 1418.22 43.6948   2
  -4   1   7 1329.39 25.6687   3
  -4  -1   7 1331.30 42.9819   2
  -4   1   7 1288.64 33.2050   1
   4  -1  -6 14.6551 29.1465   0
  -4   1   6 41.9513 13.4302   3
  -4   1   6 19.1142 15.2886   1
  -4  -1   6 23.1036 24.8426   2
  -4   1   6 14.3404 22.1329   2
  -4  -1   6 12.5504 15.5700   1
   4   1  -6 32.1754 25.5654   0
  -4  -1   6 21.2505 17.2077   3
  -4   1   5 1241.14 23.6249   1
   4   1  -5 1236.70 34.5174   0
  -4   1   5 1239.96 17.5406   4
  -4  -1   5 1236.60 25.4485   1
  -4  -1   5 1225.43 33.8457   0
  -4   1   5 1232.44 34.9378   0
  -4  -1   5 1239.82 29.3433   3
  -4   1   5 1244.85 34.4567   2
  -4   1   5 1265.52 26.5442   3
  -4  -1   5 1191.62 35.6233   2
  -4   1   4 18932.6 66.8591   1
  -4  -1   4 19306.1 107.647   0
  -4  -1   4 19279.6 75.2281   1
  -4   1   4 19438.0 106.711   0
  -4  -1   4 19075.3 99.0558   3
  -4   1   4 18965.6 74.2551   4
  -4   1   3 869.612 22.0755   4
  -4  -1   3 843.821 27.7792   0
  -4  -1   3 895.657 28.5071   3
  -4   1   2 12723.2 75.5908   4
  -4  -1   2 12674.5 81.9584   3
  -4  -1   1 43663.0 149.331   4
  -4   1   1 43328.5 148.335   4
  -4   1   0 22685.3 115.756   4
  -4  -1   0 22617.4 115.582   4
  -4  -1  -1 3871.29 54.5247   4
  -4   1  -1 4015.23 56.0273   4
   4  -1   1 3812.72 35.7646   1
  -4  -1  -2 683.449 32.8162   4
  -4   1  -2 720.501 33.8943   4
   4  -1   2 726.942 22.5392   1
  -4  -1  -3 2174.18 48.0948   4
  -4   1  -3 2200.65 50.3504   4
   4  -1   3 2210.35 38.2394   1
   4  -1   4 145.627 23.1628   1
  -4   1  -4 118.222 28.6018   4
  -4  -1  -4 146.696 31.5242   4
   4   1   4 166.731 23.4103   1
   4   1   5 5466.75 69.3108   1
  -4  -1  -5 5605.82 77.3774   4
  -4   1  -5 5602.01 79.3334   4
   4  -1   5 5617.90 71.1064   1
  -4  -1  -6 1742.36 52.2470   4
  -4   1  -6 1776.63 53.1887   4
   4   1   6 1649.06 47.5683   1
   4  -1   6 1727.71 49.5226   1
  -4   1  -7 528.870 42.5014   4
  -4  -1  -7 530.284 40.6243   4
   4   1   7 504.065 37.9250   1
   4  -1   7 482.613 39.1397   1
   4   1   8 7141.20 100.634   1
  -4   1  -8 7306.85 102.897   4
  -4  -1  -8 7203.61 100.293   4
   4  -1   8 7443.00 102.714   1
   4  -1   9 15.5468 43.9272   1
  -4  -1  -9 4.13157 40.5941   4
  -4   1  -9-20.8530 44.9062   4
   4   1   9-0.25664 44.8047   1
   4   1  10 3273.51 85.5601   1
  -4   1 -10 3124.67 77.4493   4
  -4  -1 -10 3317.20 80.5460   4
   4  -1  10 3433.96 85.0989   1
   4  -1  11 502.294 49.4438   1
   4   1  11 493.566 52.6597   1
   4  -1  12 609.928 59.5497   1
   4   1  12 589.620 56.8746   1
   4  -1  13 253.358 50.5985   1
   4  -1  14 1307.45 75.1931   1
  -4  -2  17 409.774 63.9288   1
  -4  -2  16-26.1528 55.2340   1
  -4  -2  15 252.498 47.4293   1
  -4   2  15 303.625 45.4015   1
  -4   2  14 1393.05 58.4141   1
  -4  -2  14 1432.76 72.4778   2
  -4  -2  14 1491.56 65.5092   1
  -4   2  13 316.535 41.5919   1
  -4  -2  13 305.272 47.3752   1
  -4  -2  13 230.238 47.0514   2
  -4   2  12 3224.28 74.1204   1
  -4   2  12 3270.10 80.8830   2
  -4  -2  12 3343.95 84.8185   2
  -4  -2  12 3299.23 75.3574   1
  -4   2  11 1120.05 46.0223   1
  -4  -2  11 1165.76 47.7948   1
  -4   2  11 1191.58 57.4078   2
  -4  -2  11 1144.18 57.4162   2
  -4   2  10 16.9189 32.2589   2
  -4  -2  10 17.7260 34.0270   2
  -4  -2  10 25.0099 26.6022   1
  -4   2  10 26.0783 27.9232   1
  -4   2   9 1532.75 51.4897   2
  -4   2   9 1522.11 42.1035   1
  -4  -2   9 1573.90 36.7871   3
  -4  -2   9 1532.80 52.4606   2
  -4  -2   9 1626.73 45.0970   1
  -4   2   8 6612.14 84.3764   2
  -4   2   8 6410.51 71.5434   1
  -4  -2   8 6595.47 75.1293   1
  -4  -2   8 6637.85 65.1193   3
  -4  -2   8 6552.53 85.3604   2
   4  -2  -7 11028.0 94.5496   0
  -4   2   7 11108.8 100.120   2
  -4   2   7 10980.6 82.6454   1
  -4  -2   7 11186.1 87.8074   1
  -4  -2   7 11187.4 83.0111   3
  -4   2   7 11012.7 61.8488   3
  -4  -2   7 11157.2 102.932   2
   4  -2  -6 1396.29 36.0401   0
  -4  -2   6 1447.32 34.5707   3
  -4  -2   6 1415.75 31.7260   1
  -4   2   6 1379.02 38.3131   2
   4   2  -6 1487.38 42.4713   0
  -4   2   6 1428.42 25.9179   3
  -4  -2   6 1398.97 40.3624   2
   4   2  -5 519.007 29.3093   0
  -4   2   5 511.796 14.4272   4
  -4  -2   5 468.365 24.0121   3
  -4   2   5 487.995 26.0341   2
  -4   2   5 502.232 28.7215   0
  -4  -2   4 664.914 26.1850   0
  -4   2   4 675.367 18.5092   4
  -4   2   4 712.491 28.9967   0
  -4  -2   4 653.492 25.7888   3
  -4   2   4 667.822 25.3934   2
  -4  -2   3 11612.7 82.0774   0
  -4   2   3 11249.4 67.4026   4
  -4  -2   3 11380.7 80.5121   3
  -4  -2   2 1.93822 19.9589   3
  -4   2   2 9.12281 17.4466   4
  -4   2   1 6152.80 60.0495   4
  -4  -2   1 6369.32 62.9369   3
  -4   2   0 38014.8 152.081   4
   4  -2   0 38992.6 93.7198   1
  -4  -2   0 38932.4 149.350   3
   4  -2   1 13855.6 69.4433   1
  -4   2  -1 13562.6 97.7852   4
  -4  -2  -1 13896.2 92.7439   3
  -4   2  -2 9287.79 86.4671   4
  -4  -2  -2 9383.75 85.9738   4
   4  -2   2 9208.21 66.1685   1
  -4   2  -3 6661.59 78.2624   4
  -4  -2  -3 6769.87 77.9747   4
   4  -2   3 6574.13 63.6378   1
  -4  -2  -4 12.2338 27.6941   4
  -4   2  -4-14.4010 29.5250   4
   4  -2   4-6.21863 21.8643   1
  -4  -2  -5 3449.55 64.2316   4
  -4   2  -5 3402.88 64.7276   4
   4  -2   5 3386.21 56.8132   1
  -4   2  -6 103.358 32.5424   4
  -4  -2  -6 55.7474 34.3799   4
   4  -2   6 93.9667 30.9232   1
  -4  -2  -7 102.134 35.4760   4
  -4   2  -7 162.862 35.9128   4
   4  -2   7 101.212 33.7928   1
  -4   2  -8 7425.70 101.229   4
   4  -2   8 7434.85 103.198   1
   4  -2   9 1618.74 62.0516   1
  -4   2  -9 1607.51 63.6533   4
  -4   2 -10 7024.56 107.962   4
   4  -2  10 7057.51 112.439   1
   4  -2  11 356.015 48.3642   1
   4  -2  12 764.297 60.4224   1
   4  -2  13 133.902 54.7214   1
  -4  -3  17 27.1163 57.1166   1
  -4  -3  16-32.6010 48.0495   1
  -4  -3  15 279.017 51.3489   1
  -4  -3  14 6.97429 44.1913   1
  -4  -3  14-44.6130 48.6426   2
  -4  -3  13 863.066 56.8772   2
  -4  -3  13 838.067 51.2885   1
  -4  -3  12 379.548 43.1322   1
  -4  -3  12 376.347 51.2886   2
  -4  -3  11 135.057 41.8215   2
  -4   3  11 219.107 43.4629   2
  -4  -3  11 126.232 36.0885   1
  -4  -3  10 273.924 36.7208   2
  -4  -3  10 277.228 33.8380   1
  -4   3  10 300.534 37.4515   2
  -4  -3   9 980.230 41.0159   1
  -4   3   9 875.998 44.0544   2
  -4  -3   9 944.102 33.8026   3
  -4  -3   9 924.200 43.6246   2
  -4  -3   8 1239.26 39.6974   1
  -4  -3   8 1282.07 36.2133   3
  -4   3   8 1287.09 44.4947   2
  -4  -3   8 1362.26 47.7464   2
   4  -3  -7 19743.3 122.757   0
  -4  -3   7 19720.0 119.670   1
  -4  -3   7 19970.0 117.305   3
  -4   3   7 19535.7 131.368   2
  -4  -3   7 19527.3 135.094   2
  -4   3   6 6095.14 69.5879   2
  -4   3   6 6143.85 68.9056   0
  -4  -3   6 6150.32 68.1160   3
  -4  -3   6 6136.81 74.0898   2
   4   3  -6 6105.13 71.1362   0
  -4   3   5 15670.1 99.8157   0
   4   3  -5 15966.7 105.727   0
  -4   3   5 15557.1 100.499   2
  -4  -3   5 15616.4 101.488   3
   4   3  -4 4818.20 57.0435   0
  -4   3   4 4704.94 54.0138   0
  -4  -3   4 4629.01 58.1170   3
  -4   3   4 4671.85 52.3874   2
  -4  -3   4 4692.03 58.2209   0
  -4  -3   3 34403.5 137.912   0
  -4  -3   3 34358.4 144.846   3
  -4  -3   2 4505.49 50.1875   0
  -4  -3   2 4312.76 54.3173   3
  -4  -3   1 13061.0 91.4845   3
  -4  -3   0 354.861 27.5960   3
   4  -3   1 12517.0 103.219   3
  -4   3  -1 12563.9 97.2518   4
  -4  -3  -1 12526.9 90.0181   3
  -4   3  -2 15442.8 111.608   4
   4  -3   2 14957.4 116.774   3
  -4  -3  -2 15570.1 100.673   3
   4  -3   2 15245.5 88.2864   1
   4  -3   3 534.287 33.8193   3
  -4   3  -3 607.233 35.1987   4
   4  -3   3 558.683 26.9636   1
  -4  -3  -3 579.890 28.4239   3
   4  -3   4 21252.5 149.041   3
  -4   3  -4 21492.8 144.816   4
  -4  -3  -4 20844.7 120.048   3
   4  -3   4 20924.7 124.776   1
   4  -3   5 626.508 34.0731   1
  -4   3  -5 580.113 39.4001   4
  -4  -3  -5 625.751 30.8829   3
  -4   3  -6-9.57022 34.4608   4
  -4  -3  -6-10.0240 22.2211   3
   4  -3   6 8.48933 27.7720   1
  -4   3  -7 11.5809 31.8472   4
   4  -3   7 28.9505 28.0426   1
   4  -3   8 814.932 45.1045   1
  -4   3  -8 732.622 47.7607   4
  -4   3  -9 823.939 52.5100   4
   4  -3   9 647.207 50.4004   1
  -4   3 -10 900.881 52.0509   4
   4  -3  10 789.065 60.4910   1
   4  -3  11 350.009 46.7227   1
   4  -3  12 33.2075 41.8764   1
   4  -3  13-42.8973 52.0231   1
  -4  -4  16-60.8977 55.1660   1
  -4  -4  15 6.89564 44.6106   1
  -4  -4  14 103.635 41.8623   1
  -4  -4  14 8.44938 43.9151   2
  -4  -4  13 363.840 46.0228   1
  -4  -4  13 433.357 52.5838   2
  -4  -4  12 378.343 49.7492   1
  -4  -4  12 399.526 51.6588   2
  -4  -4  11-10.0969 39.2430   2
  -4  -4  11 12.0362 35.0737   1
  -4  -4  10-20.3928 34.9524   2
  -4  -4  10 7.81029 31.6059   1
  -4  -4  10 6.46636 25.1112   3
  -4   4  10 23.6486 35.4107   2
  -4  -4   9 585.408 34.6440   1
  -4   4   9 540.929 38.0681   2
  -4  -4   9 536.766 31.8878   3
  -4  -4   9 638.195 40.4437   2
   4  -4  -8 347.597 27.2795   0
  -4  -4   8 374.331 27.8859   3
  -4   4   8 384.894 31.4440   2
  -4  -4   8 373.856 32.3641   2
  -4  -4   7 506.584 31.4731   3
  -4   4   7 506.303 31.1256   2
  -4  -4   7 510.516 33.4799   2
   4   4  -6 452.350 31.6709   0
  -4   4   6 427.187 28.5940   0
  -4  -4   6 413.679 29.0788   3
  -4   4   6 434.747 27.7326   2
  -4  -4   6 460.891 31.4147   2
   4   4  -5 85.4507 25.9154   0
  -4   4   5 71.2821 20.0292   2
  -4  -4   5 87.4911 24.4092   3
  -4   4   5 77.8225 22.0957   0
   4   4  -4 6013.34 62.5119   0
  -4   4   4 5918.05 60.8468   0
  -4  -4   4 5871.60 67.6097   3
  -4   4   4 5941.52 57.9288   2
  -4  -4   3 903.205 31.2081   0
  -4  -4   3 928.641 32.3154   3
  -4   4   3 959.075 24.5699   2
   4  -4  -2 2463.82 46.9313   3
  -4  -4   2 2409.47 39.1873   0
  -4  -4   2 2383.28 46.6250   3
   4  -4  -1 16282.1 113.482   3
  -4  -4   1 16011.9 104.745   3
   4  -4   0 5191.70 69.4110   3
  -4  -4   0 5077.48 61.3841   3
   4  -4   1 36812.1 181.360   3
  -4  -4  -1 36393.8 155.323   3
   4  -4   2 5571.03 76.8068   3
  -4  -4  -2 5485.22 64.4691   3
   4  -4   3 4.16754 21.9676   1
  -4  -4  -3 17.4214 21.8808   3
   4  -4   3 23.2586 27.9263   3
  -4   4  -4 722.635 41.2060   4
   4  -4   4 703.329 33.8617   1
   4  -4   4 761.333 45.3721   3
  -4  -4  -4 693.935 31.8045   3
  -4   4  -5 1027.96 46.1363   4
   4  -4   5 982.423 47.3496   3
   4  -4   5 1027.95 39.3081   1
  -4  -4  -5 945.157 33.7974   3
  -4   4  -6 1029.38 48.9579   4
   4  -4   6 1086.40 48.9050   3
   4  -4   6 1182.37 44.6232   1
  -4   4  -7 1330.07 53.1521   4
   4  -4   7 1315.52 52.4744   3
   4  -4   7 1269.58 47.1536   1
   4  -4   8 337.747 40.9722   3
  -4   4  -8 387.614 41.4083   4
   4  -4   8 416.318 38.5779   1
   4  -4   9 256.348 40.1435   1
  -4   4  -9 276.519 42.3692   4
  -4   4 -10 207.112 40.1797   4
   4  -4  10 178.491 48.0039   1
   4  -4  11 112.507 46.3374   1
   4  -4  12 100.836 47.8875   1
   4  -4  13 11.2331 44.3627   1
  -4  -5  16 552.885 65.2469   1
  -4  -5  15 44.9594 50.9149   1
  -4  -5  14 589.338 55.8109   2
  -4  -5  14 532.143 56.3082   1
  -4  -5  13 188.816 47.8258   2
  -4  -5  13 262.510 46.8078   1
  -4  -5  12 6937.23 109.869   1
  -4  -5  12 6924.75 111.719   2
  -4  -5  11 47.5080 41.1155   2
  -4  -5  11-24.7161 36.2098   1
  -4  -5  10 1265.77 50.7225   1
  -4  -5  10 1219.83 44.4179   3
  -4  -5  10 1162.33 49.6679   2
  -4  -5   9 1691.96 51.5373   1
  -4  -5   9 1726.58 48.4825   3
  -4  -5   9 1713.37 54.3141   2
  -4   5   8 465.068 33.2575   2
  -4  -5   8 419.045 32.5586   3
  -4  -5   8 396.926 34.9972   2
  -4   5   7 5613.20 73.2658   2
  -4  -5   7 5646.85 74.6409   3
  -4  -5   7 5670.55 76.8762   2
   4   5  -6 7192.92 77.8322   0
  -4   5   6 7293.13 76.0384   2
  -4   5   6 7267.18 73.1565   0
  -4  -5   6 7313.32 82.5967   3
  -4  -5   6 7174.77 81.9710   2
   4   5  -5 4423.36 59.2512   0
  -4   5   5 4337.36 54.5396   2
  -4  -5   5 4376.72 65.7400   3
  -4   5   5 4379.53 55.0723   0
  -4   5   4 10754.7 80.2406   0
   4   5  -4 11047.8 84.8571   0
   4  -5  -4 10801.8 86.0261   3
  -4   5   4 10707.3 74.4827   2
  -4  -5   4 11126.3 97.0758   3
   4  -5  -3 22464.3 127.847   3
  -4  -5   3 22446.4 132.837   3
  -4   5   3 22503.4 97.3091   2
  -4  -5   2 30272.3 125.847   0
   4  -5  -2 30443.1 153.864   3
  -4  -5   2 30913.0 152.958   3
  -4   5   2 30078.3 100.793   2
  -4  -5   1 5660.93 54.4185   0
   4  -5  -1 5670.41 72.4388   3
  -4  -5   1 5714.73 69.5835   3
   4  -5   0 261.078 28.6635   3
  -4  -5   0 251.983 28.0814   3
   4  -5   1 2084.44 52.2265   3
  -4  -5  -1 1982.59 43.2914   3
   4  -5   2 2621.32 57.9748   3
  -4  -5  -2 2704.19 48.9996   3
   4  -5   3 1949.34 54.2418   3
  -4  -5  -3 1992.31 44.2149   3
   4  -5   4 5407.15 71.2722   1
   4  -5   4 5428.38 86.3590   3
  -4  -5  -4 5442.68 66.9124   3
   4  -5   5 1263.54 52.4939   3
   4  -5   5 1296.24 43.2394   1
  -4  -5  -5 1490.43 35.6601   3
  -4   5  -6 65.0100 33.5282   4
   4  -5   6 91.4358 31.0892   1
   4  -5   6 69.5312 31.9211   3
   4  -5   7 41.0526 33.1416   1
   4  -5   7 62.6592 37.9539   3
  -4   5  -7 40.9172 35.5454   4
  -4   5  -8 151.136 37.9857   4
   4  -5   8 138.160 37.7259   1
   4  -5   8 188.902 39.9609   3
  -4   5  -9 297.304 43.1915   4
   4  -5   9 274.271 42.0753   1
   4  -5   9 312.846 43.0366   3
   4  -5  10 1383.76 61.2440   1
  -4   5 -10 1466.36 61.1765   4
  -4   5 -11 171.295 44.7046   4
   4  -5  11 174.595 46.9368   1
   4  -5  12 26.1070 50.7089   1
   4  -5  13 365.062 53.6559   1
  -4  -6  16 485.767 62.4801   1
  -4  -6  15 25.4826 53.5661   1
  -4  -6  14 25.0802 47.7853   1
  -4  -6  14 81.8671 40.5970   2
  -4  -6  13 478.515 51.7890   2
  -4  -6  13 573.895 50.0767   1
  -4  -6  12 1914.46 69.5250   1
  -4  -6  12 1995.63 69.3855   2
  -4  -6  11 808.055 53.1348   1
  -4  -6  11 782.119 48.8466   2
  -4  -6  10 667.285 44.5877   1
  -4  -6  10 640.322 41.3964   3
  -4  -6  10 624.907 46.3306   2
  -4  -6   9 6444.74 88.9085   3
  -4  -6   9 6480.56 93.5279   2
  -4  -6   8 14.6702 29.9563   2
  -4  -6   8 42.2723 31.6848   3
  -4   6   7 7824.22 84.6381   2
  -4  -6   7 7734.61 91.9162   3
  -4  -6   7 7907.61 91.0099   2
  -4   6   6 3335.28 53.4623   2
  -4   6   6 3281.66 51.1280   0
  -4  -6   6 3329.38 62.9695   3
  -4  -6   6 3362.84 59.9996   2
   4  -6  -5 7637.60 73.5792   3
  -4   6   5 7632.60 69.9351   2
  -4  -6   5 7674.64 87.6581   3
   4   6  -5 7511.64 76.3672   0
  -4   6   5 7439.51 69.2158   0
  -4   6   4 842.602 29.2959   0
   4  -6  -4 860.818 32.3080   3
  -4   6   4 850.124 24.9618   2
  -4  -6   4 855.428 37.8660   3
   4   6  -4 861.056 31.3421   0
   4  -6  -3 262.325 25.1337   3
  -4   6   3 362.692 16.7737   2
  -4  -6   3 305.075 32.6536   3
  -4  -6   2 3136.01 44.4342   0
  -4  -6   2 3100.52 57.1687   3
   4  -6  -2 3058.74 55.7782   3
   4  -6  -1 9645.83 96.4216   3
  -4  -6   1 9600.39 91.5066   3
  -4  -6   1 9535.78 68.3812   0
  -4  -6   0 1.84445 23.2586   3
  -4  -6   0 30.9362 15.2167   0
   4  -6   0 20.9680 25.7524   3
  -4  -6  -1 186.457 27.1146   3
   4  -6   1 181.945 30.6061   3
   4  -6   2 3555.14 68.9153   3
  -4  -6  -2 3584.90 58.0296   3
  -4  -6  -3 144.365 25.3675   3
   4  -6   3 101.581 36.2037   3
   4  -6   4 1106.65 50.9417   3
  -4  -6  -4 952.168 36.3059   3
   4  -6   5 1320.50 47.2000   1
   4  -6   5 1329.29 56.4623   3
  -4  -6  -5 1265.37 39.0143   3
   4  -6   6 16.0711 27.9753   1
   4  -6   6 2.21440 34.3142   3
   4  -6   7 37.7925 33.4352   1
  -4   6  -7 133.812 41.2241   4
   4  -6   7 139.744 41.9656   3
   4  -6   8 2543.75 75.4793   3
   4  -6   8 2318.67 67.2560   1
  -4   6  -8 2475.15 73.1217   4
   4  -6   9 122.151 46.9191   1
  -4   6  -9 97.2034 47.6385   4
   4  -6   9 121.747 43.7021   3
   4  -6  10 585.990 54.8517   3
  -4   6 -10 514.518 54.0387   4
   4  -6  10 555.516 56.0035   1
  -4   6 -11-27.2198 46.6153   4
   4  -6  11 30.9418 48.2858   1
   4  -6  12-7.60827 52.6042   1
   4  -6  13 1.59184 52.8133   1
  -4  -7  15 45.8645 45.0492   1
  -4  -7  14 151.211 53.5526   1
  -4  -7  14 137.087 40.5857   2
  -4  -7  13 237.132 43.3581   2
  -4  -7  13 223.382 42.2749   1
  -4  -7  12 187.224 39.7178   2
  -4  -7  12 140.354 44.8464   1
  -4  -7  11 1423.53 55.2574   3
  -4  -7  11 1222.84 51.9239   2
  -4  -7  11 1280.43 57.8165   1
  -4  -7  10 241.552 39.2234   2
  -4  -7  10 274.043 41.2582   3
  -4  -7   9 343.330 43.4784   3
  -4  -7   9 372.011 41.9233   2
  -4  -7   8 104.385 40.3518   3
  -4  -7   8 137.186 36.1498   2
  -4  -7   7 58.6784 31.4842   2
  -4  -7   7 54.8414 37.9359   3
  -4  -7   6 6196.82 87.6745   3
  -4  -7   6 6258.67 79.9658   2
   4  -7  -5 3387.52 54.3354   3
  -4  -7   5 3426.45 67.2621   3
   4   7  -5 3512.04 56.3083   0
  -4   7   4 111.113 21.2969   0
  -4  -7   4 72.0664 29.2293   3
   4  -7  -4 95.9083 23.0419   3
   4   7  -4 105.559 21.0756   0
  -4  -7   3 1805.47 49.4847   3
   4  -7  -3 1750.96 45.6278   3
   4  -7  -2 8866.87 94.1948   3
  -4  -7   2 8917.67 95.7470   3
   4  -7  -1 2164.43 54.7585   3
  -4  -7   1 2133.34 53.2009   3
   4  -7   0 2425.17 57.4160   3
  -4  -7   0 2415.91 52.7549   3
   4  -7   1 378.274 36.7572   3
  -4  -7  -1 431.317 31.4996   3
  -4  -7  -2 221.839 27.7272   3
   4  -7   2 225.531 37.2729   3
   4  -7   3 2239.43 63.6782   3
  -4  -7  -3 2419.23 51.6617   3
  -4  -7  -4 53.0779 26.1006   3
   4  -7   4 78.9822 36.9104   3
   4  -7   5 244.153 42.1920   3
   4  -7   6 7695.41 116.491   3
   4  -7   6 7558.72 102.416   1
   4  -7   7 63.4596 41.1372   1
   4  -7   7 15.5474 39.5783   3
  -4   7  -8 959.502 57.6324   4
   4  -7   8 899.694 58.2103   3
   4  -7   8 909.925 56.7423   1
  -4   7  -9 1888.47 72.5303   4
   4  -7   9 1810.87 74.3125   3
   4  -7   9 1726.08 68.5137   1
  -4   7 -10 7.65405 43.7262   4
   4  -7  10-8.55005 45.6873   1
   4  -7  10 38.1312 45.2128   3
  -4   7 -11-39.9727 49.5320   4
   4  -7  11-18.1158 45.2580   1
   4  -7  12 110.132 49.3438   1
  -4  -8  15 220.935 58.6572   1
  -4  -8  14 787.932 59.6472   1
  -4  -8  13 627.393 59.8428   1
  -4  -8  12 16.4682 47.2496   1
  -4  -8  11 728.790 49.8900   3
  -4  -8  11 790.857 46.8093   2
  -4  -8  10 126.070 36.8789   2
  -4  -8  10 92.4662 34.2507   3
  -4  -8   9 500.789 43.0532   2
  -4  -8   9 534.247 48.9608   3
  -4  -8   8 4136.25 84.6605   3
  -4  -8   8 4110.40 75.2252   2
  -4  -8   7 262.000 35.2605   2
  -4  -8   7 273.405 47.1161   3
  -4  -8   6 1936.58 60.4735   3
  -4  -8   6 1894.78 51.0238   2
  -4  -8   5 783.177 45.0957   3
   4  -8  -4 216.305 27.4467   3
  -4  -8   4 208.454 34.7877   3
  -4  -8   3 2921.92 63.8146   3
   4  -8  -3 3006.66 59.8707   3
   4  -8  -2 265.398 32.2816   3
  -4  -8   2 324.280 38.6764   3
   4  -8  -1 5807.98 85.0204   3
  -4  -8   1 5624.46 81.1518   3
  -4  -8   0 8.24751 28.6158   3
   4  -8   0 5.79165 31.2173   3
   4  -8   1 711.722 43.7676   3
  -4  -8  -1 798.540 40.8301   3
  -4  -8  -2 41.2541 28.0599   3
   4  -8   2 29.6831 37.5964   3
   4  -8   3 1734.63 62.2285   3
  -4  -8  -3 1850.05 51.5492   3
   4  -8   4 3843.13 87.0181   3
  -4  -8  -4 3870.95 66.8803   3
   4  -8   5 1572.17 66.6440   3
   4  -8   6 19.4339 48.6621   3
   4  -8   7 2819.36 74.5926   1
   4  -8   7 2789.91 81.9951   3
   4  -8   8 305.039 48.4557   1
   4  -8   8 406.960 51.9983   3
  -4   8  -9 1015.85 61.8487   4
   4  -8   9 1027.08 61.6783   1
   4  -8   9 933.289 64.0161   3
  -4   8 -10 44.6012 46.3592   4
   4  -8  10 39.8499 41.5400   1
   4  -8  10 171.049 50.8870   3
  -4   8 -11 360.105 50.7901   4
   4  -8  11 327.208 57.1829   1
   4  -8  12-21.2057 54.4027   1
  -4  -9  14 235.609 49.8590   1
  -4  -9  13 34.2824 47.5735   1
  -4  -9  12 1573.09 71.4848   1
  -4  -9  11 170.419 40.4725   3
  -4  -9  10-19.8692 41.5408   3
  -4  -9   9 156.543 37.0692   3
  -4  -9   8 1385.09 60.3274   3
  -4  -9   7 863.700 56.1393   3
  -4  -9   6 3368.39 78.0965   3
  -4  -9   5 136.328 39.1903   3
   4  -9  -4 1258.77 43.9027   3
  -4  -9   4 1281.30 53.5288   3
  -4  -9   3 217.496 37.1147   3
   4  -9  -3 232.114 32.6230   3
  -4  -9   2 29.1870 36.9163   3
   4  -9  -2 33.7678 32.4616   3
  -4  -9   1 4164.48 76.1840   3
   4  -9  -1 4130.65 78.3054   3
   4  -9   0 3738.03 78.6469   3
  -4  -9   0 3594.17 69.8282   3
  -4  -9  -1 89.7534 35.4850   3
   4  -9   1 75.0137 43.8944   3
   4  -9   2 10407.1 129.608   3
  -4  -9  -2 10271.3 107.796   3
   4  -9   3 11352.2 141.087   3
  -4  -9  -3 10892.2 110.492   3
   4  -9   4 11847.0 147.107   3
   4  -9   5 1551.98 68.4075   3
   4  -9   6-15.4498 45.5844   3
   4  -9   7 893.081 63.8922   3
   4  -9   8 106.698 42.7609   1
   4  -9   8 108.565 48.6682   3
  -4   9  -9 300.932 53.8155   4
   4  -9   9 302.528 45.4114   1
   4  -9   9 285.584 51.8954   3
  -4   9 -10 70.6843 52.3101   4
   4  -9  10 89.4585 51.1742   1
   4  -9  10 92.1224 48.6712   3
  -4   9 -11 100.972 50.6642   4
   4  -9  11 157.569 44.1042   1
   4  -9  11 212.707 59.1870   3
  -4 -10  13-52.5239 54.0421   1
  -4 -10  12 290.192 52.9236   3
  -4 -10  11 813.462 57.5245   3
  -4 -10  10 7.69734 40.5821   3
  -4 -10   9 32.1005 39.2707   3
  -4 -10   8 970.728 56.9851   3
  -4 -10   7 3295.81 82.9089   3
  -4 -10   6 3551.69 85.4847   3
  -4 -10   5-4.95580 40.5449   3
  -4 -10   4-26.4062 41.6821   3
   4 -10  -4 1.35209 30.2473   3
   4 -10  -3 517.691 37.5911   3
  -4 -10   3 473.747 46.2331   3
  -4 -10   2 12.8151 39.0184   3
   4 -10  -2-5.78492 32.2323   3
   4 -10  -1 7421.20 104.460   3
  -4 -10   1 7515.94 103.090   3
  -4 -10   0 913.475 47.3823   3
   4 -10   0 1015.45 55.8755   3
   4 -10   1 6330.25 106.033   3
  -4 -10  -1 6135.01 90.8000   3
  -4 -10  -2 1791.50 56.7202   3
   4 -10   2 1649.29 67.7106   3
   4 -10   3 682.440 60.7065   3
  -4 -10  -3 694.558 43.6793   3
   4 -10   4 163.771 53.6801   3
   4 -10   5 120.289 52.1310   3
   4 -10   6 260.049 51.6117   3
   4 -10   7 178.200 54.2052   3
   4 -10   8 95.3095 40.1618   1
   4 -10   8 117.642 49.3423   3
   4 -10   9 13.2317 43.1293   1
   4 -10   9 73.0633 47.2435   3
  -4  10 -10 166.895 50.0227   4
   4 -10  10 106.762 56.4039   1
   4 -10  10 153.705 49.2139   3
  -4  10 -11 229.636 55.2661   4
   4 -10  11 222.047 56.3768   3
  -4 -11  12 715.391 60.7239   3
  -4 -11  11-1.10658 50.1909   3
  -4 -11  10-8.55782 47.2181   3
  -4 -11   9 46.9285 44.6109   3
  -4 -11   8 287.632 46.3570   3
  -4 -11   7 919.576 62.3707   3
  -4 -11   6 880.158 57.4963   3
  -4 -11   5 871.432 59.6577   3
  -4 -11   4 1262.86 62.0620   3
  -4 -11   3 309.508 45.9002   3
   4 -11  -3 208.425 36.3903   3
   4 -11  -2 519.232 44.8042   3
  -4 -11   2 534.745 45.4227   3
   4 -11  -1 2441.07 69.1248   3
  -4 -11   1 2528.75 70.8397   3
   4 -11   0 30.3396 38.4159   3
  -4 -11   0 16.8665 33.6871   3
   4 -11   1 416.665 45.5707   3
  -4 -11  -1 452.226 41.4729   3
  -4 -11  -2 7.10417 36.9555   3
   4 -11   2 14.1560 47.8812   3
  -4 -11  -3 383.190 44.0150   3
   4 -11   3 351.480 49.5971   3
   4 -11   4 1257.43 66.7693   3
   4 -11   5 276.371 52.7389   3
   4 -11   6 768.015 66.2408   3
   4 -11   7 153.898 53.5323   3
   4 -11   8 530.930 55.5338   1
   4 -11   8 732.757 66.4947   3
   4 -11   9 420.347 54.4774   1
   4 -11   9 425.923 57.8815   3
  -4  11 -10 15.8810 40.6106   4
   4 -11  10-13.5581 49.1852   1
   4 -11  10 71.7090 51.7131   3
  -4 -12  12 130.030 47.1870   3
  -4 -12  11 76.9783 46.4356   3
  -4 -12  10 279.049 50.1274   3
  -4 -12   9 80.4305 53.3957   3
  -4 -12   8 30.6634 42.1620   3
  -4 -12   7 119.783 50.4110   3
  -4 -12   6 1187.99 67.0697   3
  -4 -12   5 404.049 56.6949   3
  -4 -12   4 70.3771 49.6433   3
   4 -12  -3 977.559 50.1142   3
  -4 -12   3 1033.37 61.4242   3
   4 -12  -2 517.521 44.4132   3
  -4 -12   2 420.861 49.8578   3
   4 -12  -1 1122.95 58.2413   3
  -4 -12   1 1084.42 55.2036   3
   4 -12   0 301.279 47.2896   3
  -4 -12   0 270.800 44.4652   3
   4 -12   1 743.497 54.7440   3
  -4 -12  -1 670.143 47.2115   3
   4 -12   2 1392.35 66.3726   3
  -4 -12  -2 1483.80 60.1935   3
   4 -12   3 2224.61 81.2126   3
   4 -12   4 55.8049 53.9531   3
   4 -12   5 274.864 59.2723   3
   4 -12   6-3.07518 45.6435   3
   4 -12   7 601.707 64.1072   3
   4 -12   8 609.110 64.1240   3
   4 -12   9 1389.36 73.6883   1
  -4 -13  11-10.4544 54.5072   3
  -4 -13  10 234.382 53.2109   3
  -4 -13   9 212.748 59.0310   3
  -4 -13   8 162.263 49.7403   3
  -4 -13   7 190.050 46.8607   3
  -4 -13   6 4097.30 98.6061   3
  -4 -13   5 315.238 51.6254   3
  -4 -13   4 140.227 52.9865   3
  -4 -13   3 141.671 50.6977   3
  -4 -13   2 1.27375 47.3969   3
   4 -13  -2 18.9911 35.9491   3
   4 -13  -1 213.621 46.9291   3
  -4 -13   1 214.540 43.1012   3
   4 -13   0 101.821 44.5399   3
  -4 -13   0 44.2310 40.8041   3
   4 -13   1 20.5160 47.0198   3
  -4 -13  -1-49.8207 43.0981   3
  -4 -13  -2 32.1225 38.5425   3
   4 -13   2 81.5652 44.4422   3
   4 -13   3 38.9433 47.3602   3
   4 -13   4 375.741 60.2324   3
   4 -13   5 1049.96 72.0232   3
   4 -13   6 8.74500 53.9668   3
   4 -13   7 4.59215 46.5785   3
  -4 -14   8 7.44562 50.8742   3
  -4 -14   7-16.4513 46.5502   3
  -4 -14   6 109.825 49.0634   3
  -4 -14   5 247.742 54.8516   3
  -4 -14   4 41.7151 40.8184   3
  -4 -14   3-68.1491 53.0288   3
  -4 -14   2 383.618 55.4629   3
   4 -14  -2 396.914 46.8469   3
  -4 -14   1 939.895 61.1034   3
   4 -14  -1 898.751 54.6538   3
   4 -14   0 198.143 45.7497   3
  -4 -14   0 282.600 51.1942   3
   4 -14   1 30.3156 40.9892   3
  -4 -14  -1 2.56880 39.6824   3
   4 -14   2-47.6090 50.6470   3
   4 -14   3 409.391 57.1008   3
   4 -14   4 184.956 61.1272   3
   4 -14   5 145.628 71.3008   3
  -4 -15   6 561.264 72.5765   3
  -4 -15   5-100.430 39.5319   3
  -4 -15   4 59.8368 49.3726   3
  -4 -15   3 40.7263 44.9443   3
  -4 -15   2 719.927 54.1094   3
   4 -15  -1 640.859 55.9269   3
  -4 -15   1 660.627 57.4696   3
  -4 -15   0 103.090 49.5581   3
   4 -15   0 104.753 46.4877   3
  -4 -15  -1 161.158 46.6681   3
   4 -15   1 166.301 53.4112   3
   4 -15   2 57.6959 50.0477   3
   4 -15   3 14.9402 52.1182   3
  -4 -16   2 401.052 48.4174   3
  -4 -16   1 80.8692 45.9171   3
   4 -16  -1-56.5841 38.1436   3
   4 -16   0 1200.72 66.9819   3
  -4 -16   0 1129.95 63.8161   3
  -5   0  17-40.5958 43.4189   1
  -5   0  16 1058.95 67.5936   1
  -5   0  15 7.51845 46.7901   1
  -5   0  14-43.8050 37.6457   1
  -5   0  14 49.2831 46.1305   2
  -5   0  13 13.2322 37.8953   2
  -5   0  13 9.23478 39.0626   1
  -5   0  12 2155.15 72.1731   2
  -5   0  12 2043.72 59.9727   1
  -5   0  11-12.7106 37.7492   2
  -5   0  11 0.74758 30.4316   1
  -5   0  10 2061.04 62.1108   2
  -5   0  10 2069.63 50.3201   1
  -5   0   9 4.35940 23.3363   1
  -5   0   9-19.3199 32.9310   2
  -5   0   8 2440.79 40.0960   3
  -5   0   8 2392.76 58.5004   2
  -5   0   8 2449.49 46.0459   1
  -5   0   7-7.23077 18.1450   1
  -5   0   7 11.9198 28.5493   2
  -5   0   7-1.21291 18.5857   3
  -5   0   6 6495.24 75.8478   0
  -5   0   6 6175.06 53.2885   1
  -5   0   6 6206.06 62.1893   3
  -5   0   6 6132.00 75.7737   2
  -5   0   5 8.55663 18.1964   3
  -5   0   5 7.96154 19.9098   0
  -5   0   5-1.26779 10.2185   1
  -5   0   4 1011.83 36.0324   0
  -5   0   4 921.042 25.2539   4
  -5   0   4 972.120 31.6432   3
  -5   0   3-0.31526 18.4532   4
  -5   0   2 25657.1 122.321   4
  -5   0   1-7.50694 21.4210   4
  -5   0   0 1290.72 40.3311   4
  -5   0  -1-17.2752 26.5650   4
   5   0   2 7406.67 60.4354   1
  -5   0  -2 7552.94 85.2922   4
  -5   0  -3-1.78433 29.8027   4
   5   0   3 23.9421 19.0514   1
   5   0   4 12464.3 97.2435   1
  -5   0  -4 12678.5 120.258   4
  -5   0  -5 14.8815 38.8540   4
   5   0   5 17.6425 28.0232   1
   5   0   6 22667.5 152.639   1
  -5   0  -6 23123.0 169.476   4
  -5   0  -7 28.9620 43.5006   4
   5   0   7 39.5385 36.2075   1
   5   0   8 4831.10 86.2945   1
  -5   0  -8 4883.29 91.5235   4
   5   0   9 18.4466 41.1967   1
  -5   0  -9 8.85543 47.9578   4
   5   0  10 408.553 48.6566   1
  -5   0 -10 381.173 49.6827   4
   5   0  11-7.68664 39.2168   1
   5   0  12 200.034 45.2284   1
   5   0  13 12.3063 52.5568   1
  -5  -1  17 1461.49 76.4500   1
  -5   1  17 1534.23 70.1900   1
  -5  -1  16 87.0257 51.3800   1
  -5   1  16 126.039 53.8373   1
  -5   1  15 397.815 49.1621   1
  -5  -1  15 454.215 55.5398   2
  -5  -1  15 461.712 52.7557   1
  -5  -1  14 56.4743 44.2490   1
  -5   1  14 72.0757 40.8317   2
  -5   1  14 49.8497 36.8303   1
  -5  -1  14 53.5080 45.4066   2
  -5   1  13 2552.37 69.7798   1
  -5   1  13 2582.47 78.6767   2
  -5  -1  13 2588.37 79.5546   2
  -5  -1  13 2614.69 72.3713   1
  -5   1  12 2444.37 64.4390   1
  -5   1  12 2587.63 75.2946   2
  -5  -1  12 2681.05 78.5000   2
  -5  -1  12 2343.47 64.3737   1
  -5  -1  11 44.9322 28.7055   1
  -5   1  11 78.1305 41.3237   2
  -5  -1  11 7.38856 40.6019   2
  -5   1  11 39.2738 28.7159   1
  -5   1  10 799.736 37.4133   1
  -5   1  10 738.182 46.5284   2
  -5  -1  10 707.653 45.0184   2
  -5  -1  10 797.040 36.9834   1
  -5   1   9 664.095 31.1234   1
  -5   1   9 691.655 41.6499   2
  -5  -1   9 630.377 33.2264   1
  -5  -1   9 591.644 41.2897   2
  -5   1   8 5466.83 63.1247   1
  -5  -1   8 5250.84 63.8615   1
  -5  -1   8 5488.89 61.3130   3
  -5   1   8 5578.22 82.0191   2
  -5  -1   8 5566.30 82.8668   2
  -5   1   7 16431.5 94.4441   1
  -5  -1   7 16317.6 98.4252   1
  -5  -1   7 16799.4 102.559   3
  -5   1   7 16350.4 125.874   2
  -5   1   7 16429.4 92.8528   3
  -5  -1   7 16325.7 126.895   2
   5   1  -6 2955.00 53.0516   0
  -5   1   6 2778.09 36.0326   1
  -5  -1   6 2896.07 39.1663   1
  -5  -1   6 2843.15 53.0349   0
  -5   1   6 2862.65 53.3150   0
  -5  -1   6 2925.91 46.3418   3
  -5   1   6 2880.90 42.8231   3
  -5   1   6 2889.50 54.5890   2
  -5  -1   6 2931.64 56.1329   2
  -5   1   5 147.988 25.7774   2
  -5   1   5 156.388 12.0245   1
  -5   1   5 118.172 14.4804   4
  -5   1   5 114.294 25.8714   0
  -5  -1   5 137.372 28.0496   0
  -5  -1   5 124.530 21.2877   3
  -5  -1   5 136.944 13.2357   1
  -5   1   5 98.5799 18.6572   3
  -5   1   4 14289.9 80.2405   4
  -5  -1   4 14724.9 61.0367   1
  -5   1   4 14497.5 100.966   0
  -5  -1   4 14497.0 103.332   0
  -5  -1   4 14539.8 97.1699   3
  -5   1   3 11688.2 79.0682   4
  -5  -1   3 11667.8 88.6895   3
  -5  -1   2 1932.31 39.6976   4
  -5   1   2 1915.47 39.0076   4
  -5  -1   2 1904.20 40.4693   3
  -5  -1   1 4482.69 58.5626   4
  -5   1   1 4364.46 57.1485   4
   5  -1   0 297.331 11.5847   1
  -5  -1   0 293.370 29.8140   4
  -5   1   0 266.328 29.8458   4
  -5  -1  -1 2591.53 51.5023   4
  -5   1  -1 2656.82 53.5646   4
   5  -1   1 2500.38 31.7522   1
  -5   1  -2 831.049 37.8155   4
  -5  -1  -2 808.658 39.3112   4
   5  -1   2 792.981 24.7779   1
  -5  -1  -3 3785.35 66.3648   4
  -5   1  -3 3706.80 66.8658   4
   5  -1   3 3769.19 50.9490   1
  -5  -1  -4 11820.4 115.937   4
  -5   1  -4 11983.0 116.084   4
   5  -1   4 11446.2 93.6083   1
  -5  -1  -5 3992.47 74.6693   4
  -5   1  -5 4086.73 77.7713   4
   5  -1   5 3984.22 63.6939   1
  -5  -1  -6 533.971 46.4317   4
  -5   1  -6 595.980 45.9979   4
   5   1   6 566.886 40.4232   1
   5  -1   6 528.398 39.2700   1
  -5  -1  -7 1103.52 54.9559   4
  -5   1  -7 1090.58 55.4743   4
   5   1   7 1153.19 48.8946   1
   5  -1   7 1125.69 49.9329   1
  -5   1  -8 842.082 57.4314   4
  -5  -1  -8 829.568 53.6191   4
   5   1   8 794.372 49.3130   1
   5  -1   8 826.392 50.1927   1
   5  -1   9 3897.30 83.8268   1
  -5  -1  -9 3808.22 87.8032   4
   5   1   9 3898.50 86.3855   1
  -5   1  -9 3646.33 86.8287   4
   5  -1  10 1133.73 60.3953   1
  -5   1 -10 1153.12 60.0234   4
  -5  -1 -10 1240.94 61.3480   4
   5  -1  11 281.009 44.9370   1
   5  -1  12 32.6487 47.7358   1
   5  -1  13 854.189 61.6525   1
  -5  -2  17 35.6995 54.3193   1
  -5  -2  16 19.8031 54.1916   1
  -5   2  15 34.1575 45.3628   1
  -5  -2  15 114.445 45.6096   1
  -5  -2  15 73.8585 45.2523   2
  -5   2  14 872.930 51.5807   1
  -5  -2  14 774.758 63.9469   2
  -5  -2  14 812.572 52.7118   1
  -5  -2  13 269.249 45.0692   2
  -5   2  13 252.883 40.3494   1
  -5   2  13 255.830 47.9795   2
  -5  -2  13 221.039 42.5948   1
  -5   2  12 1284.27 51.3699   1
  -5   2  12 1165.79 61.8790   2
  -5  -2  12 1233.52 50.9352   1
  -5  -2  12 1222.97 58.5156   2
  -5   2  11 255.683 40.0699   2
  -5   2  11 267.970 34.3595   1
  -5  -2  11 305.853 44.0393   2
  -5  -2  11 241.962 35.5363   1
  -5  -2  10 259.359 40.4416   2
  -5   2  10 251.695 36.4079   2
  -5  -2  10 246.537 31.6498   1
  -5   2  10 224.224 28.7589   1
  -5   2   9 1651.16 42.1280   1
  -5  -2   9 1668.76 44.5113   1
  -5  -2   9 1698.88 39.9331   3
  -5   2   9 1683.12 53.8731   2
  -5  -2   9 1581.96 54.2765   2
  -5  -2   8 2332.52 46.8802   1
  -5  -2   8 2404.74 46.6451   3
  -5   2   8 2285.44 56.1164   2
  -5  -2   8 2341.15 60.1333   2
  -5  -2   7 4501.97 55.8332   1
  -5  -2   7 4713.10 60.7726   3
  -5   2   7 4755.70 70.9770   2
  -5   2   7 4543.32 49.6050   3
  -5  -2   7 4653.83 72.6466   2
   5   2  -6 1823.65 46.9549   0
  -5  -2   6 1791.39 34.0951   1
  -5   2   6 1823.30 44.8094   0
  -5  -2   6 1825.41 42.1557   3
  -5   2   6 1830.65 44.7755   2
  -5  -2   6 1900.58 48.9031   2
  -5   2   5 169.542 15.6472   4
  -5  -2   5 162.577 24.6645   3
  -5   2   5 163.061 22.1926   0
  -5  -2   5 208.718 28.4571   0
  -5   2   5 195.461 25.5159   2
  -5   2   4 19678.8 116.876   0
  -5   2   4 19949.1 96.8130   4
  -5  -2   4 20152.5 119.855   0
  -5  -2   4 19976.3 116.879   3
  -5  -2   3 1919.68 42.6766   0
  -5   2   3 1890.80 36.6317   4
  -5  -2   3 1890.47 42.7383   3
  -5   2   2 1254.63 34.5720   4
  -5  -2   2 1294.17 37.8854   3
  -5   2   1 1419.42 38.3536   4
  -5  -2   1 1474.48 40.8633   3
  -5   2   0 331.507 29.0615   4
   5  -2   0 305.686 13.7261   1
  -5  -2   0 320.751 28.0024   3
  -5   2  -1 17437.1 122.274   4
   5  -2   1 17340.1 80.8597   1
  -5  -2  -2 5931.93 77.7953   4
  -5   2  -2 6022.94 78.9095   4
   5  -2   2 6040.21 56.3132   1
  -5  -2  -3 802.169 43.6617   4
  -5   2  -3 840.367 45.1335   4
   5  -2   3 883.868 29.8181   1
  -5  -2  -4 5113.20 81.2676   4
  -5   2  -4 5279.41 82.0667   4
   5  -2   4 5245.56 67.0007   1
  -5  -2  -5 573.530 45.0994   4
  -5   2  -5 574.245 41.5904   4
   5  -2   5 524.180 35.6048   1
   5  -2   6 323.111 35.3599   1
  -5   2  -6 404.124 42.0688   4
  -5  -2  -6 422.251 44.3065   4
  -5  -2  -7 50.4230 43.8402   4
   5  -2   7 67.1125 32.8620   1
  -5   2  -7 133.436 40.8246   4
   5  -2   8 56.1042 40.3483   1
  -5   2  -8 70.4005 44.0969   4
   5  -2   9 67.9982 44.1764   1
  -5   2  -9 20.1668 42.9170   4
  -5   2 -10 46.8935 45.3177   4
   5  -2  10 28.5579 42.0981   1
  -5   2 -11 133.977 46.1869   4
   5  -2  11-0.22707 38.4800   1
   5  -2  12 88.0256 49.2591   1
   5  -2  13 399.316 61.9036   1
  -5  -3  17 100.673 55.0685   1
  -5  -3  16 1410.57 69.7484   1
  -5  -3  15 133.903 50.4799   1
  -5  -3  15 185.753 43.3690   2
  -5  -3  14 1421.49 71.7447   2
  -5  -3  14 1463.47 64.2052   1
  -5  -3  13 1677.85 70.5167   2
  -5  -3  13 1598.68 62.2434   1
  -5   3  12 14925.1 158.691   2
  -5  -3  12 15194.2 160.457   2
  -5  -3  12 14595.7 143.128   1
  -5   3  11 3817.32 83.4005   2
  -5  -3  11 3822.10 74.0504   1
  -5  -3  11 3806.15 85.5599   2
  -5  -3  10 273.473 32.2416   1
  -5   3  10 270.037 35.9667   2
  -5  -3  10 323.210 39.5358   2
  -5  -3   9 1138.94 40.2799   1
  -5  -3   9 1140.01 37.5465   3
  -5   3   9 1063.32 44.3845   2
  -5  -3   9 1141.85 50.3470   2
  -5  -3   8 3512.83 56.7185   1
  -5  -3   8 3436.61 57.5173   3
  -5   3   8 3490.51 65.9107   2
  -5  -3   8 3523.96 69.2544   2
  -5  -3   7 735.841 31.0829   1
  -5  -3   7 784.948 34.3595   3
  -5   3   7 821.094 37.2985   2
  -5  -3   7 838.397 41.6329   2
  -5   3   6 782.845 31.4078   0
  -5  -3   6 853.365 34.3893   3
  -5   3   6 833.886 34.4299   2
  -5  -3   5 13890.7 106.689   0
  -5   3   5 13447.8 77.2734   4
  -5   3   5 13777.5 103.354   0
  -5  -3   5 13687.1 102.351   3
  -5   3   5 13789.0 99.3439   2
  -5   3   4 14734.0 87.5962   4
  -5  -3   4 14516.0 104.046   0
  -5  -3   4 14928.3 105.352   3
  -5   3   4 15125.6 96.8054   2
  -5   3   3 735.898 28.7620   4
  -5  -3   3 781.671 34.1419   0
  -5  -3   3 715.949 33.8308   3
  -5   3   2 22562.4 121.190   4
  -5  -3   2 22654.5 130.531   3
  -5   3   1 8318.08 80.4132   4
  -5  -3   1 8643.20 83.8537   3
  -5   3   0 4469.47 64.3281   4
  -5  -3   0 4422.83 61.9703   3
  -5   3  -1 2367.49 53.0802   4
   5  -3   1 2455.65 35.3350   1
  -5  -3  -1 2468.16 50.5526   3
  -5   3  -2 1318.38 45.0994   4
   5  -3   2 1384.53 31.6982   1
  -5  -3  -2 1362.43 41.1905   3
  -5   3  -3 503.339 42.3641   4
   5  -3   3 502.741 26.5379   1
  -5  -3  -3 525.580 32.1166   3
  -5   3  -4 1708.23 56.0342   4
   5  -3   4 1598.30 42.0009   1
  -5  -3  -4 1725.18 45.7736   3
  -5   3  -5 33.1924 37.3154   4
  -5  -3  -5 58.1255 25.3689   3
   5  -3   5 78.7282 27.2585   1
  -5   3  -6 99.3995 39.0110   4
  -5  -3  -6 54.7336 24.6065   3
   5  -3   6 75.4893 27.5906   1
  -5   3  -7 283.284 41.4555   4
   5  -3   7 216.128 39.1572   1
   5  -3   8 194.023 40.6895   1
  -5   3  -8 207.558 41.6762   4
   5  -3   9 7.22052 39.3818   1
  -5   3  -9 34.3511 45.4207   4
   5  -3  10 62.2878 39.5736   1
  -5   3 -10 89.3311 40.1947   4
   5  -3  11 3.56880 43.3046   1
  -5   3 -11 15.4234 46.0322   4
   5  -3  12 64.8844 47.3831   1
   5  -3  13 46.7071 52.7615   1
  -5  -4  17 54.0855 49.1637   1
  -5  -4  16 72.4600 52.8857   2
  -5  -4  16-42.7773 52.8898   1
  -5  -4  15 130.911 49.1360   1
  -5  -4  15 26.8250 52.0190   2
  -5  -4  14 516.511 52.1299   2
  -5  -4  14 563.402 52.7395   1
  -5  -4  13 1831.07 71.0107   2
  -5  -4  13 1854.13 69.1169   1
  -5   4  12 502.182 50.3124   2
  -5  -4  12 433.901 50.6018   1
  -5  -4  12 450.278 49.0018   2
  -5  -4  11 3228.95 70.8987   1
  -5   4  11 3100.66 76.4657   2
  -5  -4  11 3105.27 80.9889   2
  -5  -4  10 372.474 32.6429   3
  -5  -4  10 342.849 33.6986   1
  -5   4  10 379.217 40.4441   2
  -5  -4  10 342.657 40.8220   2
  -5   4   9-14.9824 30.7851   2
  -5  -4   9-10.1062 26.6398   1
  -5  -4   9 16.6392 24.9294   3
  -5  -4   9 5.14623 34.2871   2
  -5   4   8 156.122 29.5651   2
  -5  -4   8 129.785 31.5112   2
  -5  -4   8 141.391 26.1701   3
  -5  -4   7 3334.26 60.7415   3
  -5   4   7 3358.22 59.3554   2
  -5  -4   7 3345.41 64.8925   2
  -5   4   6 671.411 33.4067   0
  -5  -4   6 683.059 36.6199   3
  -5   4   6 678.547 32.6710   2
  -5   4   5 4271.82 61.2167   0
  -5  -4   5 4170.96 64.5065   3
  -5   4   5 4235.91 56.8987   2
  -5  -4   4 180.094 24.7773   0
  -5   4   4 236.925 21.8801   2
  -5  -4   3 20681.2 118.801   0
  -5  -4   3 20795.7 129.277   3
  -5  -4   2 5215.31 60.8611   0
  -5  -4   2 5222.51 68.9551   3
  -5  -4   1 1818.11 46.6860   3
  -5  -4   0 727.907 35.4668   3
  -5  -4  -1-16.9203 22.7261   3
  -5   4  -1-10.9658 29.1472   4
   5  -4   2 1257.62 32.5056   1
  -5  -4  -2 1237.92 40.1439   3
  -5   4  -2 1216.51 45.3153   4
  -5   4  -3 1329.13 49.5637   4
   5  -4   3 1280.48 37.0092   1
  -5  -4  -3 1405.64 42.8643   3
  -5   4  -4 450.933 44.2704   4
   5  -4   4 494.024 31.4913   1
  -5  -4  -4 476.990 32.2183   3
  -5  -4  -5 179.138 28.3775   3
   5  -4   5 220.781 30.1513   1
  -5   4  -5 208.159 39.7250   4
  -5   4  -6 1030.46 50.9616   4
   5  -4   6 922.139 43.5880   1
  -5   4  -7 319.254 46.5518   4
   5  -4   7 297.505 38.6572   1
  -5   4  -8 54.6056 41.8216   4
   5  -4   8 115.527 36.0601   1
  -5   4  -9 786.233 58.1729   4
   5  -4   9 772.248 52.9782   1
   5  -4  10 54.9974 45.9955   1
  -5   4 -10 22.7188 40.6712   4
   5  -4  11 322.253 52.3351   1
  -5   4 -11 265.677 48.0879   4
   5  -4  12 17.7828 39.8938   1
   5  -4  13 138.035 52.8917   1
  -5  -5  16 67.7756 54.6656   2
  -5  -5  16 0.00000 48.5833   1
  -5  -5  15 536.366 53.4873   2
  -5  -5  15 629.167 58.7867   1
  -5  -5  14-16.6313 47.1216   2
  -5  -5  14-4.89851 42.4002   1
  -5  -5  13 975.164 55.8238   1
  -5  -5  13 874.644 61.2415   2
  -5  -5  12 6449.61 105.280   1
  -5  -5  12 6501.91 111.300   2
  -5  -5  11 285.314 44.6475   1
  -5  -5  11 386.768 44.7164   2
  -5  -5  10 174.428 32.9457   3
  -5  -5  10 120.052 38.4766   2
  -5  -5  10 163.748 37.6305   1
  -5   5  10 204.187 36.6836   2
  -5   5   9 151.410 33.1410   2
  -5  -5   9 129.000 31.8943   3
  -5  -5   9 139.809 35.2912   2
  -5   5   8-13.1979 26.1521   2
  -5  -5   8 2.76305 28.9860   2
  -5  -5   8 7.20456 28.1281   3
  -5   5   7 7379.58 84.3588   2
  -5  -5   7 7558.43 89.5431   3
  -5  -5   7 7482.45 91.7698   2
  -5   5   6-4.11670 22.0411   2
  -5  -5   6-0.64558 28.2335   3
  -5   5   6-2.66045 23.6835   0
  -5   5   5 1071.96 35.4562   0
  -5  -5   5 951.137 41.9429   3
  -5   5   5 1024.51 31.9666   2
  -5  -5   4 848.413 36.4133   0
  -5  -5   4 842.291 39.5670   3
  -5   5   4 945.135 29.9573   2
  -5  -5   3 872.920 32.7494   0
  -5  -5   3 911.930 38.2815   3
  -5   5   3 939.674 25.9659   2
  -5  -5   2 1040.67 31.9987   0
  -5  -5   2 1061.56 42.4578   3
  -5  -5   1 74.0387 28.9989   3
   5  -5  -1 66.6726 30.2746   3
   5  -5   0 1778.44 52.8324   3
  -5  -5   0 1726.13 46.3707   3
   5  -5   1 564.638 39.0118   3
  -5  -5  -1 632.237 34.4046   3
  -5  -5  -2 216.068 29.4933   3
   5  -5   2 197.237 37.0836   3
   5  -5   3 7470.86 103.461   3
   5  -5   3 7416.23 78.9463   1
  -5   5  -3 7541.92 97.9983   4
  -5  -5  -3 7416.15 83.5529   3
   5  -5   4 5.58254 26.3053   1
  -5   5  -4 15.0518 35.4602   4
  -5  -5  -4-11.5809 25.4001   3
   5  -5   4 21.1429 36.0226   3
  -5   5  -5 139.531 41.1721   4
  -5  -5  -5 145.179 27.7241   3
   5  -5   5 159.708 30.1044   1
   5  -5   5 136.885 37.1975   3
  -5   5  -6 424.074 42.7605   4
   5  -5   6 346.891 45.0204   3
   5  -5   6 344.062 36.9985   1
  -5   5  -7-31.1909 43.0324   4
   5  -5   7 3.15568 32.4785   1
  -5   5  -8 38.1585 41.3011   4
   5  -5   8 17.8443 34.0881   1
   5  -5   9 17.1999 37.0949   1
  -5   5  -9 58.6579 47.5189   4
  -5   5 -10 53.4833 45.5021   4
   5  -5  10 185.521 46.7435   1
   5  -5  11 32.9935 45.3128   1
  -5   5 -11 143.126 51.4010   4
   5  -5  12 252.420 52.0899   1
  -5  -6  16-26.7750 47.4826   2
  -5  -6  16 26.5482 52.4079   1
  -5  -6  15-15.9828 45.8260   1
  -5  -6  15-69.3255 47.8701   2
  -5  -6  14 123.112 42.7985   2
  -5  -6  14 155.828 42.0373   1
  -5  -6  13 2179.13 76.6032   1
  -5  -6  13 2107.46 71.6717   2
  -5  -6  12 796.691 55.6115   1
  -5  -6  12 899.460 55.2072   2
  -5  -6  11 1829.67 66.0510   1
  -5  -6  11 1917.93 68.5996   2
  -5  -6  10 4879.23 87.0120   1
  -5  -6  10 5211.29 85.9599   3
  -5  -6  10 5076.82 94.1043   2
  -5   6   9 4215.71 75.1675   2
  -5  -6   9 4173.03 77.3430   3
  -5  -6   9 4219.93 83.8512   2
  -5  -6   8 139.714 37.0711   2
  -5  -6   8 147.617 35.6338   3
  -5   6   8 125.396 30.4224   2
  -5   6   7 3801.36 62.9274   2
  -5  -6   7 3814.47 70.8878   3
  -5  -6   7 3839.44 70.6921   2
  -5   6   6 5238.01 66.6157   2
  -5  -6   6 5423.52 80.7222   3
  -5   6   6 5169.38 66.1306   0
  -5   6   5 1044.62 35.1919   0
  -5  -6   5 1001.10 44.7544   3
  -5   6   5 1041.11 31.8413   2
  -5  -6   4 2787.56 62.0452   3
  -5  -6   3 313.300 25.7624   0
   5  -6  -3 353.296 31.1381   3
  -5  -6   3 350.890 35.8735   3
  -5  -6   2 1113.66 32.5605   0
   5  -6  -2 1111.12 43.2070   3
  -5  -6   2 1148.42 44.6877   3
  -5  -6   1 2451.20 42.1288   0
   5  -6  -1 2433.23 59.7560   3
  -5  -6   1 2587.10 57.1679   3
   5  -6   0 363.648 37.8797   3
  -5  -6   0 338.908 31.2612   3
  -5  -6  -1 4.24963 25.7117   3
   5  -6   1 30.3643 33.6063   3
  -5  -6  -2 37.3869 25.9345   3
   5  -6   2 25.6760 35.6232   3
   5  -6   3 424.827 46.4693   3
  -5  -6  -3 468.894 33.6131   3
   5  -6   4 1308.32 57.1095   3
  -5  -6  -4 1238.00 43.1774   3
   5  -6   4 1342.51 44.2751   1
   5  -6   5 1020.93 54.8322   3
   5  -6   5 983.606 41.6044   1
  -5  -6  -5 1040.98 39.7813   3
  -5   6  -5 1069.19 53.9890   4
  -5   6  -6 1845.17 66.6057   4
   5  -6   6 1647.15 64.9088   3
   5  -6   6 1736.07 54.7743   1
   5  -6   7 1007.76 61.7427   3
   5  -6   7 974.463 49.4983   1
  -5   6  -7 1037.68 56.5208   4
  -5   6  -8 13.2152 46.7019   4
   5  -6   8 42.8924 41.9567   3
   5  -6   8-15.1673 38.9529   1
  -5   6  -9 2006.23 76.6670   4
   5  -6   9 1993.54 71.5276   1
  -5   6 -10-16.1582 47.3799   4
   5  -6  10 25.5095 43.0546   1
  -5   6 -11-12.2905 45.8027   4
   5  -6  11 13.8435 41.7480   1
   5  -6  12 158.509 50.6265   1
  -5  -7  16 341.559 50.7827   2
  -5  -7  15 568.854 61.7720   2
  -5  -7  15 720.959 64.4920   1
  -5  -7  14 501.941 51.6629   1
  -5  -7  14 504.659 53.7282   2
  -5  -7  13 357.893 54.2229   1
  -5  -7  13 322.447 44.2411   2
  -5  -7  12 266.015 50.0401   1
  -5  -7  12 402.409 48.1286   2
  -5  -7  11 190.104 41.9110   2
  -5  -7  11 93.9526 46.9401   1
  -5  -7  11 255.943 40.7319   3
  -5  -7  10 1305.66 54.1138   3
  -5  -7  10 1175.30 57.1098   2
  -5  -7   9 350.718 44.1784   2
  -5  -7   9 395.284 43.2141   3
  -5  -7   8 6375.19 96.9981   3
  -5  -7   8 6433.68 94.3692   2
  -5  -7   7 791.811 48.3981   3
  -5  -7   7 824.616 44.8450   2
  -5  -7   6 2976.71 69.5169   3
  -5  -7   5-17.6668 33.6503   3
  -5  -7   4 196.927 35.2589   3
   5  -7  -4 195.515 29.2952   3
   5  -7  -3 415.806 33.5969   3
  -5  -7   3 375.988 38.2367   3
   5  -7  -2 14560.0 129.258   3
  -5  -7   2 15119.0 128.529   3
   5  -7  -1 689.439 42.0080   3
  -5  -7   1 757.997 40.6061   3
   5  -7   0 325.538 40.8471   3
  -5  -7   0 381.254 36.0794   3
   5  -7   1 1348.96 54.7625   3
  -5  -7  -1 1294.24 45.2415   3
  -5  -7  -2 186.058 32.4791   3
   5  -7   2 126.993 39.6049   3
   5  -7   3 1917.20 65.7225   3
  -5  -7  -3 1843.91 51.2361   3
  -5  -7  -4-33.7680 33.3953   3
   5  -7   4 10.3383 47.9836   3
   5  -7   5 71.7852 31.6655   1
   5  -7   5 45.5165 47.4512   3
   5  -7   6-8.14929 34.3079   1
  -5   7  -6-15.9427 41.7862   4
   5  -7   6 33.5481 50.8170   3
  -5   7  -7 490.097 49.5097   4
   5  -7   7 477.793 53.5057   3
   5  -7   7 561.827 46.3756   1
   5  -7   8 2882.10 90.4415   3
   5  -7   8 2704.09 76.5278   1
  -5   7  -8 2881.22 86.1621   4
   5  -7   9 233.593 45.1422   1
  -5   7  -9 140.140 53.3925   4
   5  -7   9 211.307 54.1122   3
   5  -7  10 84.3879 46.6024   1
  -5   7 -10 52.9358 52.9490   4
  -5   7 -11 63.0835 50.6108   4
   5  -7  11 52.7574 49.8402   1
   5  -7  12 6.58336 48.6633   1
  -5  -8  15 59.8005 46.4761   1
  -5  -8  14-20.8666 51.2054   1
  -5  -8  13 51.3865 37.4789   2
  -5  -8  13 26.3983 47.9589   1
  -5  -8  12 82.5010 36.6850   2
  -5  -8  12 53.6090 40.8370   1
  -5  -8  11 71.0048 37.6542   2
  -5  -8  11 70.4971 39.5356   3
  -5  -8  10 589.765 47.3777   3
  -5  -8  10 478.404 46.8278   2
  -5  -8   9 456.433 47.5028   3
  -5  -8   9 401.241 43.5367   2
  -5  -8   8 1044.46 59.1988   3
  -5  -8   8 1131.16 49.9104   2
  -5  -8   7 1219.53 59.7440   3
  -5  -8   7 1182.40 49.7891   2
  -5  -8   6 194.150 41.9448   3
   5  -8  -5 967.816 40.5862   3
  -5  -8   5 968.685 48.4161   3
   5  -8  -4 822.313 38.6353   3
  -5  -8   4 740.178 44.7390   3
   5  -8  -3 1142.76 45.2245   3
  -5  -8   3 1079.32 51.9949   3
   5  -8  -2 5739.60 87.4911   3
  -5  -8   2 5669.14 86.6745   3
   5  -8  -1 14773.4 138.614   3
  -5  -8   1 14703.3 131.405   3
   5  -8   0 2667.57 69.3914   3
  -5  -8   0 2668.72 63.1155   3
   5  -8   1 4040.42 83.6948   3
  -5  -8  -1 4270.23 75.4865   3
  -5  -8  -2-4.64284 31.8486   3
   5  -8   2-48.6628 46.9371   3
  -5  -8  -3-1.97155 33.8847   3
   5  -8   3-30.7295 54.1156   3
  -5  -8  -4 93.7258 36.9479   3
   5  -8   4 93.1699 54.8696   3
   5  -8   5 678.981 58.9307   3
   5  -8   6 186.575 36.7508   1
   5  -8   6 141.228 52.4366   3
  -5   8  -7 489.455 56.2202   4
   5  -8   7 537.060 54.6540   3
   5  -8   7 496.656 45.0473   1
  -5   8  -8-3.35788 45.8685   4
   5  -8   8 51.4525 42.3838   1
   5  -8   8 87.3466 53.2439   3
  -5   8  -9 230.468 49.2926   4
   5  -8   9 222.651 47.6322   1
   5  -8   9 390.371 59.1645   3
  -5   8 -10 53.3257 47.7285   4
   5  -8  10 75.7147 47.5243   1
   5  -8  10 129.951 49.8923   3
  -5   8 -11 66.8467 48.7829   4
   5  -8  11 35.8143 51.4970   1
  -5  -9  14-8.53927 52.5107   1
  -5  -9  13 39.0585 52.7769   1
  -5  -9  12 271.298 52.7187   1
  -5  -9  12 257.626 44.6641   3
  -5  -9  11 42.6077 43.4264   3
  -5  -9  10 572.072 49.9402   3
  -5  -9   9-2.61736 48.2518   3
  -5  -9   8 1109.80 61.4308   3
  -5  -9   8 1056.54 49.8217   2
  -5  -9   7 598.704 50.4970   3
  -5  -9   7 559.898 41.3715   2
  -5  -9   6 279.076 45.6924   3
  -5  -9   5 1798.65 63.2137   3
   5  -9  -4 2706.78 61.6210   3
  -5  -9   4 2766.78 70.6369   3
   5  -9  -3 574.634 39.3917   3
  -5  -9   3 560.823 47.4168   3
   5  -9  -2 2287.53 63.7554   3
  -5  -9   2 2452.90 66.4604   3
   5  -9  -1 2764.61 71.8271   3
  -5  -9   1 2711.65 69.7775   3
  -5  -9   0 1282.20 53.8555   3
   5  -9   0 1215.88 59.2519   3
   5  -9   1 9432.22 127.263   3
  -5  -9  -1 9631.61 112.832   3
   5  -9   2 5127.46 104.164   3
  -5  -9  -2 5224.11 87.1134   3
  -5  -9  -3 429.570 44.3678   3
   5  -9   3 360.179 55.6984   3
   5  -9   4 1225.73 67.1210   3
   5  -9   5 116.156 49.4320   3
   5  -9   6 107.747 41.4234   1
   5  -9   6 188.025 49.1556   3
   5  -9   7-3.95609 43.1077   1
   5  -9   7 42.4176 53.4701   3
  -5   9  -8 61.9304 45.4243   4
   5  -9   8 14.1508 41.6005   1
   5  -9   8 159.546 51.0201   3
  -5   9  -9 109.248 51.2419   4
   5  -9   9 3.88535 42.7286   1
   5  -9   9-31.7524 53.7110   3
  -5   9 -10 141.643 54.8303   4
   5  -9  10 136.268 50.3840   1
   5  -9  10 99.2510 58.5751   3
  -5 -10  13 63.2655 53.9470   1
  -5 -10  12 506.228 55.5603   3
  -5 -10  11 636.161 51.9236   3
  -5 -10  10 658.478 55.7085   3
  -5 -10   9 1283.59 66.9681   3
  -5 -10   8 293.623 53.3771   3
  -5 -10   7 683.562 53.7361   3
  -5 -10   6 129.565 48.1207   3
  -5 -10   5 2827.46 77.0465   3
  -5 -10   4 180.226 44.9738   3
   5 -10  -4 261.723 35.9269   3
   5 -10  -3 666.025 43.0737   3
  -5 -10   3 710.209 51.6381   3
  -5 -10   2 309.842 45.2536   3
   5 -10  -2 263.970 38.7520   3
   5 -10  -1 1891.79 65.0319   3
  -5 -10   1 1777.50 60.5866   3
   5 -10   0 2821.36 75.8424   3
  -5 -10   0 3014.26 71.6909   3
   5 -10   1 550.298 48.6414   3
  -5 -10  -1 635.686 42.8756   3
  -5 -10  -2-67.9353 36.9813   3
   5 -10   2 9.82912 48.2837   3
  -5 -10  -3 293.045 42.2868   3
   5 -10   3 265.283 52.1195   3
   5 -10   4 1352.77 73.2721   3
   5 -10   5 1770.86 83.4278   3
   5 -10   6 165.310 55.2281   3
   5 -10   7 256.472 45.8016   1
   5 -10   7 315.969 53.0216   3
   5 -10   8 441.222 47.7217   1
  -5  10  -8 547.151 55.0396   4
   5 -10   8 482.507 66.3312   3
   5 -10   9 593.666 68.4679   3
  -5  10  -9 449.475 58.7148   4
   5 -10  10 82.8203 54.5347   3
  -5 -11  12 85.7140 45.1052   3
  -5 -11  11 1180.55 67.8975   3
  -5 -11  10 495.269 53.1986   3
  -5 -11   9 113.491 46.8587   3
  -5 -11   8 893.393 60.1767   3
  -5 -11   7 16.4749 51.5157   3
  -5 -11   6 349.910 51.6984   3
  -5 -11   5 314.462 47.8092   3
  -5 -11   4 383.825 48.6292   3
  -5 -11   3 124.508 41.9761   3
   5 -11  -3 148.833 37.5760   3
   5 -11  -2 913.017 52.1020   3
  -5 -11   2 921.747 58.0489   3
  -5 -11   1 334.726 47.0481   3
   5 -11  -1 208.710 45.0970   3
   5 -11   0 389.470 44.6259   3
  -5 -11   0 471.774 48.1374   3
  -5 -11  -1 243.550 44.7771   3
   5 -11   1 181.908 44.5323   3
   5 -11   2 911.587 62.4515   3
  -5 -11  -2 1016.46 52.9326   3
   5 -11   3 37.4006 45.9582   3
   5 -11   4 25.7513 53.4925   3
   5 -11   5 9.22776 55.9254   3
   5 -11   6 259.717 56.8644   3
   5 -11   7 250.079 56.0817   3
   5 -11   8 84.7395 60.5337   3
  -5 -12  12 35.8156 50.7216   3
  -5 -12  11 58.5794 54.6421   3
  -5 -12  10 317.862 57.0881   3
  -5 -12   9 630.730 53.0814   3
  -5 -12   8 701.801 63.9850   3
  -5 -12   7 2341.55 80.7499   3
  -5 -12   6 1318.55 65.5201   3
  -5 -12   5 1768.29 72.7606   3
  -5 -12   4 267.279 45.9320   3
   5 -12  -3 755.428 49.6230   3
  -5 -12   3 738.106 57.3030   3
   5 -12  -2 786.358 53.9429   3
  -5 -12   2 948.374 58.4717   3
  -5 -12   1 62.2957 45.7999   3
   5 -12  -1 52.5787 40.5280   3
  -5 -12   0 97.3920 43.3200   3
   5 -12   0 78.7271 43.6471   3
  -5 -12  -1 47.0355 42.3478   3
   5 -12   1 69.4425 49.6479   3
  -5 -12  -2 31.7848 37.4031   3
   5 -12   2 47.7440 43.3451   3
   5 -12   3-29.3627 56.0558   3
   5 -12   4 362.486 56.3518   3
   5 -12   5 127.201 51.4008   3
   5 -12   6-9.63773 54.0483   3
   5 -12   7 158.954 65.8389   3
  -5 -13  10 277.166 60.8355   3
  -5 -13   9 309.127 55.1573   3
  -5 -13   8 593.921 69.7123   3
  -5 -13   7 57.3209 58.1082   3
  -5 -13   6 1751.94 81.3079   3
  -5 -13   5 1041.39 67.6598   3
  -5 -13   4 112.900 45.9101   3
  -5 -13   3-22.0383 45.8105   3
  -5 -13   2 114.757 43.8350   3
   5 -13  -2-3.97355 32.0406   3
  -5 -13   1 41.8957 39.1927   3
   5 -13  -1 45.1185 43.8268   3
  -5 -13   0 77.6378 39.8257   3
   5 -13   0 124.776 45.7449   3
  -5 -13  -1 35.0613 43.0277   3
   5 -13   1 19.4032 49.0218   3
   5 -13   2-22.9187 49.8751   3
   5 -13   3 462.865 58.6719   3
   5 -13   4 621.382 61.3546   3
   5 -13   5 735.314 69.2303   3
  -5 -14   8 13.4014 44.8155   3
  -5 -14   7 44.6838 42.9721   3
  -5 -14   6 331.493 56.4411   3
  -5 -14   5 54.1853 55.7588   3
  -5 -14   4 114.995 49.4316   3
  -5 -14   3 316.954 57.9527   3
  -5 -14   2 266.702 53.4635   3
   5 -14  -2 188.474 41.3767   3
  -5 -14   1 42.6821 52.1348   3
   5 -14  -1 20.5091 40.3268   3
  -5 -14   0 209.552 54.7734   3
   5 -14   0 312.070 52.0084   3
  -5 -14  -1 142.518 45.0735   3
   5 -14   1 202.955 54.6618   3
   5 -14   2 312.167 61.5390   3
   5 -14   3 89.8936 49.7735   3
  -5 -15   4 18.2049 56.3280   3
  -5 -15   3 54.3634 56.6234   3
  -5 -15   2 156.874 54.2187   3
  -5 -15   1 140.818 57.3724   3
   5 -15  -1-27.2084 42.8665   3
  -5 -15   0 366.239 37.1168   3
   5 -15   0 443.058 59.8326   3
   5 -15   1 246.870 59.3290   3
   5 -16  -1-51.8997 40.5159   3
  -6   0  16 2242.30 91.9348   2
  -6   0  15-9.45304 52.0645   2
  -6   0  14 157.500 48.6973   2
  -6   0  13 4.05878 41.2688   2
  -6   0  12 1716.10 68.2952   2
  -6   0  11-17.6641 37.7454   2
  -6   0  10 604.901 46.9337   2
  -6   0   9-24.3778 35.4679   2
  -6   0   8 13247.6 96.1307   3
  -6   0   8 13275.7 125.889   2
  -6   0   7-11.9731 22.2383   3
  -6   0   7 15.7819 30.0346   2
  -6   0   6 15434.2 105.872   3
  -6   0   5-3.30867 21.7015   3
  -6   0   4 9358.50 88.8592   0
  -6   0   4 9362.83 76.1969   4
  -6   0   4 9331.10 86.1164   3
  -6   0   3-2.17223 22.8751   4
  -6   0   2 3701.45 57.8506   4
  -6   0   1-17.9662 29.5347   4
  -6   0   0 90.4867 33.2790   4
  -6   0  -1-16.5769 30.7488   4
  -6   0  -2 13562.0 124.320   4
  -6   0  -3-12.4975 40.3056   4
  -6   0  -4 2568.53 66.9359   4
   6   0   4 2600.89 50.2194   1
  -6   0  -5-6.09225 41.9643   4
   6   0   5 29.4204 28.3362   1
   6   0   6 16611.6 132.928   1
  -6   0  -6 16875.1 156.868   4
  -6   0  -7 3.75034 43.3281   4
   6   0   7 32.9839 35.5991   1
  -6   0  -8 2895.89 83.8438   4
   6   0   8 2811.39 72.9453   1
  -6   0  -9 9.19650 43.6616   4
   6   0   9-8.63710 39.2277   1
  -6   0 -10 181.774 45.6592   4
   6   0  10 195.367 38.8150   1
  -6   0 -11-28.7563 43.0323   4
  -6  -1  16 32.7186 51.8071   2
  -6   1  15 794.532 60.0518   2
  -6  -1  15 868.338 63.8724   2
  -6   1  14-29.2547 48.5087   2
  -6  -1  14 22.7251 47.8050   2
  -6   1  13 4.84675 39.9990   2
  -6  -1  13-31.0608 46.0525   2
  -6   1  12 1205.29 61.2521   2
  -6  -1  12 1191.83 62.2774   2
  -6   1  11 29.0881 38.3159   2
  -6  -1  11 40.9535 42.6901   2
  -6   1  10 35.8040 33.1150   2
  -6  -1  10 35.1309 38.3649   2
  -6   1   9 2354.28 62.3601   2
  -6  -1   9 2366.46 65.3660   2
  -6  -1   8 1686.67 42.0484   3
  -6   1   8 1694.70 38.5193   3
  -6   1   8 1773.79 54.8841   2
  -6  -1   8 1674.58 53.6878   2
  -6  -1   7 15769.2 109.638   3
  -6   1   7 15767.0 103.164   3
  -6   1   7 16134.4 129.774   2
  -6  -1   7 15804.5 130.634   2
  -6  -1   6 2122.69 46.4927   3
  -6   1   6 2056.09 43.1871   3
  -6   1   6 2108.83 51.0403   2
  -6   1   5 297.222 19.8286   4
  -6  -1   5 308.889 27.5781   3
  -6   1   4 1930.27 39.0323   4
  -6  -1   4 1874.69 45.4915   0
  -6  -1   4 1902.34 45.1966   3
  -6   1   3 7900.76 74.8788   4
  -6  -1   3 7976.78 82.8583   3
  -6  -1   2 399.925 31.4282   4
  -6   1   2 372.749 29.8881   4
  -6  -1   2 286.175 31.9480   3
  -6  -1   1 5945.69 74.2244   4
  -6   1   1 6134.20 75.7085   4
  -6  -1   0 15431.2 120.909   4
  -6   1   0 15942.1 121.894   4
  -6   1  -1 7803.69 91.4817   4
  -6  -1  -1 7470.52 89.9155   4
  -6  -1  -2 8528.00 101.090   4
  -6   1  -2 8457.28 102.030   4
  -6  -1  -3 11005.4 116.945   4
  -6   1  -3 11242.9 119.014   4
   6  -1   4 296.551 28.1844   1
  -6  -1  -4 297.888 44.5101   4
  -6   1  -4 316.165 43.9521   4
   6  -1   5 1198.16 43.1722   1
  -6  -1  -5 1291.21 58.2692   4
  -6   1  -5 1273.07 59.3603   4
   6  -1   6 564.551 37.8040   1
  -6   1  -6 693.793 54.6591   4
  -6  -1  -6 565.766 50.3550   4
   6  -1   7 1865.92 58.8735   1
  -6  -1  -7 1719.00 66.7084   4
  -6   1  -7 1853.79 71.6944   4
   6  -1   8 3191.98 76.3475   1
  -6  -1  -8 3299.15 86.4763   4
  -6   1  -8 3186.15 84.2131   4
   6  -1   9 620.462 51.0754   1
  -6   1  -9 681.081 57.6522   4
  -6  -1  -9 652.943 55.8565   4
  -6  -1 -10 216.696 50.7186   4
  -6   1 -10 213.855 49.1239   4
   6  -1  10 209.856 41.3917   1
  -6   1 -11 28.7575 46.6593   4
  -6  -2  16 387.385 56.6898   2
  -6  -2  15 63.5758 52.2976   2
  -6   2  15 1.46949 49.1805   2
  -6  -2  14 184.401 46.4298   2
  -6   2  14 272.662 53.6868   2
  -6   2  13 496.911 51.7902   2
  -6  -2  13 518.127 52.9312   2
  -6   2  12 98.8696 46.4661   2
  -6  -2  12 194.902 45.2494   2
  -6  -2  12 190.189 35.8087   1
  -6   2  11 328.688 46.1207   2
  -6  -2  11 322.926 33.7979   1
  -6  -2  11 358.507 46.6121   2
  -6  -2  10 577.239 34.7405   1
  -6   2  10 628.853 47.0774   2
  -6  -2  10 645.261 45.6361   2
  -6  -2   9 1310.25 40.0345   1
  -6  -2   9 1356.21 42.1990   3
  -6   2   9 1187.13 48.5891   2
  -6  -2   9 1236.65 52.4736   2
  -6  -2   8 1187.22 35.6797   1
  -6  -2   8 1193.64 39.3858   3
  -6   2   8 1206.98 47.6509   2
  -6  -2   8 1243.49 50.1160   2
  -6  -2   7 4858.50 56.1806   1
  -6  -2   7 4892.58 67.1865   3
  -6   2   7 4891.35 74.5655   2
  -6   2   7 4855.90 58.6836   3
  -6  -2   7 4748.84 77.2944   2
  -6  -2   6 1880.83 45.3614   3
  -6   2   6 1912.65 49.1545   2
  -6   2   5 5441.51 55.9140   4
  -6  -2   5 5463.96 71.0416   3
  -6  -2   4 27747.1 150.709   0
  -6   2   4 27339.3 129.986   4
  -6  -2   4 27303.4 149.824   3
  -6   2   3 8017.90 78.4905   4
  -6  -2   3 7892.19 85.2675   3
  -6   2   2 48988.3 195.495   4
  -6  -2   2 48728.1 201.575   3
  -6   2   1 6594.85 80.3715   4
  -6  -2   1 6897.49 81.6490   3
  -6   2   0 4118.13 68.0895   4
  -6  -2   0 4184.51 68.2799   3
  -6   2  -1 43.1477 32.3525   4
  -6  -2  -2 1301.75 51.6838   4
  -6   2  -2 1441.33 53.1430   4
  -6  -2  -3 632.378 47.7652   4
  -6   2  -3 616.002 47.0109   4
  -6  -2  -4 148.163 41.9884   4
  -6   2  -4 130.818 39.4174   4
  -6  -2  -5 827.480 50.9747   4
  -6   2  -5 934.239 52.2890   4
  -6  -2  -6 601.680 54.5769   4
  -6   2  -6 583.180 49.6799   4
  -6   2  -7 1875.01 71.7745   4
  -6   2  -8 2269.24 79.0285   4
  -6   2  -9 1105.82 66.7565   4
  -6   2 -10 43.3137 48.3143   4
  -6   2 -11 86.5979 40.7532   4
  -6  -3  16 258.975 56.5700   2
  -6  -3  15-1.21706 51.5230   2
  -6   3  14 1250.39 69.0651   2
  -6  -3  14 1265.59 64.7727   2
  -6  -3  14 1244.69 56.7960   1
  -6   3  13 828.092 63.2348   2
  -6  -3  13 833.244 58.6456   2
  -6  -3  13 841.550 53.9252   1
  -6   3  12 1918.04 68.3842   2
  -6  -3  12 2000.74 63.6120   1
  -6  -3  12 1963.50 71.0349   2
  -6  -3  11 3401.03 70.0376   1
  -6   3  11 3405.00 81.2008   2
  -6  -3  11 3672.58 85.4048   2
  -6   3  10 224.906 39.1882   2
  -6  -3  10 281.247 43.8448   2
  -6  -3  10 224.720 28.8245   1
  -6  -3   9 1573.35 43.7142   1
  -6  -3   9 1739.29 47.8822   3
  -6   3   9 1640.91 53.3937   2
  -6  -3   9 1657.31 59.8183   2
  -6  -3   8 836.905 33.4501   1
  -6  -3   8 877.879 37.6794   3
  -6   3   8 811.314 41.8666   2
  -6  -3   8 850.469 44.5089   2
  -6  -3   7 930.765 31.4221   1
  -6  -3   7 897.435 38.9625   3
  -6   3   7 1024.87 41.7418   2
  -6  -3   7 970.435 45.4069   2
  -6  -3   6 2138.04 50.4399   3
  -6   3   6 2202.37 50.8473   2
  -6   3   5 729.107 27.3857   4
  -6  -3   5 823.140 39.0714   3
  -6   3   5 777.695 34.5322   2
  -6   3   4 10422.9 84.5502   4
  -6  -3   4 10402.7 96.9321   0
  -6  -3   4 10514.0 99.1173   3
  -6  -3   3 8711.72 85.1806   0
  -6   3   3 8550.76 82.2404   4
  -6  -3   3 8682.03 93.2352   3
  -6   3   2 117699. 302.740   4
  -6  -3   2 116002. 318.186   3
  -6   3   1 12468.0 108.606   4
  -6  -3   1 13001.9 111.534   3
  -6   3   0 2769.72 59.6653   4
  -6  -3   0 3012.24 60.6405   3
  -6   3  -1 1732.91 52.6578   4
  -6  -3  -1 1762.93 49.5619   3
  -6   3  -2 2673.36 63.0177   4
  -6  -3  -2 2740.04 57.7673   3
  -6   3  -3 298.042 42.2576   4
  -6  -3  -3 323.488 35.6607   3
  -6   3  -4 2207.11 65.1904   4
  -6  -3  -4 2197.58 55.3060   3
  -6   3  -5 413.558 48.2825   4
  -6  -3  -5 319.809 33.6209   3
  -6   3  -6 215.716 46.5245   4
  -6  -3  -6 172.855 31.9364   3
  -6   3  -7 112.218 46.2246   4
  -6   3  -8 3099.61 85.3560   4
  -6   3  -9 2178.24 81.1409   4
  -6   3 -10 1191.71 65.0766   4
  -6   3 -11-6.41786 46.6482   4
  -6  -4  16 24.3972 55.5473   2
  -6  -4  15 49.7257 42.2373   2
  -6  -4  15 127.506 42.4532   1
  -6  -4  14 680.461 61.7718   2
  -6  -4  14 703.781 51.6462   1
  -6   4  13 2814.56 85.1960   2
  -6  -4  13 2732.57 73.9784   1
  -6  -4  13 2962.85 86.7050   2
  -6   4  12 4651.37 96.4654   2
  -6  -4  12 4614.31 87.5479   1
  -6  -4  12 4682.14 98.1001   2
  -6   4  11 167.407 44.3365   2
  -6  -4  11 170.211 47.0916   2
  -6  -4  11 133.935 35.5156   1
  -6   4  10 72.2760 37.4119   2
  -6  -4  10 67.7087 41.1223   2
  -6  -4  10 22.8198 30.0135   3
  -6  -4  10 47.8383 29.5549   1
  -6   4   9 71.3367 32.0145   2
  -6  -4   9 81.0758 37.4932   2
  -6  -4   9 42.8392 29.3649   3
  -6  -4   9 38.1331 25.4303   1
  -6  -4   8 257.537 32.9356   3
  -6   4   8 271.767 30.5119   2
  -6  -4   8 283.774 36.6312   2
  -6  -4   7 490.309 36.4397   3
  -6   4   7 487.417 33.3244   2
  -6  -4   6 1948.97 53.1380   3
  -6   4   6 2027.96 48.6461   2
  -6  -4   5 11551.0 106.561   3
  -6   4   5 11823.2 97.3286   2
  -6   4   5 11707.3 87.0405   4
  -6  -4   4 2312.27 51.5488   0
  -6   4   4 2264.09 45.9657   4
  -6  -4   4 2272.43 53.6182   3
  -6   4   3 3543.36 58.5869   4
  -6  -4   3 3660.17 60.1344   0
  -6  -4   3 3501.56 67.0624   3
  -6   4   2 680.992 39.2119   4
  -6  -4   2 1222.56 49.1363   3
  -6   4   1 17438.2 129.894   4
  -6  -4   1 18278.1 133.732   3
  -6   4   0 1152.37 45.4010   4
  -6  -4   0 1148.12 43.8570   3
  -6   4  -1 3587.50 69.8954   4
  -6  -4  -1 3562.45 64.7012   3
  -6   4  -2 19.6135 36.4896   4
  -6  -4  -2 32.4572 29.2843   3
  -6   4  -3 1240.22 54.7957   4
  -6  -4  -3 1198.45 44.3307   3
  -6   4  -4 511.465 47.2453   4
  -6  -4  -4 548.301 37.4230   3
  -6   4  -5 896.002 52.5046   4
  -6  -4  -5 983.024 42.3893   3
  -6   4  -6 2.29687 41.3626   4
  -6   4  -7 157.830 48.8646   4
  -6   4  -8 57.6976 52.5677   4
  -6   4  -9 1023.79 63.5419   4
  -6   4 -10-15.5684 48.5444   4
  -6   4 -11 101.130 49.3603   4
  -6  -5  16 13.6815 42.4702   2
  -6  -5  15 191.295 57.8523   2
  -6  -5  15 227.718 52.1412   1
  -6  -5  14 18.5522 46.6960   2
  -6  -5  14 28.1754 45.1425   1
  -6  -5  13 12.0180 50.4691   2
  -6  -5  13 35.8721 39.5106   1
  -6  -5  12 7016.45 108.899   1
  -6   5  12 6867.90 114.089   2
  -6  -5  12 7079.06 118.782   2
  -6  -5  11-5.92743 41.1948   2
  -6  -5  11-49.1201 37.0026   1
  -6   5  11 5.59772 39.1967   2
  -6  -5  10 3299.19 68.6032   1
  -6   5  10 3434.79 77.0360   2
  -6  -5  10 3353.80 69.6842   3
  -6  -5  10 3364.96 79.1859   2
  -6   5   9 2409.68 62.6357   2
  -6  -5   9 2378.57 60.3543   3
  -6  -5   9 2371.73 67.2272   2
  -6  -5   8 354.046 37.2037   3
  -6   5   8 417.401 36.4731   2
  -6  -5   8 409.218 38.6483   2
  -6  -5   7 1051.53 47.7853   3
  -6   5   7 1047.47 39.4025   2
  -6  -5   6 919.724 44.5868   3
  -6   5   6 835.808 37.0139   2
  -6   5   5 107.293 23.7724   2
  -6  -5   5 87.4326 33.8928   3
  -6  -5   4 12452.2 114.839   3
  -6   5   4 12598.6 92.6929   2
  -6  -5   3 7297.15 79.2148   0
  -6  -5   3 7424.00 90.3591   3
  -6  -5   2 7843.52 79.9184   0
  -6  -5   2 8212.39 94.1325   3
  -6  -5   1 562.069 39.1536   3
  -6   5   0 148.550 32.8904   4
  -6  -5   0 202.596 34.1185   3
  -6   5  -1 776.104 47.2243   4
  -6  -5  -1 888.311 43.3786   3
  -6   5  -2 1644.55 57.9001   4
  -6  -5  -2 1584.17 49.4770   3
  -6   5  -3 2215.30 65.5393   4
  -6  -5  -3 2452.06 58.8371   3
  -6   5  -4 135.335 39.6889   4
  -6  -5  -4 59.7751 29.6577   3
  -6   5  -5 291.812 46.8020   4
  -6  -5  -5 269.726 36.0769   3
  -6   5  -6 26.8024 46.4537   4
  -6   5  -7 480.046 56.0843   4
  -6   5  -8 247.220 48.8009   4
  -6   5  -9 5.38833 51.9155   4
  -6   5 -10 229.330 51.2532   4
  -6   5 -11 147.846 53.4310   4
  -6  -6  16 51.3818 48.9390   2
  -6  -6  16 53.0408 54.3860   1
  -6  -6  15 981.923 63.7556   2
  -6  -6  15 801.299 61.2749   1
  -6  -6  14 735.237 52.4202   1
  -6  -6  14 722.696 59.1880   2
  -6  -6  13 601.800 54.9405   1
  -6  -6  13 535.576 54.7896   2
  -6  -6  12 21.8898 39.4104   2
  -6  -6  12-33.8761 42.5248   1
  -6  -6  11-9.86282 44.6281   2
  -6  -6  11-93.4900 34.4664   1
  -6   6  11-7.88615 42.2296   2
  -6  -6  10 1871.96 58.2571   1
  -6   6  10 2106.15 64.0038   2
  -6  -6  10 2176.71 64.1493   3
  -6  -6  10 1992.81 69.0322   2
  -6   6   9 2559.05 64.0328   2
  -6  -6   9 2662.41 68.1656   3
  -6  -6   9 2643.54 72.2326   2
  -6   6   8 2774.17 62.7393   2
  -6  -6   8 2757.41 67.5660   3
  -6  -6   8 2895.02 69.7900   2
  -6   6   7 16456.4 125.448   2
  -6  -6   7 16554.2 142.501   3
  -6  -6   6 519.743 44.3471   3
  -6  -6   5 193.246 35.2230   3
  -6  -6   4 836.963 45.4351   3
  -6  -6   3 184.315 37.5076   3
  -6  -6   3 119.146 27.2448   0
  -6  -6   2 4734.16 63.7861   0
  -6  -6   2 5011.63 79.2632   3
  -6  -6   1 1898.73 43.3800   0
  -6  -6   1 2058.44 57.4420   3
  -6  -6   0 26.1461 32.9700   3
   6  -6   1 98.1437 41.2571   3
  -6  -6  -1 27.3333 34.1675   3
  -6   6  -2-15.5193 40.7363   4
   6  -6   2 4.47363 42.7084   3
  -6  -6  -2-16.2947 30.0766   3
   6  -6   3 7701.41 117.817   3
  -6   6  -3 7640.31 109.976   4
  -6  -6  -3 7454.94 93.6041   3
  -6   6  -4 193.508 47.8749   4
  -6  -6  -4 180.704 33.6424   3
  -6   6  -5 3785.71 88.6374   4
  -6  -6  -5 3619.40 69.3779   3
  -6   6  -6 297.969 45.5633   4
  -6   6  -7 268.452 52.3971   4
  -6   6  -8 461.694 58.1208   4
  -6   6  -9 20.4745 51.8743   4
  -6   6 -10 220.395 46.9164   4
  -6   6 -11 127.728 56.6873   4
  -6  -7  16-16.1560 54.1170   1
  -6  -7  15 20.9615 45.4262   2
  -6  -7  15-4.97810 49.7765   1
  -6  -7  14-24.4663 45.2484   2
  -6  -7  14 108.521 41.3282   1
  -6  -7  13 23.6024 42.9978   2
  -6  -7  13 6.77703 44.1891   1
  -6  -7  12 266.592 44.7886   2
  -6  -7  12 249.619 48.1343   1
  -6  -7  11 922.787 55.7644   1
  -6  -7  11 975.086 53.2528   3
  -6  -7  11 905.054 58.8213   2
  -6  -7  10 1796.22 61.9118   3
  -6  -7  10 1758.66 68.0495   2
  -6  -7   9 6138.67 97.9617   3
  -6  -7   9 6084.29 99.9216   2
  -6  -7   8 18372.9 160.947   3
  -6  -7   8 18162.5 157.527   2
  -6  -7   7 4722.98 87.4131   3
  -6  -7   6 2171.57 64.6208   3
  -6  -7   5 49.7144 37.1516   3
  -6  -7   4 33.5354 35.8406   3
  -6  -7   3 96.9173 39.2311   3
  -6  -7   2 20.7955 34.8539   3
   6  -7  -2-8.67081 35.2034   3
  -6  -7   1 123.289 37.3650   3
   6  -7  -1 89.7098 38.0692   3
   6  -7   0 690.232 48.0116   3
  -6  -7   0 653.778 42.0323   3
   6  -7   1 1380.24 61.8514   3
  -6  -7  -1 1482.94 53.4398   3
   6  -7   2 4445.54 96.7652   3
  -6  -7  -2 4373.37 78.2348   3
   6  -7   3 3081.34 87.2023   3
  -6  -7  -3 3078.03 68.9626   3
  -6   7  -4 2303.83 75.1925   4
   6  -7   4 2217.39 81.0088   3
  -6  -7  -4 2211.64 61.7600   3
  -6   7  -5 36.9848 46.5107   4
   6  -7   5 65.3570 50.0820   3
  -6   7  -6 2222.10 75.4972   4
   6  -7   6 2221.65 83.7321   3
  -6   7  -7 9.24482 53.1700   4
  -6   7  -8 1077.61 63.3133   4
  -6   7  -9 68.1354 55.4142   4
  -6   7 -10 30.0416 47.3041   4
  -6  -8  15 220.541 54.1423   2
  -6  -8  15 75.4810 48.7358   1
  -6  -8  14 326.254 53.3215   2
  -6  -8  14 373.511 56.4114   1
  -6  -8  13 103.602 43.8492   2
  -6  -8  13 82.1783 46.9562   1
  -6  -8  12-4.26554 36.4902   2
  -6  -8  12-7.22370 43.3036   1
  -6  -8  11-56.0507 44.4137   2
  -6  -8  11 0.88944 41.6468   3
  -6  -8  10 225.499 45.7398   2
  -6  -8  10 262.544 49.9703   3
  -6  -8   9 180.431 43.3515   3
  -6  -8   9 149.289 43.3493   2
  -6  -8   8 7166.93 110.372   3
  -6  -8   8 6914.51 102.326   2
  -6  -8   7 3909.26 84.0240   3
  -6  -8   6 669.980 48.6069   3
  -6  -8   5 938.321 51.1110   3
  -6  -8   4-48.0886 41.9067   3
   6  -8  -4 13.0485 31.5922   3
   6  -8  -3 1106.14 50.8047   3
  -6  -8   3 1095.44 53.0058   3
   6  -8  -2 2839.30 72.6996   3
  -6  -8   2 2831.52 71.0856   3
   6  -8  -1 3519.36 82.2774   3
  -6  -8   1 3710.42 77.6450   3
   6  -8   0 1907.75 69.9416   3
  -6  -8   0 1851.57 59.7211   3
  -6  -8  -1 38.7955 39.9924   3
   6  -8   1-19.2501 51.3436   3
   6  -8   2 3401.86 92.6096   3
  -6  -8  -2 3431.10 75.4247   3
   6  -8   3 9663.82 139.723   3
  -6  -8  -3 9818.09 115.000   3
  -6  -8  -4 94.2582 37.5191   3
   6  -8   4 38.0226 55.1974   3
  -6   8  -5 65.2190 44.2219   4
   6  -8   5 84.1960 50.0962   3
  -6   8  -6 506.405 59.1099   4
   6  -8   6 447.812 58.2962   3
  -6   8  -7 280.193 49.1307   4
   6  -8   7 394.913 60.2736   3
  -6   8  -8 83.1621 52.6155   4
   6  -8   8 49.5394 50.7574   3
  -6   8  -9 72.0529 47.1458   4
  -6   8 -10-48.9204 52.9498   4
  -6  -9  14 644.894 55.2971   1
  -6  -9  13 352.645 54.8735   1
  -6  -9  12 654.382 58.6306   1
  -6  -9  12 678.434 51.7448   3
  -6  -9  11 145.071 40.4132   2
  -6  -9  11 100.673 47.4259   3
  -6  -9  10 622.276 54.2928   3
  -6  -9  10 570.604 47.9694   2
  -6  -9   9 96.0505 39.4517   2
  -6  -9   9 106.625 51.5575   3
  -6  -9   8 3482.40 87.2178   3
  -6  -9   8 3287.00 77.2080   2
  -6  -9   7 821.908 57.7021   3
  -6  -9   6 1127.39 60.7899   3
  -6  -9   5-14.6584 39.7429   3
  -6  -9   4 35.6013 44.0796   3
   6  -9  -4 1.49336 31.6907   3
  -6  -9   3 129.574 43.5024   3
   6  -9  -3 183.052 39.2824   3
   6  -9  -2 806.386 49.2082   3
  -6  -9   2 845.281 51.1810   3
   6  -9  -1 1881.29 66.1905   3
  -6  -9   1 1865.00 65.1201   3
   6  -9   0 5694.36 105.496   3
  -6  -9   0 5636.02 93.8664   3
   6  -9   1 4934.22 102.256   3
  -6  -9  -1 4811.07 88.7655   3
   6  -9   2 1650.13 74.5576   3
  -6  -9  -2 1551.89 61.5101   3
   6  -9   3 4177.11 100.659   3
  -6  -9  -3 4172.89 81.5571   3
   6  -9   4 440.094 60.8386   3
   6  -9   5 286.313 61.7609   3
  -6   9  -6 372.375 53.4361   4
   6  -9   6 423.582 63.4139   3
  -6   9  -7-49.3196 52.2780   4
   6  -9   7-4.03413 57.0615   3
  -6   9  -8 508.772 61.4357   4
   6  -9   8 406.419 58.3069   3
  -6   9  -9 483.574 58.9140   4
   6  -9   9 530.245 67.7251   3
  -6 -10  13 174.080 55.2853   1
  -6 -10  12 524.696 55.4187   3
  -6 -10  11 136.087 50.2970   3
  -6 -10  10 107.651 42.2731   3
  -6 -10   9 941.264 59.7756   3
  -6 -10   8 199.272 48.5329   3
  -6 -10   7 956.836 60.8416   3
  -6 -10   6 1995.28 72.2393   3
  -6 -10   5 297.787 52.0641   3
   6 -10  -4 3544.79 78.1512   3
  -6 -10   4 3621.67 84.9868   3
  -6 -10   3 5.15619 40.6299   3
   6 -10  -3-2.35452 38.9756   3
   6 -10  -2 2888.29 78.2960   3
  -6 -10   2 3049.44 78.4852   3
   6 -10  -1 1000.72 59.6105   3
  -6 -10   1 1049.66 58.2005   3
   6 -10   0 551.904 51.6099   3
  -6 -10   0 484.472 48.4486   3
  -6 -10  -1-0.52428 42.6832   3
   6 -10   1-14.8886 42.7377   3
  -6 -10  -2 233.314 46.1956   3
   6 -10   2 173.075 50.5789   3
   6 -10   3 859.655 69.8616   3
  -6 -10  -3 904.939 51.7316   3
   6 -10   4 761.728 66.6481   3
   6 -10   5 67.6180 49.1828   3
   6 -10   6 6.11880 51.8613   3
  -6  10  -7 307.508 51.6771   4
   6 -10   7 398.307 67.1265   3
  -6  10  -8 241.319 60.8626   4
   6 -10   8 153.986 63.9451   3
  -6 -11  13 177.817 52.3122   1
  -6 -11  12 79.6632 49.8294   3
  -6 -11  11 50.0332 47.1141   3
  -6 -11  10 1761.49 78.9987   3
  -6 -11   9 430.693 60.0047   3
  -6 -11   8 166.836 49.5278   3
  -6 -11   7-19.0020 47.4673   3
  -6 -11   6 70.8360 45.7085   3
  -6 -11   5 1.06255 49.0801   3
  -6 -11   4 704.048 58.8915   3
   6 -11  -3 4102.88 89.3686   3
  -6 -11   3 4262.53 93.1957   3
  -6 -11   2 78.6431 45.2396   3
   6 -11  -2 27.2236 39.5859   3
   6 -11  -1 2452.66 78.7321   3
  -6 -11   1 2532.10 73.9021   3
   6 -11   0 1019.91 58.9575   3
  -6 -11   0 967.390 57.6159   3
  -6 -11  -1 76.8251 42.4725   3
   6 -11   1-10.8034 42.3426   3
  -6 -11  -2 179.235 37.5268   3
   6 -11   2 171.654 48.6108   3
   6 -11   3 351.179 62.6963   3
   6 -11   4 26.8553 51.9316   3
   6 -11   5 5.61239 49.4132   3
   6 -11   6 154.650 53.0638   3
  -6  11  -7 1.13786 58.9799   4
   6 -11   7 27.8409 62.7774   3
  -6 -12  11 81.9599 53.3795   3
  -6 -12  10-10.4629 53.7999   3
  -6 -12   9 44.6158 51.1204   3
  -6 -12   8 18.2533 53.2242   3
  -6 -12   7 24.0773 46.8849   3
  -6 -12   6 52.6121 48.2550   3
  -6 -12   5 601.962 58.0127   3
  -6 -12   4 6.37767 42.5608   3
   6 -12  -3 1000.87 54.2175   3
  -6 -12   3 1079.52 64.2232   3
  -6 -12   2 85.6042 41.5136   3
   6 -12  -2 192.178 42.3090   3
  -6 -12   1 48.6943 45.8680   3
   6 -12  -1 72.4093 44.1543   3
  -6 -12   0 333.364 50.6212   3
   6 -12   0 328.201 50.9409   3
   6 -12   1 628.823 60.2144   3
  -6 -12  -1 566.818 51.9055   3
   6 -12   2 1256.42 75.0682   3
  -6 -12  -2 1119.85 54.3257   3
   6 -12   3 2063.81 82.0848   3
   6 -12   4 899.916 75.6639   3
   6 -12   5 2462.61 100.325   3
  -6 -13   9 59.6895 52.7428   3
  -6 -13   8 1111.84 71.2422   3
  -6 -13   7 314.498 60.5597   3
  -6 -13   6 363.561 61.7927   3
  -6 -13   5 631.552 60.4860   3
  -6 -13   4-18.0895 49.2977   3
  -6 -13   3 386.284 56.5903   3
  -6 -13   2 242.214 52.1140   3
   6 -13  -2 397.169 50.8148   3
  -6 -13   1-26.7212 46.9689   3
   6 -13  -1 13.2214 41.7203   3
  -6 -13   0 43.8416 47.5095   3
   6 -13   0 65.8708 50.0867   3
  -6 -13  -1 185.678 49.0116   3
   6 -13   1 283.859 57.8592   3
   6 -13   2 1778.58 79.3930   3
   6 -13   3 42.9386 59.9468   3
   6 -13   4 3052.46 99.5805   3
  -6 -14   6 1109.66 80.7640   3
  -6 -14   5 1912.24 83.6251   3
  -6 -14   4 118.504 57.0473   3
  -6 -14   3 365.095 53.7237   3
  -6 -14   2 52.9288 48.3655   3
   6 -14  -2 30.2299 45.3664   3
  -6 -14   1 185.343 53.3859   3
   6 -14  -1 287.562 48.9051   3
  -6 -14   0 139.336 45.1325   3
   6 -14   0 304.583 54.9663   3
  -6 -14  -1 368.951 58.4030   3
   6 -14   1 409.118 60.7567   3
   6 -14   2 110.937 55.8564   3
  -6 -15   2 472.215 55.2031   3
  -6 -15   1-28.5591 50.4501   3
   6 -15  -1 101.076 53.2678   3
   6 -15   0 780.024 71.9910   3
  -6 -15   0 559.273 66.5812   3
  -7   0  16 236.014 59.0676   2
  -7   0  15 22.0790 54.1045   2
  -7   0  14 316.207 56.8201   2
  -7   0  13-8.81488 39.8789   2
  -7   0  12-6.92277 41.8147   2
  -7   0  11 11.1558 42.6669   2
  -7   0  10 2052.92 65.8991   2
  -7   0   9-25.8540 33.9812   2
  -7   0   8 299.801 29.1894   3
  -7   0   8 322.785 40.2453   2
  -7   0   7 5.10110 33.3159   2
  -7   0   7-10.5869 25.6295   3
  -7   0   6 6088.30 75.7948   3
  -7   0   5-9.77625 26.8763   3
  -7   0   4 1353.38 39.5911   4
  -7   0   4 1303.99 45.6330   3
  -7   0   3 5.83138 27.7755   4
  -7   0   2 17941.3 130.315   4
  -7   0   1-6.33680 33.3733   4
  -7   0   0 496.287 38.7782   4
  -7   0  -1-11.6872 36.7631   4
  -7   0  -2 93.6183 40.1903   4
  -7   0  -3-7.12062 44.8306   4
  -7   0  -4 415.568 48.4041   4
  -7   0  -5-45.2549 44.9441   4
  -7   0  -6 24.4191 45.6431   4
  -7   0  -7 42.5711 45.6421   4
  -7   0  -8 151.702 55.0056   4
  -7   0  -9-37.3045 45.7146   4
  -7   0 -10 73.5426 52.2831   4
  -7   0 -11 31.0314 52.6204   4
  -7  -1  16 242.713 61.8376   2
  -7   1  16 413.727 59.2023   2
  -7   1  15 53.9154 48.7348   2
  -7  -1  15 20.2252 48.8541   2
  -7   1  14 74.7729 54.4328   2
  -7  -1  14 43.7399 46.1478   2
  -7   1  13 267.521 49.0596   2
  -7  -1  13 354.481 51.4300   2
  -7   1  12 236.057 44.9185   2
  -7  -1  12 240.122 47.3762   2
  -7   1  11 2162.90 71.1593   2
  -7  -1  11 2213.86 71.9142   2
  -7   1  10 710.228 47.6434   2
  -7  -1  10 812.603 49.9459   2
  -7   1   9 17.1895 35.8448   2
  -7  -1   9 52.5975 35.1598   2
  -7  -1   9 29.5528 25.0314   3
  -7   1   8-9.89227 31.0532   2
  -7  -1   8 44.6882 34.9227   2
  -7  -1   8 5.51912 24.9058   3
  -7   1   8 0.58971 23.6240   3
  -7  -1   7 604.465 35.5956   3
  -7   1   7 641.940 33.1872   3
  -7   1   7 581.872 37.8860   2
  -7  -1   6 441.988 32.2607   3
  -7   1   6 454.755 31.3042   3
  -7   1   5-9.26538 21.0524   4
  -7  -1   5 5.49071 28.6225   3
  -7   1   4 997.720 35.8187   4
  -7  -1   4 995.393 41.8136   3
  -7   1   3 1013.45 39.4171   4
  -7  -1   3 944.550 42.9740   3
  -7  -1   2 6708.68 85.3013   4
  -7   1   2 6814.53 85.6569   4
  -7  -1   2 6896.79 87.5974   3
  -7  -1   1 6237.20 84.6910   4
  -7   1   1 6106.45 84.1559   4
  -7  -1   0 1411.48 50.8062   4
  -7   1   0 1494.92 53.1012   4
  -7  -1  -1 397.802 42.9057   4
  -7   1  -1 413.763 42.3365   4
  -7  -1  -2 286.639 41.5990   4
  -7   1  -2 277.196 43.9318   4
  -7  -1  -3 9362.77 118.489   4
  -7   1  -3 9574.04 120.302   4
  -7  -1  -4 383.183 50.0590   4
  -7   1  -4 328.487 48.7983   4
  -7  -1  -5 4791.37 96.2977   4
  -7   1  -5 4861.47 97.1150   4
  -7  -1  -6 1694.69 72.7214   4
  -7   1  -6 1695.15 72.0631   4
  -7  -1  -7 14.6503 50.4145   4
  -7   1  -7 53.2035 51.3353   4
  -7  -1  -8 514.911 56.6035   4
  -7   1  -8 534.172 58.5862   4
  -7  -1  -9 59.3440 42.8353   4
  -7   1  -9 102.977 48.8702   4
  -7   1 -10 107.706 54.3907   4
  -7   1 -11 83.0502 51.1516   4
  -7  -2  16 56.6202 57.2742   2
  -7   2  16 102.772 49.8109   2
  -7  -2  15 307.057 59.7989   2
  -7   2  15 359.133 58.9071   2
  -7   2  14 28.7503 50.2416   2
  -7  -2  14 24.7256 42.3043   2
  -7   2  13 135.126 46.8166   2
  -7  -2  13 94.0778 44.0108   2
  -7   2  12 1202.72 60.3677   2
  -7  -2  12 1187.66 62.5843   2
  -7   2  11-28.6822 38.2005   2
  -7  -2  11-0.10107 43.8911   2
  -7   2  10 5.78021 39.5482   2
  -7  -2  10-1.30760 40.1731   2
  -7   2   9 216.541 35.7376   2
  -7  -2   9 258.292 31.7759   3
  -7  -2   9 325.213 43.3851   2
  -7  -2   8 605.600 35.7737   3
  -7   2   8 560.130 41.0261   2
  -7  -2   8 497.404 40.7371   2
  -7  -2   7 3867.28 65.7773   3
  -7   2   7 3882.60 70.9911   2
  -7   2   7 3740.12 59.0514   3
  -7   2   6 59.5621 27.4954   2
  -7  -2   6 61.5735 28.0710   3
  -7   2   5 1467.79 37.9416   4
  -7  -2   5 1459.26 48.3533   3
  -7   2   4 1535.33 41.6361   4
  -7  -2   4 1517.08 49.5837   3
  -7   2   3 2172.98 51.2048   4
  -7  -2   3 2270.37 57.2230   3
  -7   2   2 3614.26 65.4340   4
  -7  -2   2 3759.61 70.0046   3
  -7   2   1 209.228 36.5580   4
  -7  -2   1 214.410 36.8956   3
  -7   2   0 2042.94 58.1471   4
  -7  -2   0 1962.62 56.1044   3
  -7   2  -1 4686.68 81.6755   4
  -7  -2  -2 263.821 42.1755   4
  -7   2  -2 223.927 41.7528   4
  -7   2  -3 392.782 45.5080   4
  -7  -2  -3 336.286 49.8831   4
  -7  -2  -4 987.675 58.7354   4
  -7   2  -4 943.240 57.8752   4
  -7  -2  -5 1310.40 63.9763   4
  -7   2  -5 1383.74 68.9050   4
  -7   2  -6 3230.29 85.9666   4
  -7   2  -7 343.561 57.3200   4
  -7   2  -8 203.557 54.6367   4
  -7   2  -9 1316.23 67.7022   4
  -7   2 -10 1271.26 66.7811   4
  -7   2 -11 224.163 50.3644   4
  -7  -3  16-8.50708 54.7400   2
  -7  -3  15-25.3264 54.3198   2
  -7   3  15-53.7980 50.6539   2
  -7   3  14 139.343 51.0422   2
  -7  -3  14 104.834 46.4462   2
  -7   3  13 2629.98 83.7895   2
  -7  -3  13 2715.68 83.7617   2
  -7   3  12 1606.73 70.7505   2
  -7  -3  12 1706.79 71.6905   2
  -7   3  11 69.6368 42.0046   2
  -7  -3  11 86.4683 43.8052   2
  -7   3  10 36.1329 39.4898   2
  -7  -3  10 48.9147 42.1771   2
  -7   3   9 90.0380 33.7221   2
  -7  -3   9 164.372 32.9503   3
  -7  -3   9 164.514 40.1875   2
  -7  -3   8 1622.14 50.0879   3
  -7   3   8 1631.01 53.1648   2
  -7  -3   8 1774.39 59.5653   2
  -7   3   7 64.8008 31.8762   2
  -7  -3   7 74.9889 32.0558   3
  -7  -3   6 1603.66 49.2234   3
  -7   3   6 1614.66 48.4640   2
  -7   3   5 405.398 29.0693   4
  -7  -3   5 452.792 35.9285   3
  -7   3   4 4701.03 66.2283   4
  -7  -3   4 4734.72 76.2900   3
  -7   3   3 8787.78 91.9294   4
  -7  -3   3 8693.21 99.6492   3
  -7   3   2 1363.92 48.9472   4
  -7  -3   2 1219.73 49.9268   3
  -7   3   1 1168.46 49.1842   4
  -7  -3   1 1179.77 48.3955   3
  -7   3   0 291.090 39.0922   4
  -7  -3   0 270.132 36.9286   3
  -7   3  -1-23.3961 38.8946   4
  -7  -3  -1 17.2653 31.3847   3
  -7   3  -2 477.639 46.6321   4
  -7  -3  -2 466.394 40.6974   3
  -7   3  -3-10.1299 41.7376   4
  -7  -3  -3-18.1976 33.0508   3
  -7   3  -4 499.687 50.9641   4
  -7  -3  -4 549.296 42.5014   3
  -7   3  -5 30.1332 44.9185   4
  -7  -3  -5 52.1175 32.3161   3
  -7   3  -6 495.524 50.5930   4
  -7  -3  -6 461.324 40.0279   3
  -7   3  -7 937.550 65.4051   4
  -7   3  -8 2166.18 84.3072   4
  -7   3  -9 682.957 66.9270   4
  -7   3 -10 18.3563 55.0264   4
  -7   3 -11-40.6082 52.8255   4
  -7  -4  16 0.30558 55.2342   2
  -7  -4  15 1034.65 63.6226   2
  -7  -4  14-18.3827 44.4352   2
  -7   4  14 57.8143 46.3409   2
  -7   4  13 4.42435 46.8594   2
  -7  -4  13 59.1319 46.1451   2
  -7   4  12 1661.36 72.2195   2
  -7  -4  12 1810.52 72.3070   2
  -7   4  11 256.017 45.4463   2
  -7  -4  11 301.096 49.8150   2
  -7  -4  10 260.862 48.8747   2
  -7  -4  10 255.528 36.8633   3
  -7   4  10 301.099 41.1470   2
  -7   4   9-12.2654 35.2492   2
  -7  -4   9-2.89095 33.6724   3
  -7  -4   9 28.1202 38.8348   2
  -7   4   8 197.130 35.9217   2
  -7  -4   8 170.760 37.3191   2
  -7  -4   8 205.555 37.4395   3
  -7  -4   7 4248.41 74.5004   3
  -7   4   7 4397.79 73.8266   2
  -7  -4   6 1352.55 48.7985   3
  -7   4   6 1390.79 46.0324   2
  -7   4   5 21394.5 128.864   4
  -7  -4   5 21595.4 153.010   3
  -7   4   5 21722.6 138.150   2
  -7   4   4 44.8068 26.8854   4
  -7  -4   4 37.5127 33.1100   3
  -7   4   3 7211.56 86.3923   4
  -7  -4   3 6985.79 92.2920   3
  -7   4   2 175.448 35.8712   4
  -7  -4   2 176.388 37.1680   3
  -7  -4   1 2232.15 60.5373   3
  -7   4   1 2105.09 57.4023   4
  -7   4   0 1964.64 60.0415   4
  -7  -4   0 2073.26 59.1431   3
  -7   4  -1 1798.14 61.3038   4
  -7  -4  -1 1873.55 55.4061   3
  -7   4  -2 2036.40 66.8454   4
  -7  -4  -2 2037.35 58.8341   3
  -7   4  -3 829.809 53.9269   4
  -7  -4  -3 941.611 46.8839   3
  -7   4  -4-5.99658 46.5800   4
  -7  -4  -4 15.9228 32.6242   3
  -7   4  -5 128.404 49.9652   4
  -7  -4  -5 158.018 34.6853   3
  -7   4  -6 191.569 45.6654   4
  -7   4  -7 1271.31 66.8214   4
  -7   4  -8 145.066 48.8600   4
  -7   4  -9 1867.31 78.0786   4
  -7   4 -10-125.660 48.7825   4
  -7  -5  15 228.594 52.9733   2
  -7   5  14 465.422 59.1578   2
  -7  -5  14 487.727 63.4921   2
  -7  -5  13 134.557 54.0486   2
  -7   5  13 116.652 48.6952   2
  -7   5  12 1082.06 63.8111   2
  -7  -5  12 1173.72 68.8518   2
  -7   5  11 849.374 53.5602   2
  -7  -5  11 940.887 61.9642   2
  -7   5  10 8.79785 37.3154   2
  -7  -5  10-17.0920 37.1074   3
  -7  -5  10 6.86705 43.7763   2
  -7  -5   9 336.679 39.4593   3
  -7   5   9 394.382 41.4669   2
  -7  -5   9 408.038 47.7291   2
  -7  -5   8 399.423 43.3263   3
  -7   5   8 393.378 37.9399   2
  -7  -5   8 399.787 43.2567   2
  -7  -5   7 1139.66 53.0591   3
  -7   5   7 1246.34 45.5252   2
  -7   5   6 57.2319 26.1670   2
  -7  -5   6 74.1032 38.1232   3
  -7   5   5 5.85323 24.5436   2
  -7   5   5-11.0479 26.5544   4
  -7  -5   5 39.5552 35.8706   3
  -7   5   4 829.671 38.9698   4
  -7  -5   4 749.872 44.1215   3
  -7   5   3 953.229 42.1468   4
  -7  -5   3 902.031 45.5289   3
  -7   5   2 334.135 36.7094   4
  -7  -5   2 380.703 42.3472   3
  -7   5   1 583.869 42.1372   4
  -7  -5   1 620.026 44.3999   3
  -7   5   0 258.369 39.1151   4
  -7  -5   0 266.172 39.7328   3
  -7   5  -1 3620.21 77.9847   4
  -7  -5  -1 3642.67 72.6685   3
  -7   5  -2 314.431 48.6146   4
  -7  -5  -2 338.226 40.1832   3
  -7   5  -3 1608.08 63.6705   4
  -7  -5  -3 1786.33 59.1173   3
  -7  -5  -4 15.9403 31.7634   3
  -7   5  -4 42.1187 46.1809   4
  -7   5  -5 796.133 60.5436   4
  -7  -5  -5 908.001 48.9153   3
  -7   5  -6 381.795 57.3852   4
  -7   5  -7 52.2193 53.7065   4
  -7   5  -8 433.333 60.4589   4
  -7   5  -9 11.8134 47.9277   4
  -7   5 -10 3.08974 45.6512   4
  -7  -6  15 122.027 48.3990   2
  -7  -6  14 44.5544 52.4630   2
  -7  -6  13 719.417 58.2425   2
  -7   6  12 995.800 58.8081   2
  -7  -6  12 1036.22 60.9199   2
  -7   6  11 135.862 39.9641   2
  -7  -6  11 121.713 49.3740   2
  -7  -6  11 156.277 42.8952   3
  -7  -6  10-3.65430 39.6745   3
  -7  -6  10 2.19235 46.1483   2
  -7  -6   9 291.919 48.1171   2
  -7  -6   9 364.572 44.2242   3
  -7  -6   8 4566.81 86.5784   3
  -7  -6   8 4291.43 85.4692   2
  -7  -6   7-1.19550 41.0514   3
  -7  -6   6 123.659 38.6971   3
  -7  -6   5 254.083 38.2142   3
  -7  -6   4 245.383 38.4464   3
  -7  -6   3 14.9379 34.9635   3
  -7   6   2 781.329 44.8766   4
  -7  -6   2 839.916 46.9959   3
  -7   6   1 38.3090 35.9455   4
  -7  -6   1 12.4932 37.7987   3
  -7   6   0 2900.91 70.6623   4
  -7  -6   0 2929.91 68.0152   3
  -7   6  -1 3400.82 78.8987   4
  -7  -6  -1 3480.67 73.2996   3
  -7   6  -2 2.54555 41.4547   4
  -7  -6  -2 14.4672 35.2419   3
  -7   6  -3 1614.39 70.5890   4
  -7  -6  -3 1536.70 56.5674   3
  -7   6  -4 1247.32 67.9783   4
  -7  -6  -4 1250.23 52.5730   3
  -7   6  -5 627.716 57.5014   4
  -7   6  -6 609.056 60.1032   4
  -7   6  -7 40.6894 53.7849   4
  -7   6  -8-45.1761 53.0187   4
  -7   6  -9 408.730 56.7320   4
  -7   6 -10 7.15489 53.7910   4
  -7  -7  15-2.61763 43.3924   2
  -7  -7  14 285.030 49.4884   2
  -7  -7  13 14.8464 41.6619   2
  -7  -7  12 455.660 53.5349   2
  -7  -7  11 58.0369 39.6521   3
  -7  -7  11 8.25170 38.5428   2
  -7  -7  10 1198.41 56.6547   3
  -7  -7  10 1205.63 62.8908   2
  -7  -7   9 372.754 46.9677   3
  -7  -7   9 358.429 47.2019   2
  -7  -7   8 512.775 51.3258   3
  -7  -7   8 483.307 45.8044   2
  -7  -7   7 776.388 54.5272   3
  -7  -7   6 201.867 42.1159   3
  -7  -7   5 5.49767 39.7626   3
  -7  -7   4 3716.36 80.5210   3
  -7  -7   3 4029.65 80.6683   3
  -7  -7   2 5225.69 89.6000   3
  -7  -7   1 6893.26 100.453   3
  -7  -7   0 4377.01 82.7370   3
  -7   7  -1 1590.95 62.0401   4
  -7  -7  -1 1518.35 59.1896   3
  -7   7  -2 6750.28 110.377   4
  -7  -7  -2 6652.37 101.372   3
  -7   7  -3 4497.24 98.8759   4
  -7  -7  -3 4375.97 83.1614   3
  -7   7  -4 3201.24 89.7919   4
  -7  -7  -4 3074.20 72.9888   3
  -7   7  -5 76.8256 53.0715   4
  -7   7  -6 1666.25 78.1519   4
  -7   7  -7 130.010 55.8476   4
  -7   7  -8 43.6096 47.3991   4
  -7   7  -9-54.1200 57.2425   4
  -7  -8  15 282.503 52.7485   2
  -7  -8  14 540.385 61.2422   2
  -7  -8  13 166.139 47.8261   2
  -7  -8  12-20.7430 39.9454   2
  -7  -8  11 313.680 51.9958   3
  -7  -8  11 272.153 50.2372   2
  -7  -8  10 466.860 51.0669   3
  -7  -8  10 471.583 51.7763   2
  -7  -8   9 1348.30 63.9519   3
  -7  -8   9 1327.24 62.9881   2
  -7  -8   8 283.474 45.7985   3
  -7  -8   8 259.391 45.2647   2
  -7  -8   7 126.682 43.3201   3
  -7  -8   6 9.60525 39.0493   3
  -7  -8   5 908.479 56.3831   3
  -7  -8   4 241.238 46.4512   3
  -7  -8   3 980.403 57.4742   3
  -7  -8   2 88.9625 44.3083   3
  -7  -8   1 1301.44 59.2162   3
  -7  -8   0 18.2068 37.9642   3
  -7  -8  -1 80.2272 39.3563   3
  -7  -8  -2 1387.30 57.9339   3
  -7   8  -3 1528.62 67.3662   4
  -7  -8  -3 1612.28 58.5860   3
  -7   8  -4 859.243 62.5229   4
  -7  -8  -4 851.507 51.3958   3
  -7   8  -5 205.303 50.3185   4
  -7   8  -6 412.748 54.7012   4
  -7   8  -7 87.9100 49.7783   4
  -7   8  -8 211.457 62.9267   4
  -7  -9  13 413.564 58.8945   2
  -7  -9  12 1003.67 65.5865   3
  -7  -9  12 983.503 64.2209   2
  -7  -9  11-24.0014 47.4627   3
  -7  -9  11 30.7435 47.4427   2
  -7  -9  10 432.593 54.0964   3
  -7  -9  10 415.042 45.8001   2
  -7  -9   9 1150.65 62.3337   3
  -7  -9   9 1083.37 56.2279   2
  -7  -9   8 5702.83 105.956   3
  -7  -9   8 5467.96 97.0691   2
  -7  -9   7 1603.22 68.6317   3
  -7  -9   6 100.522 49.7632   3
  -7  -9   5 176.741 44.0841   3
  -7  -9   4 582.562 55.6416   3
  -7  -9   3 1514.48 66.1358   3
  -7  -9   2 87.3510 42.5057   3
   7  -9  -2 36.5770 38.2071   3
   7  -9  -1 781.715 53.8768   3
  -7  -9   1 753.815 51.9721   3
  -7  -9   0 150.141 44.0416   3
   7  -9   0 191.984 51.9681   3
  -7  -9  -1 304.372 46.7870   3
   7  -9   1 269.114 50.1362   3
  -7  -9  -2 124.801 40.4388   3
   7  -9   2 117.275 52.0450   3
  -7  -9  -3 68.2961 37.0904   3
   7  -9   3-23.3593 58.3783   3
  -7   9  -4 591.627 60.3071   4
   7  -9   4 657.043 61.0856   3
  -7   9  -5 77.9955 54.2870   4
   7  -9   5 9.00745 55.9221   3
  -7   9  -6-28.6099 47.8327   4
  -7   9  -7 125.892 51.0513   4
  -7 -10  11 16.9086 41.7530   3
  -7 -10  10 29.3993 48.8868   3
  -7 -10   9-21.8711 45.7548   3
  -7 -10   8 60.0276 42.6377   3
  -7 -10   8 156.153 39.7875   2
  -7 -10   7 456.606 57.0349   3
  -7 -10   6 683.402 53.8132   3
  -7 -10   5 71.2742 48.8111   3
  -7 -10   4 25.3377 49.0971   3
   7 -10  -3 1417.27 64.7850   3
  -7 -10   3 1366.24 66.9788   3
   7 -10  -2 1883.65 70.3149   3
  -7 -10   2 1869.47 67.3869   3
   7 -10  -1 490.979 51.9477   3
  -7 -10   1 648.454 54.0194   3
   7 -10   0 591.876 58.0200   3
  -7 -10   0 501.747 51.1867   3
  -7 -10  -1 244.608 44.5099   3
   7 -10   1 140.879 53.9750   3
  -7 -10  -2 271.353 49.0215   3
   7 -10   2 177.956 58.4252   3
   7 -10   3 514.418 57.9725   3
  -7 -10  -3 483.706 46.4753   3
   7 -10   4 146.348 60.1652   3
  -7  10  -5 296.963 54.2751   4
   7 -10   5 215.727 59.4291   3
  -7  10  -6 71.7655 45.9010   4
   7 -10   6 175.331 58.2884   3
  -7 -11  12 113.455 53.7989   3
  -7 -11  11 551.157 61.5045   3
  -7 -11  10 277.887 56.1666   3
  -7 -11   9 226.515 57.4862   3
  -7 -11   8 36.7318 47.0079   3
  -7 -11   7-41.7510 53.0121   3
  -7 -11   6-16.5349 46.3117   3
  -7 -11   5 25.0909 43.2259   3
  -7 -11   4 639.875 54.3472   3
  -7 -11   3-19.9982 49.5854   3
   7 -11  -3-2.61447 43.3643   3
  -7 -11   2 375.612 46.8330   3
   7 -11  -2 355.750 52.2864   3
  -7 -11   1 11.9828 47.8266   3
   7 -11  -1 78.7389 43.6344   3
  -7 -11   0 221.489 49.4785   3
   7 -11   0 235.647 56.3373   3
  -7 -11  -1-18.3161 45.6824   3
   7 -11   1 9.01143 52.4587   3
  -7 -11  -2 9.98841 39.7309   3
   7 -11   2 170.809 57.9911   3
   7 -11   3 68.8416 54.6101   3
   7 -11   4 1.85102 60.1541   3
  -7  11  -5 28.9083 54.7175   4
   7 -11   5 5.66608 53.1451   3
  -7 -12  10 279.786 61.8789   3
  -7 -12   9 144.532 47.8602   3
  -7 -12   8 145.266 59.4508   3
  -7 -12   7 919.984 69.0403   3
  -7 -12   6 25.9753 53.2040   3
  -7 -12   5-25.7172 53.9271   3
  -7 -12   4-4.37618 53.3654   3
  -7 -12   3 37.9002 43.1498   3
   7 -12  -3 41.8096 44.2110   3
  -7 -12   2 137.465 49.1654   3
   7 -12  -2 163.848 50.3674   3
  -7 -12   1 155.396 49.7257   3
   7 -12  -1 56.7262 43.2383   3
  -7 -12   0 102.532 48.4932   3
   7 -12   0-26.1771 52.5838   3
   7 -12   1 489.516 65.1780   3
  -7 -12  -1 599.483 57.3311   3
  -7 -12  -2 288.607 48.6295   3
   7 -12   2 98.8674 63.1755   3
   7 -12   3 1025.23 72.8313   3
   7 -12   4 153.773 74.6048   3
  -7 -13   8 108.249 62.7058   3
  -7 -13   7 7.91138 54.8608   3
  -7 -13   6 385.263 61.4137   3
  -7 -13   5 21.1813 57.1241   3
  -7 -13   4-43.7177 46.1377   3
  -7 -13   3 167.939 56.2483   3
  -7 -13   2-20.1358 46.2645   3
   7 -13  -2-9.40841 47.5085   3
  -7 -13   1 30.2060 42.9424   3
   7 -13  -1 15.1774 45.1559   3
  -7 -13   0 421.742 55.3055   3
   7 -13   0 393.186 55.7902   3
  -7 -13  -1 55.9994 46.3324   3
   7 -13   1 66.4163 51.6561   3
   7 -13   2 160.073 52.1938   3
  -7 -14   4 385.608 54.4906   3
  -7 -14   3 266.746 56.6646   3
  -7 -14   2 137.349 55.0355   3
   7 -14  -2 60.6054 51.0831   3
  -7 -14   1-92.5468 51.5775   3
   7 -14  -1-49.3507 47.2901   3
  -7 -14   0 26.3693 43.3280   3
   7 -14   0 41.7389 56.6526   3
  -7 -14  -1 269.198 58.3110   3
  -8   0  16-15.9215 54.3658   2
  -8   0  15 47.8778 55.1866   2
  -8   0  14 246.096 47.9593   2
  -8   0  13-8.03882 47.4564   2
  -8   0  12 874.233 57.4797   2
  -8   0  11 4.21410 44.2653   2
  -8   0  10 949.632 54.0779   2
  -8   0   9 28.4728 38.3869   2
  -8   0   8 2271.87 56.4949   3
  -8   0   8 2217.38 63.5588   2
  -8   0   7-31.6501 31.8538   3
  -8   0   6 3775.76 68.0574   3
  -8   0   5 0.76865 30.4672   3
  -8   0   4 2886.09 58.0184   4
  -8   0   4 2864.31 62.9092   3
  -8   0   3 4.87921 30.4821   4
  -8   0   2 6194.40 87.6164   4
  -8   0   1 18.8342 34.7074   4
  -8   0   0 999.492 49.2292   4
  -8   0  -1-41.5381 41.9788   4
  -8   0  -2 45.7922 44.7432   4
  -8   0  -3-51.2963 46.7872   4
  -8   0  -4 258.066 53.6138   4
  -8   0  -5-2.10030 43.5647   4
  -8   0  -6 1154.79 64.0070   4
  -8   0  -7-0.47681 45.0205   4
  -8   0  -8 1185.28 71.5972   4
  -8   0  -9-61.0833 50.6674   4
  -8   0 -10 343.946 60.0858   4
  -8   1  16 348.141 64.1229   2
  -8  -1  16 288.937 55.1898   2
  -8   1  15 59.6945 53.5357   2
  -8  -1  15 71.3293 52.3053   2
  -8   1  14 200.047 55.0633   2
  -8  -1  14 190.358 58.4015   2
  -8   1  13 32.8064 43.0718   2
  -8  -1  13 19.8968 46.1527   2
  -8   1  12 147.832 43.2193   2
  -8  -1  12 225.356 52.4723   2
  -8   1  11 14.2784 42.8850   2
  -8  -1  11-4.27161 40.3714   2
  -8   1  10 639.877 49.8529   2
  -8  -1  10 670.272 53.4559   2
  -8   1   9 20.7979 39.1082   2
  -8  -1   9 7.69609 40.0818   2
  -8  -1   9 41.4833 30.4787   3
  -8  -1   8 3665.12 69.4570   3
  -8   1   8 3608.68 65.1474   3
  -8   1   8 3643.78 76.8857   2
  -8  -1   8 3547.58 77.7104   2
  -8  -1   7 4954.54 77.2125   3
  -8   1   7 4861.29 73.8114   3
  -8   1   7 5095.31 84.2962   2
  -8  -1   6 26.6408 33.6032   3
  -8   1   6 29.9648 29.9320   3
  -8   1   5 3260.60 57.8347   4
  -8  -1   5 3240.53 67.6522   3
  -8   1   4 1043.95 41.6496   4
  -8  -1   4 1033.89 46.6556   3
  -8   1   3 4980.46 75.9259   4
  -8  -1   3 4992.42 81.0498   3
  -8  -1   2 439.999 41.2850   4
  -8   1   2 375.517 39.1465   4
  -8  -1   2 422.375 42.4456   3
  -8  -1   1 160.170 37.3818   4
  -8   1   1 123.041 35.3956   4
  -8  -1   0 50.1998 39.6877   4
  -8   1   0 20.5273 39.3334   4
  -8  -1  -1 109.121 39.5834   4
  -8   1  -1 151.612 42.5132   4
  -8   1  -2 448.419 51.9310   4
  -8  -1  -2 364.384 49.7343   4
  -8  -1  -3 3162.78 83.3578   4
  -8   1  -3 2985.13 81.0940   4
  -8  -1  -4 1670.41 67.8112   4
  -8   1  -4 1720.61 70.7653   4
  -8  -1  -5 530.320 57.4080   4
  -8   1  -5 467.744 57.9892   4
  -8  -1  -6 970.561 66.0338   4
  -8   1  -6 957.074 63.1022   4
  -8  -1  -7-10.2046 49.0435   4
  -8   1  -7-43.5512 45.6835   4
  -8  -1  -8 77.6252 53.6601   4
  -8   1  -8 1.39156 54.8329   4
  -8   1  -9 368.483 55.5063   4
  -8   1 -10-53.3124 50.6342   4
  -8   2  16-58.8966 57.8959   2
  -8   2  15-3.44068 47.9608   2
  -8  -2  15 8.89046 48.0877   2
  -8   2  14 83.8210 53.4169   2
  -8  -2  14 125.205 57.0130   2
  -8   2  13 542.371 54.4358   2
  -8  -2  13 560.166 60.6368   2
  -8   2  12-30.1428 46.4473   2
  -8  -2  12-40.9441 40.3587   2
  -8   2  11 90.7763 40.0541   2
  -8  -2  11 113.421 45.6515   2
  -8   2  10 25.6050 41.4359   2
  -8  -2  10 7.17051 39.7032   2
  -8   2   9 21.5811 35.5619   2
  -8  -2   9 14.5825 36.5255   2
  -8  -2   9 31.8006 30.6424   3
  -8   2   8 4.89511 34.2886   2
  -8  -2   8 47.2156 38.1394   2
  -8  -2   8 26.9917 29.2595   3
  -8  -2   7 232.206 38.0680   3
  -8   2   7 206.769 31.6202   3
  -8   2   7 273.431 37.1721   2
  -8  -2   6 821.340 45.5545   3
  -8   2   5 349.598 31.4920   4
  -8  -2   5 365.579 39.4478   3
  -8   2   4 26.7398 30.3519   4
  -8  -2   4 58.1425 37.8313   3
  -8   2   3 815.049 42.3701   4
  -8  -2   3 881.656 48.8535   3
  -8   2   2 2423.71 61.4884   4
  -8  -2   2 2291.71 62.8850   3
  -8   2   1 5.75738 36.1037   4
  -8  -2   1-7.49406 36.1776   3
  -8   2   0 238.267 38.4903   4
  -8  -2   0 298.798 41.0210   3
  -8   2  -1 238.951 44.9242   4
  -8  -2  -1 222.924 38.0452   3
  -8   2  -2 639.583 52.6002   4
  -8   2  -3 1364.19 67.3624   4
  -8   2  -4 47.9542 50.5900   4
  -8   2  -5 30.0555 52.0903   4
  -8   2  -6 435.256 53.6586   4
  -8   2  -7 185.159 56.0161   4
  -8   2  -8-19.9839 47.8024   4
  -8   2  -9-28.4467 57.4862   4
  -8   3  16-17.5422 60.1990   2
  -8   3  15 130.012 54.9276   2
  -8  -3  15 8.96835 50.4460   2
  -8   3  14 2569.17 85.9056   2
  -8  -3  14 2564.69 91.1834   2
  -8   3  13 1417.93 73.3362   2
  -8  -3  13 1520.84 75.9916   2
  -8   3  12 2899.80 87.0509   2
  -8  -3  12 2926.70 86.1027   2
  -8   3  11 244.180 51.1798   2
  -8  -3  11 269.350 53.8322   2
  -8   3  10-8.93118 39.8352   2
  -8  -3  10 12.5651 40.2321   2
  -8  -3   9 56.2966 38.5934   2
  -8  -3   9 12.5150 32.0082   3
  -8   3   9 10.4181 38.0384   2
  -8   3   8 99.2255 36.3840   2
  -8  -3   8 75.4006 36.6052   3
  -8  -3   7 1231.53 50.2153   3
  -8   3   7 1321.53 50.9928   2
  -8  -3   6 652.631 43.8115   3
  -8   3   6 731.938 42.2882   2
  -8  -3   5 3902.55 74.1119   3
  -8   3   4 207.333 32.1042   4
  -8  -3   4 198.953 40.8184   3
  -8   3   3 394.702 39.2689   4
  -8  -3   3 371.274 40.9359   3
  -8   3   2 2623.65 63.8999   4
  -8  -3   2 2592.12 68.2461   3
  -8   3   1 19.5556 34.1120   4
  -8  -3   1-3.05235 38.9764   3
  -8   3   0 258.668 40.2342   4
  -8  -3   0 330.754 42.9698   3
  -8   3  -1-12.0601 42.8611   4
  -8  -3  -1 47.1333 38.1674   3
  -8   3  -2 247.507 47.4550   4
  -8  -3  -2 235.776 42.1395   3
  -8   3  -3 651.334 56.9177   4
  -8  -3  -3 763.066 50.0266   3
  -8   3  -4-0.93163 49.8460   4
  -8  -3  -4-23.6913 35.7165   3
  -8   3  -5-32.4382 51.1205   4
  -8  -3  -5-4.94486 35.1197   3
  -8   3  -6 78.7664 46.8349   4
  -8   3  -7 184.021 56.0647   4
  -8   3  -8-26.4228 58.6670   4
  -8   3  -9 333.302 60.9912   4
  -8   4  16 398.340 67.2383   2
  -8  -4  15 253.582 64.8980   2
  -8   4  15 347.063 63.6769   2
  -8   4  14 56.1389 56.5085   2
  -8  -4  14 104.418 55.0069   2
  -8   4  13 5567.66 113.518   2
  -8  -4  13 6061.06 122.551   2
  -8   4  12 2591.78 82.9036   2
  -8  -4  12 2514.87 87.0115   2
  -8   4  11 1065.09 62.5217   2
  -8  -4  11 1190.92 66.8457   2
  -8   4  10 112.734 43.8606   2
  -8  -4  10 141.150 41.2247   2
  -8  -4  10 120.123 41.0776   3
  -8  -4   9 428.057 40.4982   3
  -8   4   9 323.425 41.1779   2
  -8  -4   9 333.612 44.3183   2
  -8   4   8 67.4877 35.6339   2
  -8  -4   8 49.5371 38.2719   3
  -8  -4   7 3063.64 71.1397   3
  -8   4   7 2958.87 65.5485   2
  -8  -4   6 327.137 41.0161   3
  -8   4   6 352.702 35.9466   2
  -8  -4   5 122.974 38.9976   3
  -8   4   4 64.1530 32.3184   4
  -8  -4   4 41.1249 38.0469   3
  -8   4   3 5488.11 83.9053   4
  -8  -4   3 5280.56 88.1169   3
  -8   4   2 2789.20 67.1003   4
  -8  -4   2 2895.41 71.0225   3
  -8   4   1 64.3080 36.6837   4
  -8  -4   1 37.9242 39.9633   3
  -8   4   0 235.134 45.9845   4
  -8  -4   0 209.635 38.2118   3
  -8   4  -1 98.7621 42.8806   4
  -8  -4  -1 120.615 40.5909   3
  -8   4  -2 168.953 45.7780   4
  -8  -4  -2 200.136 42.3443   3
  -8   4  -3 103.687 50.7429   4
  -8  -4  -3 117.771 38.6681   3
  -8   4  -4 185.535 53.9055   4
  -8  -4  -4 301.625 45.0026   3
  -8   4  -5 702.356 56.7496   4
  -8  -4  -5 711.792 49.0190   3
  -8   4  -6 31.9778 54.1435   4
  -8   4  -7-32.1964 54.9358   4
  -8   4  -8 24.6910 50.4686   4
  -8   4  -9 12.6121 48.8823   4
  -8  -5  15-53.2621 45.2145   2
  -8   5  15-24.5945 49.7840   2
  -8  -5  14 213.228 50.9040   2
  -8   5  14 82.0842 46.8821   2
  -8   5  13 3781.61 95.0149   2
  -8  -5  13 3877.70 100.600   2
  -8   5  12-27.3824 48.5618   2
  -8  -5  12 57.4926 53.7785   2
  -8   5  11 1974.44 67.2674   2
  -8  -5  11 1972.14 75.8814   2
  -8  -5  10 2110.48 66.2669   3
  -8   5  10 1997.05 67.1280   2
  -8  -5  10 1995.17 74.1135   2
  -8  -5   9 1049.11 57.0828   3
  -8   5   9 1071.34 52.9498   2
  -8  -5   9 1085.20 60.9256   2
  -8  -5   8 271.629 46.3796   3
  -8   5   8 337.437 39.4981   2
  -8  -5   7 954.528 50.9462   3
  -8  -5   6 1311.49 58.4764   3
  -8  -5   5 4580.98 85.9801   3
  -8   5   4 3246.63 66.0717   4
  -8  -5   4 3176.69 73.9350   3
  -8   5   3 1461.08 52.7688   4
  -8  -5   3 1438.59 56.6623   3
  -8   5   2 2213.56 63.1238   4
  -8  -5   2 2308.01 67.2157   3
  -8   5   1 771.024 50.4720   4
  -8  -5   1 790.873 47.9987   3
  -8   5   0 1273.96 58.7321   4
  -8  -5   0 1216.85 53.9133   3
  -8   5  -1 50.0823 40.5136   4
  -8  -5  -1 54.4997 35.1499   3
  -8   5  -2 142.033 49.0048   4
  -8  -5  -2 160.385 38.4364   3
  -8   5  -3 494.957 61.5252   4
  -8  -5  -3 494.922 46.5840   3
  -8   5  -4-35.8811 47.1401   4
  -8  -5  -4 21.0578 38.9125   3
  -8   5  -5 262.485 56.2492   4
  -8  -5  -5 130.728 41.3302   3
  -8   5  -6 93.5691 53.7839   4
  -8   5  -7 45.5039 47.7831   4
  -8   5  -8 96.0439 49.9831   4
  -8  -6  15 52.3471 64.7667   2
  -8  -6  14 152.354 53.0244   2
  -8  -6  13 928.523 69.9803   2
  -8  -6  12 715.185 63.1983   2
  -8  -6  11-3.69441 49.0931   2
  -8  -6  11 27.4398 40.6533   3
  -8  -6  10 181.346 46.5354   2
  -8  -6  10 319.664 45.4437   3
  -8  -6   9 3522.93 81.6711   3
  -8  -6   9 3707.27 87.3164   2
  -8  -6   8 92.9874 49.1087   3
  -8  -6   7 1587.16 61.1813   3
  -8  -6   6 1614.05 62.6331   3
  -8  -6   5 431.208 46.0193   3
  -8   6   4 299.930 40.5642   4
  -8  -6   4 336.045 44.3926   3
  -8   6   3 2258.76 65.7729   4
  -8  -6   3 2228.30 67.8172   3
  -8   6   2 315.827 42.3156   4
  -8  -6   2 356.501 49.3854   3
  -8   6   1 381.378 48.0448   4
  -8  -6   1 431.605 45.3587   3
  -8   6   0 58.2954 46.6511   4
  -8  -6   0 60.3604 39.8243   3
  -8   6  -1 388.898 53.2391   4
  -8  -6  -1 418.317 43.4777   3
  -8   6  -2 535.070 55.2637   4
  -8  -6  -2 501.814 45.9037   3
  -8   6  -3 859.995 64.5673   4
  -8  -6  -3 902.773 54.3120   3
  -8   6  -4 52.5873 50.2263   4
  -8  -6  -4 94.7520 35.9551   3
  -8   6  -5 44.4043 54.0574   4
  -8   6  -6-0.39120 56.6150   4
  -8   6  -7 31.7916 55.3027   4
  -8   6  -8-14.2389 56.4020   4
  -8  -7  14 201.707 58.0368   2
  -8  -7  13 1396.30 76.4593   2
  -8  -7  12-14.2013 48.6246   2
  -8  -7  11-27.2640 43.4186   3
  -8  -7  11-35.9595 48.7797   2
  -8  -7  10 60.6580 42.7997   3
  -8  -7  10 40.0563 38.3500   2
  -8  -7   9 701.290 55.6875   3
  -8  -7   9 679.262 54.5478   2
  -8  -7   8 4824.08 96.5242   3
  -8  -7   7 907.167 49.3729   3
  -8  -7   6-3.66074 42.1508   3
  -8  -7   5 131.845 41.1469   3
  -8   7   4 6097.83 92.7977   4
  -8  -7   4 6160.23 103.439   3
  -8  -7   3 4326.59 88.4082   3
  -8   7   3 4344.43 85.1689   4
  -8   7   2 5288.73 94.1889   4
  -8  -7   2 5620.38 98.4600   3
  -8   7   1 822.893 52.8337   4
  -8  -7   1 898.371 55.2303   3
  -8   7   0 180.996 46.3971   4
  -8  -7   0 160.655 43.6085   3
  -8   7  -1 86.2093 51.5700   4
  -8  -7  -1 44.3114 38.8637   3
  -8   7  -2 82.0741 52.0121   4
  -8  -7  -2 69.1467 39.1371   3
  -8   7  -3 149.607 56.3968   4
  -8  -7  -3 267.842 46.1294   3
  -8   7  -4 260.297 48.7522   4
  -8  -7  -4 217.753 42.1074   3
  -8   7  -5 118.662 54.3335   4
  -8   7  -6-42.3204 53.3276   4
  -8   7  -7-64.8604 56.3839   4
  -8  -8  14 702.421 66.4638   2
  -8  -8  13 247.567 55.2976   2
  -8  -8  12 271.082 54.0416   2
  -8  -8  11 374.303 51.7736   2
  -8  -8  11 369.664 49.5245   3
  -8  -8  10 1697.04 71.8919   3
  -8  -8  10 1602.93 69.4948   2
  -8  -8   9 57.5867 50.4512   3
  -8  -8   9 28.2344 43.8964   2
  -8  -8   8 699.671 58.0902   3
  -8  -8   7 177.325 51.8574   3
  -8  -8   6 563.060 56.4045   3
  -8  -8   5 5.99549 41.4731   3
  -8  -8   4 722.707 56.1283   3
  -8  -8   3 4.00718 45.8166   3
  -8   8   2 556.323 50.9469   4
  -8  -8   2 559.678 48.9387   3
  -8   8   1 1772.20 68.9059   4
  -8  -8   1 1755.77 66.9648   3
  -8   8   0 3192.56 85.7655   4
  -8  -8   0 3056.05 76.5876   3
  -8   8  -1 72.2247 52.2556   4
  -8  -8  -1 115.369 41.3324   3
  -8   8  -2 227.878 55.2515   4
  -8  -8  -2 151.311 39.7533   3
  -8   8  -3 1676.10 76.3141   4
  -8  -8  -3 1775.12 67.5618   3
  -8   8  -4 625.961 65.9676   4
  -8   8  -5 2.40217 56.1829   4
  -8   8  -6 75.7062 56.9442   4
  -8  -9  13 76.6541 46.1328   2
  -8  -9  12 483.418 56.1146   3
  -8  -9  12 472.660 56.7082   2
  -8  -9  11 111.982 52.4159   3
  -8  -9  11 81.1299 46.1955   2
  -8  -9  10 242.151 56.3566   3
  -8  -9  10 291.774 50.2558   2
  -8  -9   9 83.8336 51.3314   3
  -8  -9   9-8.55552 39.7588   2
  -8  -9   8 1438.32 70.5128   3
  -8  -9   7 430.634 53.7807   3
  -8  -9   6-14.2319 48.0698   3
  -8  -9   5 49.1533 43.2509   3
  -8  -9   4-29.4171 47.0272   3
  -8  -9   3 68.9801 45.1432   3
  -8  -9   2 18.7985 43.9081   3
  -8  -9   1 334.581 50.7181   3
  -8  -9   0 705.070 56.1968   3
  -8  -9  -1 277.119 49.2728   3
  -8   9  -1 157.705 54.7553   4
  -8  -9  -2-25.3816 42.1272   3
  -8   9  -2-39.4238 46.7430   4
  -8  -9  -3 16.8682 41.5617   3
  -8   9  -3 59.3782 55.5743   4
  -8   9  -4 410.821 62.1989   4
  -8   9  -5 78.4682 55.1333   4
  -8   9  -6 289.543 60.5533   4
  -8 -10  12 72.5652 57.9730   3
  -8 -10  11 230.364 52.0162   3
  -8 -10  10-1.13035 47.4634   3
  -8 -10  10-0.59082 47.1240   2
  -8 -10   9 676.121 60.7587   3
  -8 -10   9 644.191 55.0085   2
  -8 -10   8 70.6710 54.0147   3
  -8 -10   7 6.47570 43.1650   3
  -8 -10   6-34.3861 48.0646   3
  -8 -10   5-65.6898 51.5674   3
  -8 -10   4 204.017 56.0623   3
  -8 -10   3 95.8179 48.6900   3
  -8 -10   2 525.878 55.6833   3
  -8 -10   1 1469.89 65.0113   3
  -8 -10   0 19.0041 43.7915   3
  -8 -10  -1 539.148 49.4847   3
  -8 -10  -2 51.4841 44.9861   3
  -8  10  -2 17.4537 48.3874   4
  -8  10  -3 379.231 61.8055   4
  -8  10  -4 31.5047 60.0086   4
  -8 -11  11 171.151 62.1091   3
  -8 -11  10 24.8629 57.4724   3
  -8 -11   9 31.6254 44.2322   3
  -8 -11   8 35.9643 55.9920   3
  -8 -11   7 9.23209 48.0649   3
  -8 -11   6-4.87483 42.3151   3
  -8 -11   5 49.3436 46.6342   3
  -8 -11   4 31.5925 47.4528   3
  -8 -11   3 247.675 55.9029   3
  -8 -11   2-11.8536 46.3829   3
  -8 -11   1 32.7571 42.4974   3
  -8 -11   0 609.631 53.4857   3
  -8 -11  -1-4.52255 45.9965   3
  -8 -11  -2 851.838 62.5286   3
  -8  11  -3 163.082 56.3207   4
  -8 -12   9 228.571 63.3512   3
  -8 -12   8 137.472 62.2431   3
  -8 -12   7 58.4803 54.6499   3
  -8 -12   6-72.6659 51.8411   3
  -8 -12   5 24.1344 55.9583   3
  -8 -12   4-25.6695 54.2769   3
  -8 -12   3 47.7183 50.1047   3
  -8 -12   2 254.926 47.2378   3
  -8 -12   1 247.043 49.7244   3
  -8 -12   0 254.210 44.8367   3
   8 -12   0 377.836 64.8485   3
  -8 -12  -1-110.405 36.4454   3
   8 -12   1 268.511 62.5578   3
   8 -12   2 636.518 65.7334   3
  -8 -13   5 317.466 62.0629   3
  -8 -13   4 42.0526 47.7274   3
  -8 -13   3 70.6688 55.2796   3
  -8 -13   2 153.874 56.9774   3
   8 -13  -2 161.670 55.0857   3
  -8 -13   1-25.5395 54.2532   3
   8 -13  -1 59.2501 50.2466   3
  -8 -13   0 78.1398 50.7553   3
   8 -13   0 132.833 58.5062   3
  -8 -13  -1 48.6891 51.9781   3
   8 -14  -2 312.462 55.0155   3
  -9   0  15-12.2238 58.9369   2
  -9   0  14 997.195 66.1606   2
  -9   0  13-11.7378 43.7034   2
  -9   0  12 118.481 45.6131   2
  -9   0  11-5.29170 47.1819   2
  -9   0  10 409.622 45.6535   2
  -9   0   9 2.12328 40.1197   2
  -9   0   8 117.735 39.5116   2
  -9   0   8 90.4114 35.8172   3
  -9   0   7-2.16618 35.5173   3
  -9   0   6 17.5238 36.5794   3
  -9   0   5-14.2348 37.5084   3
  -9   0   4 469.964 39.3075   4
  -9   0   4 449.871 46.0730   3
  -9   0   3-2.62348 36.2954   4
  -9   0   2 4775.45 84.5582   4
  -9   0   1-10.0536 37.0366   4
  -9   0   0 2849.02 76.4863   4
  -9   0  -1-1.41945 44.4453   4
  -9   0  -2 577.163 56.1026   4
  -9   0  -3 31.3467 45.3274   4
  -9   0  -4 1067.74 69.0598   4
  -9   0  -5 13.6890 53.1316   4
  -9   0  -6 703.178 60.9344   4
  -9   0  -7-29.4300 50.8814   4
  -9   0  -8-39.0040 58.2676   4
  -9   1  15 121.121 52.8094   2
  -9  -1  15 61.9738 49.8125   2
  -9   1  14 15.7533 54.1945   2
  -9  -1  14 47.9972 54.7510   2
  -9   1  13-2.06450 48.8389   2
  -9  -1  13-11.5162 51.4421   2
  -9   1  12 265.497 52.3169   2
  -9  -1  12 261.451 54.5865   2
  -9   1  11 263.295 51.6124   2
  -9  -1  11 238.795 46.5695   2
  -9   1  10 304.627 44.5046   2
  -9  -1  10 327.633 49.7559   2
  -9  -1   9 565.491 41.3995   3
  -9   1   9 598.708 50.2192   2
  -9  -1   9 654.227 51.2821   2
  -9   1   8 135.746 39.3046   2
  -9  -1   8 112.680 36.2353   3
  -9   1   8 120.919 33.4870   3
  -9  -1   7 2437.57 63.6988   3
  -9   1   7 2317.17 60.4448   3
  -9  -1   6 740.211 47.4713   3
  -9   1   6 706.082 42.5728   3
  -9  -1   5 1172.13 51.7222   3
  -9   1   4 1491.80 51.4973   4
  -9  -1   4 1442.88 57.9311   3
  -9   1   3-3.12862 34.1781   4
  -9  -1   3-5.00002 39.8032   3
  -9   1   2-40.0083 38.0971   4
  -9  -1   2-10.5991 42.2966   3
  -9  -1   1 67.0811 38.5131   4
  -9   1   1 75.7599 41.1455   4
  -9  -1   0 2406.13 73.2851   4
  -9   1   0 2431.78 73.8661   4
  -9  -1  -1 2815.56 79.2620   4
  -9   1  -1 2774.14 78.1897   4
  -9   1  -2 1826.19 72.0898   4
  -9  -1  -2 1809.92 73.8036   4
  -9  -1  -3 1247.01 68.8826   4
  -9   1  -3 1406.43 69.1298   4
  -9  -1  -4 109.704 51.3413   4
  -9   1  -4 28.2273 51.8328   4
  -9  -1  -5 420.765 59.4454   4
  -9   1  -5 197.013 57.0576   4
  -9  -1  -6 68.1991 47.0019   4
  -9   1  -6 61.7492 57.7660   4
  -9  -1  -7 32.3930 46.0145   4
  -9   1  -7 114.700 59.3100   4
  -9   1  -8 161.015 55.1318   4
  -9   2  15 303.054 53.3949   2
  -9  -2  15 439.047 57.0042   2
  -9   2  14 1274.48 75.0649   2
  -9  -2  14 1316.27 74.4209   2
  -9   2  13 4.87662 47.3312   2
  -9  -2  13 28.4678 53.0712   2
  -9   2  12 231.969 49.9609   2
  -9  -2  12 244.165 48.7492   2
  -9   2  11 28.0262 42.2116   2
  -9  -2  11 31.2873 47.5774   2
  -9   2  10 2133.88 73.3637   2
  -9  -2  10 1989.99 69.7442   2
  -9  -2   9 384.577 40.9936   3
  -9   2   9 365.743 45.1627   2
  -9  -2   9 441.229 48.9300   2
  -9  -2   8 3698.67 76.7579   3
  -9   2   8 3809.48 81.6717   2
  -9  -2   7 1958.94 61.9505   3
  -9   2   7 1960.23 56.5174   3
  -9   2   7 2047.76 62.8038   2
  -9  -2   6 1212.42 51.5416   3
  -9  -2   5 339.234 42.1549   3
  -9   2   4 2372.10 60.9297   4
  -9  -2   4 2325.41 66.5933   3
  -9   2   3 1234.72 52.0329   4
  -9  -2   3 1135.62 57.2158   3
  -9   2   2-6.19270 38.2962   4
  -9  -2   2-31.0378 45.1033   3
  -9   2   1 257.747 44.7822   4
  -9  -2   1 199.027 45.9072   3
  -9   2   0 1113.82 61.6495   4
  -9  -2   0 1244.03 59.3215   3
  -9   2  -1 12.3878 49.9585   4
  -9  -2  -1 37.6210 39.4241   3
  -9   2  -2 53.6898 46.2650   4
  -9  -2  -2 44.5903 44.6273   3
  -9   2  -3-45.3279 52.1810   4
  -9  -2  -3 1.78669 42.6800   3
  -9   2  -4 101.591 55.9134   4
  -9  -2  -4 96.2776 48.2546   3
  -9   2  -5 661.649 65.9177   4
  -9  -2  -5 738.141 54.3449   3
  -9   2  -6 16.6729 56.7399   4
  -9  -2  -6 76.3919 40.4185   3
  -9   2  -7 1532.06 74.2557   4
  -9   2  -8-124.341 63.3522   4
  -9   3  15 330.517 53.5904   2
  -9  -3  15 378.730 58.4007   2
  -9   3  14 21.8178 57.1669   2
  -9  -3  14-67.5391 53.5205   2
  -9   3  13 29.9133 45.6111   2
  -9  -3  13 14.8824 54.3856   2
  -9   3  12 21.1294 49.3957   2
  -9  -3  12 81.7041 49.7298   2
  -9   3  11 152.907 47.2053   2
  -9  -3  11 50.7495 51.2990   2
  -9   3  10 11.6164 38.3191   2
  -9  -3  10 15.2150 40.3807   2
  -9   3   9-19.3659 39.8478   2
  -9  -3   9 25.4131 41.1489   2
  -9  -3   9-26.5879 40.0306   3
  -9  -3   8 2649.44 69.7810   3
  -9   3   8 2866.03 72.7261   2
  -9  -3   7 277.148 40.6922   3
  -9   3   7 332.958 40.3419   2
  -9  -3   6 213.697 43.4971   3
  -9  -3   5 3730.77 80.9718   3
  -9   3   4 3653.44 72.6805   4
  -9  -3   4 3638.13 80.9795   3
  -9   3   3 364.015 43.3892   4
  -9  -3   3 436.727 50.3893   3
  -9   3   2 3387.86 76.2354   4
  -9  -3   2 3228.84 79.1190   3
  -9   3   1 106.036 38.6232   4
  -9  -3   1 47.1140 45.4321   3
  -9   3   0-25.4220 40.9115   4
  -9  -3   0-26.1256 37.7521   3
  -9   3  -1 1150.41 63.3710   4
  -9  -3  -1 1190.32 57.8036   3
  -9   3  -2 354.649 51.9291   4
  -9  -3  -2 367.116 43.9073   3
  -9   3  -3 635.304 58.5851   4
  -9  -3  -3 533.414 52.9295   3
  -9   3  -4 355.091 57.8298   4
  -9  -3  -4 283.688 49.7762   3
  -9   3  -5 58.9063 47.5797   4
  -9  -3  -5 27.8775 43.1082   3
  -9   3  -6 116.959 54.6020   4
  -9   3  -7 48.0730 61.2106   4
  -9   4  15 246.502 62.3326   2
  -9   4  14-21.4893 47.9365   2
  -9  -4  14 98.3727 61.1866   2
  -9   4  13 804.810 67.3292   2
  -9  -4  13 920.677 72.4001   2
  -9   4  12-3.02963 42.8826   2
  -9  -4  12 84.9711 54.0906   2
  -9   4  11 2972.56 81.7855   2
  -9  -4  11 3181.39 91.1445   2
  -9   4  10-27.5566 38.8571   2
  -9  -4  10-38.4271 40.3265   3
  -9  -4  10-7.15523 46.9653   2
  -9  -4   9 415.174 48.9197   3
  -9   4   9 469.594 50.0588   2
  -9  -4   9 482.270 53.3224   2
  -9  -4   8 495.842 49.7717   3
  -9   4   8 502.010 44.1828   2
  -9   4   7 120.853 38.2705   2
  -9  -4   7 126.998 41.7863   3
  -9  -4   6 365.958 44.0053   3
  -9   4   6 358.845 39.1343   2
  -9  -4   5 3299.08 78.2452   3
  -9   4   4 3482.84 73.9323   4
  -9  -4   4 3560.14 81.9383   3
  -9   4   3 11825.6 127.037   4
  -9  -4   3 11147.3 130.953   3
  -9   4   2 4491.89 88.9615   4
  -9  -4   2 4444.41 89.5706   3
  -9   4   1 1567.93 64.8433   4
  -9  -4   1 1681.04 65.7994   3
  -9   4   0 26.0449 43.3583   4
  -9  -4   0 30.6227 37.0074   3
  -9   4  -1 199.637 53.2075   4
  -9  -4  -1 203.851 45.5145   3
  -9   4  -2 281.708 53.2487   4
  -9  -4  -2 285.059 44.4777   3
  -9   4  -3-31.6471 50.0312   4
  -9  -4  -3-50.3939 44.1911   3
  -9   4  -4 63.7473 50.8438   4
  -9  -4  -4-7.14575 37.6085   3
  -9   4  -5 13.9182 57.9333   4
  -9  -4  -5 37.7875 39.3908   3
  -9   4  -6 128.898 50.4842   4
  -9   4  -7 1753.31 87.6384   4
  -9   5  15-10.5785 44.8047   2
  -9   5  14 326.198 53.6395   2
  -9  -5  14 290.713 55.6752   2
  -9   5  13 240.352 55.4309   2
  -9  -5  13 347.487 55.9361   2
  -9   5  12 639.946 54.1065   2
  -9  -5  12 616.986 64.6836   2
  -9   5  11 447.536 52.8551   2
  -9  -5  11 419.781 59.3417   2
  -9  -5  10 549.586 49.1348   3
  -9  -5  10 581.840 60.0864   2
  -9  -5   9 5737.62 100.721   3
  -9  -5   9 5472.20 103.852   2
  -9  -5   8 7388.55 113.285   3
  -9  -5   7 152.983 47.0920   3
  -9  -5   6 854.717 55.3899   3
  -9  -5   5 109.873 45.2349   3
  -9   5   4-20.0880 37.6422   4
  -9  -5   4 28.3228 40.8145   3
  -9   5   3 2611.92 73.0159   4
  -9  -5   3 2578.30 75.9041   3
  -9   5   2 1913.41 67.7054   4
  -9  -5   2 1883.83 68.3925   3
  -9   5   1 80.7822 44.7163   4
  -9  -5   1 112.004 41.3015   3
  -9   5   0 1638.41 65.0926   4
  -9  -5   0 1868.65 67.6141   3
  -9   5  -1 434.081 54.9538   4
  -9  -5  -1 496.272 52.0858   3
  -9   5  -2 4525.38 105.029   4
  -9  -5  -2 4317.18 92.2335   3
  -9   5  -3 851.956 66.4015   4
  -9  -5  -3 838.826 55.5141   3
  -9   5  -4 648.276 58.8778   4
  -9  -5  -4 591.941 50.3312   3
  -9   5  -5 97.6616 57.6827   4
  -9   5  -6 138.763 51.0335   4
  -9   5  -7-15.5845 64.0854   4
  -9  -6  14 455.497 66.7322   2
  -9  -6  13 150.326 58.2317   2
  -9  -6  12 2923.34 98.5504   2
  -9  -6  11 885.131 56.1854   3
  -9  -6  11 770.967 60.4770   2
  -9  -6  10 1081.46 61.3678   3
  -9  -6  10 1063.87 66.6659   2
  -9  -6   9 2355.26 78.2877   3
  -9  -6   9 2463.03 78.1439   2
  -9  -6   8 3701.51 89.3009   3
  -9  -6   7 149.502 46.7976   3
  -9  -6   6 1633.51 66.8005   3
  -9  -6   5 395.307 52.9919   3
  -9   6   4 445.492 45.2532   4
  -9  -6   4 516.582 53.9929   3
  -9   6   3 6060.70 98.5222   4
  -9  -6   3 6167.09 104.754   3
  -9   6   2 258.366 49.0823   4
  -9  -6   2 282.821 49.0120   3
  -9   6   1 898.070 59.6559   4
  -9  -6   1 860.053 54.6157   3
  -9   6   0 16.6125 50.4034   4
  -9  -6   0 51.3282 47.0194   3
  -9   6  -1 2642.14 86.1852   4
  -9  -6  -1 2705.75 78.7342   3
  -9   6  -2 2349.58 86.6208   4
  -9  -6  -2 2141.54 73.9760   3
  -9   6  -3 1340.58 77.1798   4
  -9  -6  -3 1378.65 61.3989   3
  -9   6  -4 551.537 57.6413   4
  -9  -6  -4 563.375 48.9489   3
  -9   6  -5-42.2078 56.9040   4
  -9   6  -6 76.0856 55.2454   4
  -9  -7  13 89.2891 58.2328   2
  -9  -7  12 1003.66 69.0013   2
  -9  -7  11 731.315 55.1755   3
  -9  -7  11 645.183 54.2086   2
  -9  -7  10 310.274 53.1136   3
  -9  -7  10 280.364 54.2916   2
  -9  -7   9 28.9388 44.6393   3
  -9  -7   9 53.1269 44.7464   2
  -9  -7   8 3168.13 86.3165   3
  -9  -7   7 111.265 44.1962   3
  -9  -7   6 1762.93 68.1257   3
  -9  -7   5 714.212 56.3867   3
  -9  -7   4 283.270 51.3112   3
  -9   7   3 134.112 46.8316   4
  -9  -7   3 133.405 50.4993   3
  -9   7   2 458.161 48.0678   4
  -9  -7   2 533.763 55.0049   3
  -9   7   1 187.202 52.5693   4
  -9  -7   1 236.062 51.1930   3
  -9   7   0 539.690 60.6511   4
  -9  -7   0 577.048 49.5636   3
  -9   7  -1 1136.06 68.9552   4
  -9  -7  -1 1135.56 56.8693   3
  -9   7  -2 2152.66 84.9124   4
  -9  -7  -2 2194.16 73.2302   3
  -9   7  -3 72.7479 52.1924   4
  -9  -7  -3 185.993 45.1295   3
  -9   7  -4 68.8822 57.1474   4
  -9  -7  -4 24.2258 45.1069   3
  -9   7  -5 420.680 55.9590   4
  -9  -8  13 640.225 71.1833   2
  -9  -8  12 23.5185 51.7879   2
  -9  -8  11 199.590 49.3365   2
  -9  -8  11 475.434 57.8336   3
  -9  -8  10 168.107 51.5578   3
  -9  -8  10 212.840 51.3450   2
  -9  -8   9 305.944 46.7480   2
  -9  -8   9 375.970 52.2593   3
  -9  -8   8 248.096 52.7816   3
  -9  -8   7-54.1392 51.3117   3
  -9  -8   6 80.8605 44.4514   3
  -9  -8   5 768.297 60.8608   3
  -9  -8   4 736.627 60.3741   3
  -9  -8   3 80.8327 49.4686   3
  -9   8   3 41.1795 45.1681   4
  -9   8   2 41.4234 45.6072   4
  -9  -8   2 102.511 42.8798   3
  -9   8   1 1195.08 67.0799   4
  -9  -8   1 1226.74 64.7385   3
  -9   8   0-7.75747 52.3393   4
  -9  -8   0-39.4179 48.3043   3
  -9   8  -1 370.040 58.0346   4
  -9  -8  -1 422.003 54.6126   3
  -9   8  -2-6.58051 48.5771   4
  -9  -8  -2 46.5267 41.9936   3
  -9   8  -3 117.839 61.2753   4
  -9  -8  -3 119.689 48.9072   3
  -9   8  -4 139.203 50.2794   4
  -9   8  -5-0.59641 62.3202   4
  -9  -9  12 42.5724 52.6341   3
  -9  -9  12-23.5699 51.3299   2
  -9  -9  11 9.51239 50.3767   3
  -9  -9  11 64.9892 52.3816   2
  -9  -9  10-13.4841 43.0319   3
  -9  -9  10 21.1891 40.4934   2
  -9  -9   9 334.349 56.2624   3
  -9  -9   9 312.103 52.6889   2
  -9  -9   8 67.9221 52.3084   3
  -9  -9   7 769.629 57.5331   3
  -9  -9   6 73.9830 52.2214   3
  -9  -9   5 398.621 58.9450   3
  -9  -9   4 243.548 56.9215   3
  -9  -9   3 386.742 55.3822   3
  -9   9   3 357.017 49.9889   4
  -9  -9   2 12.6959 45.7571   3
  -9   9   2 30.9250 50.0712   4
  -9  -9   1 23.5451 43.9660   3
  -9   9   1 32.2068 49.4857   4
  -9  -9   0-38.5529 44.2165   3
  -9   9   0-18.4651 52.6539   4
  -9  -9  -1-31.0356 41.1275   3
  -9   9  -1-49.5519 58.6012   4
  -9   9  -2 766.646 67.5315   4
  -9  -9  -2 765.922 58.9385   3
  -9   9  -3 124.588 58.9352   4
  -9  -9  -3 232.826 44.6533   3
  -9   9  -4 57.8197 53.3932   4
  -9 -10  12 108.073 50.8353   3
  -9 -10  12-67.1769 54.1945   2
  -9 -10  11 233.779 53.6403   3
  -9 -10  11 242.105 49.6556   2
  -9 -10  10 79.3380 46.1139   3
  -9 -10  10-61.1786 45.8086   2
  -9 -10   9 22.1765 49.2378   3
  -9 -10   9 8.55349 46.1445   2
  -9 -10   8 92.7445 55.9515   3
  -9 -10   7 226.706 57.3771   3
  -9 -10   6 32.9153 45.1007   3
  -9 -10   5 859.995 61.4997   3
  -9 -10   4 609.610 61.3573   3
  -9 -10   3 263.943 58.3580   3
  -9  10   3 197.479 50.9720   4
  -9 -10   2-15.2797 48.2788   3
  -9  10   2-48.3517 50.1089   4
  -9 -10   1 256.352 46.0686   3
  -9  10   1 312.850 55.5912   4
  -9  10   0 273.732 58.6173   4
  -9 -10   0 432.620 51.5303   3
  -9 -10  -1 53.6550 48.9555   3
  -9  10  -1 27.1265 58.9833   4
  -9 -10  -2 153.614 48.7908   3
  -9  10  -2 166.737 51.3723   4
  -9  10  -3-60.4373 62.3467   4
  -9 -11   9 97.1520 41.5284   3
  -9 -11   8 177.771 57.6451   3
  -9 -11   7 56.7782 56.5302   3
  -9 -11   6 121.015 57.5480   3
  -9 -11   5 57.4285 57.3211   3
  -9 -11   4 139.366 49.8197   3
  -9 -11   3 208.504 58.3816   3
  -9 -11   2 92.3184 45.7363   3
  -9  11   1 377.326 61.7419   4
  -9 -11   1 482.277 52.5124   3
  -9 -11   0-39.3594 44.6064   3
  -9  11   0 96.6186 55.6682   4
  -9  11  -1 716.231 62.8226   4
  -9 -11  -1 663.310 63.9736   3
  -9 -11  -2 154.587 44.8489   3
  -9 -12   5 127.837 49.5041   3
  -9 -12   4-96.4668 58.2723   3
  -9 -12   3 591.728 55.2169   3
  -9 -12   2 182.279 55.1309   3
  -9 -12   1-43.6009 51.4138   3
  -9 -12   0 195.525 51.2380   3
  -9  12   0 166.062 61.3801   4
  -9 -12  -1 441.131 64.4319   3
 -10   0  14 142.825 52.7465   2
 -10   0  13-35.3973 52.3114   2
 -10   0  12 626.199 59.5606   2
 -10   0  11-32.3079 41.7281   2
 -10   0  10 82.2720 47.2887   2
 -10   0   9-23.2876 37.2580   2
 -10   0   8 75.4617 38.5691   3
 -10   0   7 18.6948 36.7303   3
 -10   0   6 411.418 44.0051   3
 -10   0   5-24.7117 38.1333   3
 -10   0   4 41.5443 44.6101   3
 -10   0   3-30.8345 40.5057   4
 -10   0   3-34.1481 47.1531   3
 -10   0   2 792.966 50.9016   4
 -10   0   1 12.5938 39.5453   4
 -10   0   0-12.6714 46.9625   4
 -10   0  -1-26.7351 43.8109   4
 -10   0  -2 80.1778 46.7848   4
 -10   0  -3-55.4716 54.6506   4
 -10   0  -4 356.287 60.1461   4
 -10   0  -5-57.4522 59.0092   4
 -10   0  -6 1423.60 82.6276   4
 -10   1  14 117.262 56.5578   2
 -10  -1  14 107.387 58.7183   2
 -10   1  13 177.265 50.0843   2
 -10  -1  13 89.6658 68.8373   2
 -10   1  12-16.9909 44.4997   2
 -10  -1  12-39.6276 49.3262   2
 -10   1  11 26.7677 42.9952   2
 -10  -1  11 115.807 51.2684   2
 -10   1  10 85.7863 48.7756   2
 -10  -1  10 51.2083 39.8222   2
 -10  -1   9 904.308 48.9869   3
 -10   1   9 1110.43 56.8057   2
 -10  -1   9 1154.07 61.3980   2
 -10   1   8 54.8513 41.0793   2
 -10  -1   8 52.0692 37.8302   3
 -10   1   8 80.0658 39.9572   3
 -10  -1   7 1472.65 58.8518   3
 -10   1   7 1373.39 55.0101   3
 -10  -1   6-0.69436 37.5173   3
 -10   1   6 44.1754 41.8389   3
 -10  -1   5 1178.35 57.2582   3
 -10   1   5 1126.31 55.6619   3
 -10   1   4 17.1611 36.6702   4
 -10  -1   4 25.6674 40.6605   3
 -10   1   3 201.960 44.1982   4
 -10  -1   3 73.2914 45.7484   3
 -10   1   2 69.4335 41.2414   4
 -10  -1   2 6.66122 42.4521   3
 -10   1   1 245.732 49.3530   4
 -10  -1   1 215.800 50.6048   3
 -10   1   0 27.8473 40.6656   4
 -10  -1   0 74.3378 44.0334   3
 -10  -1  -1 405.945 57.4777   4
 -10   1  -1 267.486 48.4405   4
 -10  -1  -2 207.391 53.8033   4
 -10   1  -2 293.527 50.7000   4
 -10  -1  -3 212.552 59.6087   4
 -10   1  -3 291.890 59.5169   4
 -10  -1  -4 123.712 59.7801   4
 -10   1  -4 128.328 53.2311   4
 -10   1  -5 219.544 57.0517   4
 -10   1  -6 111.273 59.5144   4
 -10   2  15 417.495 61.9550   2
 -10   2  14 149.232 61.6072   2
 -10  -2  14 194.325 61.9191   2
 -10   2  13 317.532 50.0855   2
 -10  -2  13 355.284 65.9564   2
 -10   2  12 35.8555 45.4169   2
 -10  -2  12 39.7121 54.3320   2
 -10   2  11 79.1603 42.1152   2
 -10  -2  11 23.0536 47.5051   2
 -10   2  10 92.6998 47.0328   2
 -10  -2  10 140.672 47.0442   2
 -10  -2   9 714.666 51.3174   3
 -10   2   9 684.084 51.5156   2
 -10  -2   9 714.301 55.2638   2
 -10  -2   8 548.857 45.5541   3
 -10   2   8 565.559 49.7969   2
 -10  -2   7 135.299 45.1199   3
 -10   2   7 124.742 37.8879   3
 -10  -2   6 5626.70 98.9982   3
 -10  -2   5 238.603 47.9150   3
 -10   2   4 1622.85 58.2546   4
 -10  -2   4 1575.80 62.2400   3
 -10   2   3 31.4468 41.3133   4
 -10  -2   3 44.8991 41.3130   3
 -10   2   2 180.289 47.0153   4
 -10  -2   2 169.673 46.8654   3
 -10   2   1 10.7522 40.5639   4
 -10  -2   1 11.1376 46.9280   3
 -10   2   0 115.086 49.6690   4
 -10  -2   0 20.3048 47.8474   3
 -10   2  -1 651.387 56.9152   4
 -10  -2  -1 614.274 58.1905   3
 -10   2  -2 348.217 54.5607   4
 -10  -2  -2 431.261 49.3809   3
 -10   2  -3 1264.65 74.4303   4
 -10  -2  -3 1226.36 68.0455   3
 -10   2  -4 717.813 69.6695   4
 -10  -2  -4 715.647 63.4192   3
 -10   2  -5 216.969 61.7894   4
 -10  -2  -5 159.348 50.1567   3
 -10   2  -6-119.159 62.3611   4
 -10   3  15 21.9048 59.7649   2
 -10   3  14 327.573 54.5596   2
 -10  -3  14 348.212 68.8372   2
 -10   3  13 6.42005 53.2407   2
 -10  -3  13 55.6835 58.8119   2
 -10   3  12 161.190 51.9304   2
 -10  -3  12 68.0515 55.9579   2
 -10   3  11 144.154 53.0266   2
 -10  -3  11 163.732 50.2532   2
 -10  -3  10 507.527 49.9348   3
 -10   3  10 439.006 48.2682   2
 -10  -3  10 544.793 51.2676   2
 -10   3   9 252.989 45.3153   2
 -10  -3   9 252.257 49.3071   3
 -10  -3   9 259.412 49.9102   2
 -10  -3   8 323.587 48.2766   3
 -10   3   8 350.603 43.4472   2
 -10  -3   7 965.789 57.7376   3
 -10   3   7 917.350 50.2717   2
 -10  -3   6 1698.88 65.4691   3
 -10  -3   5 90.5856 42.7272   3
 -10   3   4 32.6228 38.8912   4
 -10  -3   4 21.9837 47.2932   3
 -10   3   3 1016.59 55.5384   4
 -10  -3   3 972.738 60.7674   3
 -10   3   2 285.991 43.5078   4
 -10  -3   2 226.413 52.0077   3
 -10   3   1 12.3809 46.5482   4
 -10  -3   1-4.12997 41.4412   3
 -10   3   0 366.286 52.5818   4
 -10  -3   0 385.781 49.4364   3
 -10   3  -1 193.572 46.8055   4
 -10  -3  -1 131.009 42.0874   3
 -10   3  -2 102.581 55.4211   4
 -10  -3  -2 21.3594 48.1095   3
 -10   3  -3 91.0374 52.1632   4
 -10  -3  -3 126.485 46.0933   3
 -10   3  -4 284.607 54.2349   4
 -10  -3  -4 271.452 52.6840   3
 -10   3  -5 39.6281 49.0613   4
 -10  -3  -5 8.95749 42.3776   3
 -10   3  -6 230.551 62.9185   4
 -10   4  15 158.870 64.0913   2
 -10   4  14-25.9338 49.5011   2
 -10   4  13 2489.97 87.8542   2
 -10  -4  13 2532.16 90.6144   2
 -10   4  12 48.9449 43.7395   2
 -10  -4  12-13.6522 55.3191   2
 -10   4  11 117.578 44.7764   2
 -10  -4  11 112.777 55.6698   2
 -10   4  10-28.6844 39.7671   2
 -10  -4  10-15.2837 40.1648   3
 -10  -4  10 15.9595 46.9926   2
 -10  -4   9 919.478 54.2548   3
 -10   4   9 989.836 59.6045   2
 -10   4   8 144.495 39.6672   2
 -10  -4   8 132.504 50.8683   3
 -10  -4   7 725.964 58.2109   3
 -10  -4   6 27.9187 46.9285   3
 -10  -4   5 79.1405 42.2901   3
 -10  -4   4 45.0898 45.8459   3
 -10   4   3 81.9023 40.5480   4
 -10  -4   3 100.159 46.8594   3
 -10   4   2 128.130 45.9746   4
 -10  -4   2 153.918 44.4301   3
 -10   4   1 806.538 58.3914   4
 -10  -4   1 924.801 61.5063   3
 -10   4   0 55.2716 46.2568   4
 -10  -4   0 2.36129 47.5807   3
 -10   4  -1 226.995 52.0391   4
 -10  -4  -1 193.169 51.0023   3
 -10   4  -2 14.4443 43.9962   4
 -10  -4  -2 25.9486 50.0388   3
 -10   4  -3 96.9289 52.7334   4
 -10  -4  -3 37.0599 48.6670   3
 -10   4  -4-91.8214 54.8774   4
 -10  -4  -4-3.34373 41.7372   3
 -10   4  -5 1018.62 71.2740   4
 -10  -4  -5 1135.66 63.1926   3
 -10  -5  13 187.312 64.5069   2
 -10  -5  12 41.9964 52.4469   2
 -10  -5  11 439.249 51.6682   2
 -10  -5  10-4.71122 44.8952   3
 -10  -5  10-36.1813 52.7316   2
 -10  -5   9 743.837 60.5554   3
 -10  -5   8 102.900 50.5741   3
 -10  -5   7 384.394 54.7772   3
 -10  -5   6 2175.24 75.8011   3
 -10  -5   5 67.6024 42.7395   3
 -10  -5   4 50.6235 40.7778   3
 -10   5   3 230.156 44.5439   4
 -10  -5   3 286.403 46.5457   3
 -10   5   2 191.737 48.0521   4
 -10  -5   2 216.467 50.3460   3
 -10   5   1 1754.97 70.3157   4
 -10  -5   1 1937.20 71.8298   3
 -10   5   0 36.2546 51.0554   4
 -10  -5   0 9.36071 48.1632   3
 -10   5  -1 1375.10 69.6572   4
 -10  -5  -1 1662.21 71.0727   3
 -10   5  -2 348.164 58.5962   4
 -10  -5  -2 346.881 50.4539   3
 -10   5  -3 147.209 60.6614   4
 -10  -5  -3 50.8524 48.1140   3
 -10   5  -4 0.41776 53.7868   4
 -10  -5  -4-17.4269 48.4413   3
 -10   5  -5 69.1158 54.0529   4
 -10  -6  13 276.811 54.3841   2
 -10  -6  12 288.448 52.4379   2
 -10  -6  11 324.517 50.2571   3
 -10  -6  11 265.015 54.4073   2
 -10  -6  10 283.623 55.9401   3
 -10  -6  10 378.409 58.2492   2
 -10  -6   9 73.5192 44.3393   3
 -10  -6   8 570.467 52.7266   3
 -10  -6   7-4.49449 45.3023   3
 -10  -6   6 1486.70 70.2787   3
 -10  -6   5 148.255 49.8368   3
 -10  -6   4 1869.93 68.8101   3
 -10   6   3 1358.06 62.4537   4
 -10  -6   3 1367.77 65.8060   3
 -10   6   2 1404.61 67.8607   4
 -10  -6   2 1525.05 71.1246   3
 -10   6   1 996.036 67.4006   4
 -10  -6   1 1027.51 60.6716   3
 -10   6   0 903.660 62.3075   4
 -10  -6   0 936.777 57.7844   3
 -10   6  -1 845.194 65.0900   4
 -10  -6  -1 757.378 58.1160   3
 -10   6  -2 2066.62 86.7993   4
 -10  -6  -2 2097.23 76.7555   3
 -10   6  -3 732.027 70.0094   4
 -10  -6  -3 668.360 56.8523   3
 -10   6  -4 50.6020 48.6555   4
 -10  -6  -4 31.1821 40.1293   3
 -10  -7  12 72.5766 50.1142   2
 -10  -7  11 62.2785 48.3016   3
 -10  -7  11-27.7901 49.5107   2
 -10  -7  10 20.6313 54.6781   3
 -10  -7  10 50.8344 54.8425   2
 -10  -7   9 1000.10 68.1215   3
 -10  -7   8 151.550 55.8357   3
 -10  -7   7 111.291 49.1335   3
 -10  -7   6 152.348 53.4651   3
 -10  -7   5 183.210 44.9648   3
 -10  -7   4 179.299 45.1703   3
 -10   7   3 204.342 47.1157   4
 -10  -7   3 227.504 55.2118   3
 -10   7   2-23.1320 43.0680   4
 -10  -7   2 27.9689 49.8527   3
 -10   7   1 255.335 55.6786   4
 -10  -7   1 291.194 54.9795   3
 -10   7   0 1317.35 69.5137   4
 -10  -7   0 1569.06 70.0432   3
 -10   7  -1 15.8754 49.1129   4
 -10  -7  -1 50.2496 51.5156   3
 -10   7  -2 463.705 59.6794   4
 -10  -7  -2 578.411 51.9756   3
 -10   7  -3 23.1228 55.2706   4
 -10  -7  -3 18.6437 48.5414   3
 -10   7  -4 204.378 67.4595   4
 -10  -8  12 11.0225 43.6410   2
 -10  -8  11 148.294 56.7270   3
 -10  -8  11 11.7042 45.2856   2
 -10  -8  10 201.946 54.2872   3
 -10  -8  10 18.9287 53.0557   2
 -10  -8   9 1043.87 73.0422   3
 -10  -8   8-8.34659 49.6601   3
 -10  -8   7 103.480 55.5676   3
 -10  -8   6 54.0725 46.0157   3
 -10  -8   5 13.1703 44.8753   3
 -10  -8   4 1026.88 62.4024   3
 -10   8   3 2032.26 71.9272   4
 -10  -8   3 2100.71 80.2605   3
 -10   8   2 762.044 59.4591   4
 -10  -8   2 680.402 58.8356   3
 -10   8   1 786.196 63.1464   4
 -10  -8   1 657.116 62.0479   3
 -10   8   0 891.674 68.4677   4
 -10  -8   0 912.897 67.3164   3
 -10   8  -1 648.790 69.4362   4
 -10  -8  -1 546.404 58.0411   3
 -10   8  -2-26.9384 62.4295   4
 -10  -8  -2 56.8642 51.2388   3
 -10   8  -3 82.0959 59.1349   4
 -10  -8  -3 47.8378 43.6588   3
 -10  -9  12 90.7603 61.3114   3
 -10  -9  11 57.7558 62.8838   3
 -10  -9  11 153.680 61.4701   2
 -10  -9  10 214.059 60.2001   3
 -10  -9  10 73.6654 46.6270   2
 -10  -9   9 47.2298 54.0725   3
 -10  -9   8 40.8539 50.8693   3
 -10  -9   7 216.069 56.5391   3
 -10  -9   6 20.4984 56.5473   3
 -10  -9   5-32.6859 54.5907   3
 -10  -9   4 95.9874 53.5426   3
 -10  -9   3 4.31149 49.1071   3
 -10  -9   2 40.7267 49.4461   3
 -10   9   2-17.5463 52.5302   4
 -10   9   1-53.1546 54.8899   4
 -10  -9   1-47.6140 49.5100   3
 -10   9   0 569.490 64.9266   4
 -10  -9   0 610.500 61.0114   3
 -10   9  -1 228.932 58.2513   4
 -10  -9  -1 203.632 48.5093   3
 -10   9  -2 17.2986 64.3315   4
 -10  -9  -2-23.1454 55.7319   3
 -10 -10  10 6.98199 48.1202   2
 -10 -10   9 79.4773 62.1242   3
 -10 -10   9 2.21130 52.0045   2
 -10 -10   8 32.3510 54.0623   3
 -10 -10   7-7.07311 45.7145   3
 -10 -10   6 91.1732 48.7518   3
 -10 -10   5-37.5383 48.4865   3
 -10 -10   4 36.8295 57.0105   3
 -10 -10   3 209.874 50.8116   3
 -10 -10   2-23.4584 51.6104   3
 -10  10   2-13.0467 55.2510   4
 -10  10   1 633.782 71.4396   4
 -10 -10   1 763.826 68.4840   3
 -10 -10   0-18.7847 51.3650   3
 -10  10   0 7.31023 56.6688   4
 -10 -10  -1 239.236 52.1020   3
 -10  10  -1 309.550 64.9165   4
 -10 -10  -2 6.73074 52.1875   3
 -10 -11   9-48.5070 49.2570   2
 -10  11   2 448.314 59.0585   4
 -10  11   1 10.9297 56.5720   4
 -11   0  13 42.3598 47.4511   2
 -11   0  12-41.6651 44.1722   2
 -11   0  11 22.6305 44.2444   2
 -11   0  10 237.638 48.6593   2
 -11   0   9 33.2879 46.7829   2
 -11   0   8-4.72196 42.8293   3
 -11   0   7-0.09570 42.1685   3
 -11   0   6 24.3317 47.4737   3
 -11   0   5-26.9682 40.4884   3
 -11   0   4 657.115 53.4029   3
 -11   0   3-28.7889 42.4141   3
 -11   0   2 101.981 44.1149   4
 -11   0   2 131.152 49.9603   3
 -11   0   1 50.9814 47.7462   4
 -11   0   0 28.5663 49.6203   4
 -11   0  -1-12.6284 54.8859   4
 -11   0  -2 457.021 64.9761   4
 -11   0  -3 8.72973 57.7509   4
 -11   0  -4 40.5353 53.7558   4
 -11   1  14 137.664 62.0305   2
 -11   1  13-31.8638 52.9356   2
 -11  -1  13 69.8051 58.6203   2
 -11   1  12-29.9562 50.3960   2
 -11  -1  12-9.66731 54.6518   2
 -11   1  11-34.5920 48.6494   2
 -11  -1  11 23.5431 49.6899   2
 -11   1  10 300.968 55.6949   2
 -11  -1  10 329.625 54.4432   2
 -11   1   9 92.1489 43.0341   2
 -11  -1   9 79.2451 40.2696   2
 -11  -1   9 58.2994 41.0309   3
 -11  -1   8 86.6077 43.7892   3
 -11   1   8 122.676 41.8718   3
 -11  -1   7 20.8111 40.1011   3
 -11   1   7-4.44517 44.4982   3
 -11  -1   6 24.0985 45.0470   3
 -11   1   6 10.8233 43.7477   3
 -11  -1   5 61.7821 41.7834   3
 -11   1   5 52.7154 42.7470   3
 -11  -1   4 491.778 54.8617   3
 -11   1   3 100.682 42.9574   4
 -11  -1   3 152.538 47.0927   3
 -11   1   2 134.994 47.2657   4
 -11  -1   2 179.167 50.1773   3
 -11   1   1 65.7238 44.6548   4
 -11  -1   1 59.2625 42.6261   3
 -11   1   0 84.1216 50.0691   4
 -11  -1   0 24.9984 43.1125   3
 -11   1  -1 41.9704 53.6592   4
 -11  -1  -1 36.2712 50.2980   3
 -11   1  -2-13.5536 57.0213   4
 -11  -1  -2 61.4747 50.8500   3
 -11   1  -3 63.3827 51.7993   4
 -11  -1  -3 29.5868 52.7582   3
 -11   1  -4-11.5659 63.0330   4
 -11  -1  -4-44.5849 52.5317   3
 -11  -1  -5 303.877 53.7647   3
 -11   2  14 2138.42 91.2000   2
 -11   2  13 432.833 65.1563   2
 -11  -2  13 388.470 66.9102   2
 -11   2  12 182.054 56.1004   2
 -11  -2  12 91.2870 56.0554   2
 -11   2  11 13.7377 49.7583   2
 -11  -2  11 99.7301 54.2303   2
 -11   2  10 73.6216 49.8247   2
 -11  -2  10 6.45963 45.8904   2
 -11  -2   9 442.086 50.1837   3
 -11   2   9 366.496 53.8912   2
 -11  -2   8 822.989 52.0487   3
 -11   2   8 860.969 51.9904   3
 -11   2   8 854.741 53.7238   2
 -11  -2   7 94.5106 40.2991   3
 -11   2   7 97.9117 40.1821   3
 -11  -2   6-12.2718 41.5131   3
 -11   2   6 31.8442 39.1266   3
 -11  -2   5 15.0490 45.5236   3
 -11  -2   4 379.180 55.8510   3
 -11   2   3 161.765 48.6214   4
 -11  -2   3 59.4309 46.5586   3
 -11   2   2 619.765 56.0391   4
 -11  -2   2 505.626 55.3903   3
 -11   2   1 40.1680 43.2999   4
 -11  -2   1 8.17353 41.2269   3
 -11   2   0-46.4788 47.5814   4
 -11  -2   0 9.37256 45.1555   3
 -11   2  -1-20.0444 47.8344   4
 -11  -2  -1-26.0067 46.2013   3
 -11   2  -2 497.006 59.6765   4
 -11  -2  -2 588.677 62.6053   3
 -11   2  -3 162.834 62.5087   4
 -11  -2  -3 127.251 53.6460   3
 -11   2  -4 28.6401 61.2458   4
 -11  -2  -4-47.2730 50.4029   3
 -11  -2  -5 2.04819 49.3438   3
 -11   3  14 35.2905 59.3637   2
 -11   3  13 360.873 58.4372   2
 -11  -3  13 294.541 67.5527   2
 -11   3  12 318.889 52.5558   2
 -11  -3  12 497.665 67.6680   2
 -11   3  11 436.359 53.4486   2
 -11  -3  11 425.068 61.8451   2
 -11  -3  10 790.017 57.9010   3
 -11   3  10 795.249 58.2830   2
 -11  -3  10 853.363 63.9512   2
 -11   3   9 175.316 47.9966   2
 -11  -3   9 176.363 44.0074   3
 -11   3   8 106.737 43.9874   2
 -11  -3   8 89.4845 49.2898   3
 -11  -3   7 133.843 47.2866   3
 -11   3   7 82.2265 43.8982   3
 -11  -3   6 264.901 44.3308   3
 -11  -3   5-51.9442 46.4865   3
 -11  -3   4 515.125 57.7903   3
 -11   3   3 35.5133 40.8733   4
 -11  -3   3 111.033 49.5194   3
 -11   3   2 107.440 50.6636   4
 -11  -3   2 137.618 48.9561   3
 -11   3   1 81.8276 44.3022   4
 -11  -3   1 55.8501 44.3804   3
 -11   3   0 131.467 46.2300   4
 -11  -3   0 133.601 46.6319   3
 -11   3  -1 42.3745 54.8415   4
 -11  -3  -1 36.7881 42.5038   3
 -11   3  -2 122.624 58.5178   4
 -11  -3  -2 150.148 56.3276   3
 -11   3  -3-50.4487 61.0494   4
 -11  -3  -3-49.2039 54.3427   3
 -11   3  -4 311.161 62.1662   4
 -11  -3  -4 435.060 59.0403   3
 -11  -3  -5 62.8395 46.4963   3
 -11   4  14 463.187 62.2176   2
 -11   4  13 21.3003 50.7767   2
 -11  -4  12 299.134 55.3269   2
 -11  -4  11 128.494 54.1672   2
 -11  -4  10 36.4783 47.5503   3
 -11  -4  10 102.334 52.5216   2
 -11  -4   9 1961.65 76.1397   3
 -11  -4   8 718.024 61.7374   3
 -11  -4   7 20.0686 52.5345   3
 -11  -4   6 813.797 56.8001   3
 -11  -4   5 289.961 54.8286   3
 -11  -4   4 29.9415 49.8741   3
 -11   4   3 1073.58 58.8666   4
 -11  -4   3 958.678 63.0858   3
 -11   4   2 748.429 61.7561   4
 -11  -4   2 847.706 61.9082   3
 -11   4   1 28.8591 50.7788   4
 -11  -4   1-15.9939 42.5475   3
 -11   4   0 124.184 54.3278   4
 -11  -4   0 186.500 46.3254   3
 -11   4  -1 42.7163 46.9016   4
 -11  -4  -1 33.6833 47.5755   3
 -11   4  -2 93.5957 65.2182   4
 -11  -4  -2-41.6307 51.7008   3
 -11   4  -3 50.5931 59.1938   4
 -11  -4  -3 70.1208 52.1654   3
 -11  -4  -4-34.9187 50.9883   3
 -11  -5  12 137.399 61.5390   2
 -11  -5  11-13.2472 53.8303   2
 -11  -5  10 524.415 52.9463   3
 -11  -5  10 589.597 62.1085   2
 -11  -5   9 1993.32 78.0590   3
 -11  -5   8 234.335 53.7898   3
 -11  -5   7 9.83879 46.0596   3
 -11  -5   6 73.9830 53.2132   3
 -11  -5   5 157.682 52.6487   3
 -11  -5   4 169.311 53.9161   3
 -11   5   3 1562.22 69.0049   4
 -11  -5   3 1484.43 71.0136   3
 -11   5   2-19.0963 33.8092   4
 -11  -5   2 104.130 50.4166   3
 -11   5   1 16.2781 43.2411   4
 -11  -5   1 58.4084 43.1614   3
 -11   5   0-12.1744 54.8890   4
 -11  -5   0-7.98565 41.3500   3
 -11   5  -1 50.0446 53.0292   4
 -11  -5  -1 35.5347 51.7279   3
 -11   5  -2 63.2011 65.1230   4
 -11  -5  -2 120.763 52.5975   3
 -11   5  -3 305.052 68.2585   4
 -11  -5  -3 298.176 56.8512   3
 -11  -5  -4 55.2203 50.1224   3
 -11  -6  11 27.5148 56.5575   3
 -11  -6  11 76.6657 49.1388   2
 -11  -6  10 74.9880 53.0862   3
 -11  -6  10 81.9131 46.1581   2
 -11  -6   9-26.9476 49.0878   3
 -11  -6   8 319.564 58.7292   3
 -11  -6   7 1594.32 74.3228   3
 -11  -6   6 1129.45 69.7887   3
 -11  -6   5 69.7017 52.1518   3
 -11  -6   4 4132.78 99.8138   3
 -11  -6   3 443.654 61.2002   3
 -11   6   2 202.537 54.5627   4
 -11  -6   2 186.391 52.6972   3
 -11   6   1 158.690 52.1557   4
 -11  -6   1 133.956 43.4888   3
 -11   6   0 66.5978 57.5126   4
 -11  -6   0 37.2638 48.2834   3
 -11   6  -1 116.546 49.4070   4
 -11  -6  -1 68.4744 54.1833   3
 -11   6  -2 143.146 62.3508   4
 -11  -6  -2 21.9723 42.6481   3
 -11  -6  -3-41.1023 49.0233   3
 -11  -6  -4-48.6534 51.1011   3
 -11  -7  11 418.926 65.5245   3
 -11  -7  10 152.170 57.9431   3
 -11  -7  10 181.311 47.5939   2
 -11  -7   9 228.131 61.6966   3
 -11  -7   8 401.260 59.7063   3
 -11  -7   7 159.336 55.2678   3
 -11  -7   6 42.6139 45.7826   3
 -11  -7   5 0.12028 45.9623   3
 -11  -7   4 597.818 60.0071   3
 -11  -7   3 62.8456 56.9818   3
 -11   7   2 483.176 59.6927   4
 -11  -7   2 362.354 56.7864   3
 -11   7   1 476.011 54.4485   4
 -11  -7   1 517.866 55.0616   3
 -11   7   0-32.2132 60.4509   4
 -11  -7   0-11.3279 47.3531   3
 -11   7  -1-55.3447 59.8740   4
 -11  -7  -1 60.8512 55.6349   3
 -11  -7  -2 62.2461 46.8718   3
 -11  -7  -3 159.095 50.3886   3
 -11  -8  11 101.984 53.9256   3
 -11  -8  10 98.9473 57.9051   3
 -11  -8   9 87.9354 62.0039   3
 -11  -8   8 165.918 49.1501   3
 -11  -8   7-17.5108 54.3945   3
 -11  -8   6-10.8689 58.8120   3
 -11  -8   5 21.1816 56.1997   3
 -11  -8   4-32.5468 46.6677   3
 -11  -8   3 56.3340 55.9258   3
 -11   8   2 35.8165 45.0928   4
 -11  -8   2 81.7245 50.1047   3
 -11   8   1-1.21590 61.3899   4
 -11  -8   1 12.8383 44.7414   3
 -11   8   0-66.0288 53.9526   4
 -11  -8   0 16.7284 48.8780   3
 -11   8  -1 260.089 59.9689   4
 -11  -8  -1 376.162 63.0688   3
 -11  -9   7 22.8386 45.7594   3
 -11  -9   6-7.69624 48.1269   3
 -11  -9   5 47.1048 54.8458   3
 -11  -9   4 157.425 60.6142   3
 -11  -9   3 37.1949 52.9250   3
 -11   9   2 5.63104 59.2418   4
 -11  -9   2 47.3987 46.7655   3
 -11   9   1-33.0882 54.6993   4
 -11   9   0 68.2857 50.9596   4
 -11  10   2-26.5005 59.4368   4
 -12   0  12 29.7370 55.6735   2
 -12   0  11-30.2728 51.6684   2
 -12   0  10 744.746 64.8103   2
 -12   0   9 53.4454 49.6072   2
 -12   0   8 1318.65 66.3909   3
 -12   0   7 2.29153 43.4723   3
 -12   0   6 292.800 54.0309   3
 -12   0   5-24.8272 44.4486   3
 -12   0   4 609.254 62.1139   3
 -12   0   3-35.2026 50.4835   3
 -12   0   2 221.858 57.7681   3
 -12   0   1 4.34926 50.3442   3
 -12   0   0-61.5467 56.5640   3
 -12   0  -1-34.0384 56.2424   4
 -12   0  -2 46.8408 58.6381   4
 -12   1  12 43.6497 48.6390   2
 -12  -1  12 73.5671 53.2658   2
 -12   1  11 14.1009 49.0609   2
 -12  -1  11 37.1121 52.9459   2
 -12   1  10 57.4032 49.7995   2
 -12  -1  10 41.7869 47.2684   2
 -12   1   9 245.949 48.4827   2
 -12  -1   9 249.142 46.9176   2
 -12  -1   9 75.5936 48.2240   3
 -12  -1   8-46.7435 43.3621   3
 -12   1   8-1.58373 49.8132   3
 -12  -1   7-11.6407 48.4211   3
 -12   1   7 5.40714 50.0209   3
 -12  -1   6 66.5133 43.3577   3
 -12   1   6 87.2794 45.3030   3
 -12  -1   5 536.632 58.3381   3
 -12   1   5 555.261 55.8566   3
 -12  -1   4 0.23262 46.3209   3
 -12   1   4-14.3578 49.3570   3
 -12   1   3 1030.64 63.4865   4
 -12  -1   3 995.649 64.5054   3
 -12   1   3 926.522 63.4587   3
 -12   1   2 95.6900 51.2740   4
 -12  -1   2 106.026 48.5781   3
 -12   1   1-1.61971 51.8230   4
 -12  -1   1 32.6449 51.8025   3
 -12   1   0 50.6003 57.9620   4
 -12  -1   0 89.4414 49.7395   3
 -12   1  -1 181.421 58.1847   4
 -12  -1  -1 406.344 65.7970   3
 -12   1  -2 153.260 64.3722   4
 -12  -1  -2 222.402 52.8990   3
 -12   2  13 30.9079 54.3370   2
 -12   2  12 101.196 46.9249   2
 -12   2  11 104.869 45.7106   2
 -12  -2  11 54.5549 46.2321   2
 -12   2  10-10.7319 46.8777   2
 -12  -2  10 66.9413 44.4374   2
 -12  -2   9 1832.47 74.8386   3
 -12   2   9 1801.79 72.2501   2
 -12   2   8 4.82740 42.8403   2
 -12  -2   8 24.3547 47.0390   3
 -12  -2   7 27.2533 42.6268   3
 -12   2   7-5.37452 43.0140   3
 -12  -2   6-11.8202 48.3896   3
 -12   2   6 15.1518 48.8979   3
 -12  -2   5 87.2194 52.4272   3
 -12   2   5 27.8022 50.6750   3
 -12  -2   4 273.551 59.2421   3
 -12   2   3-14.4288 50.4658   4
 -12  -2   3-4.80847 50.0305   3
 -12   2   2 186.399 57.0453   4
 -12  -2   2 205.611 57.6027   3
 -12   2   1 119.004 49.8334   4
 -12  -2   1 12.5298 57.7630   3
 -12   2   0 376.416 60.0163   4
 -12  -2   0 275.925 63.5352   3
 -12   2  -1 132.210 58.4054   4
 -12  -2  -1 54.4095 50.6565   3
 -12   2  -2 66.0916 51.8412   4
 -12  -2  -2 39.2192 58.8050   3
 -12   3  13 176.345 57.6029   2
 -12   3  12 82.9063 50.8538   2
 -12   3  11-78.0779 51.2273   2
 -12  -3  11 78.9693 54.7715   2
 -12   3  10 883.300 64.5015   2
 -12  -3  10 836.913 66.6900   2
 -12  -3   9 363.576 53.0954   3
 -12  -3   8 615.630 54.8297   3
 -12  -3   7 172.908 54.7791   3
 -12   3   7 117.357 43.9307   3
 -12  -3   6 159.589 45.7224   3
 -12  -3   5-52.2719 43.1166   3
 -12  -3   4 78.4474 43.6807   3
 -12  -3   3-54.1075 54.7310   3
 -12   3   2 57.7660 53.0271   4
 -12  -3   2 68.3455 46.3456   3
 -12   3   1-3.17555 54.9099   4
 -12  -3   1 5.32098 44.1342   3
 -12   3   0 586.874 68.9249   4
 -12  -3   0 534.482 61.5178   3
 -12   3  -1 110.752 66.8350   4
 -12  -3  -1 19.0828 59.5791   3
 -12  -3  -2 353.466 58.1292   3
 -12  -4  10 200.720 54.5360   3
 -12  -4  10 204.368 59.0024   2
 -12  -4   9 3727.86 98.5331   3
 -12  -4   8 137.632 58.7644   3
 -12  -4   7 93.0578 47.4763   3
 -12  -4   6 351.693 57.5382   3
 -12  -4   5 46.2972 55.2048   3
 -12  -4   4 233.943 55.0932   3
 -12  -4   3 62.5809 49.9968   3
 -12   4   2 311.246 58.1534   4
 -12  -4   2 354.222 55.0300   3
 -12   4   1 463.737 55.9312   4
 -12  -4   1 516.518 62.4740   3
 -12   4   0 535.133 64.8134   4
 -12  -4   0 477.886 57.4456   3
 -12   4  -1 3073.49 106.492   4
 -12  -4  -1 3017.16 95.6608   3
 -12  -5  10 310.823 60.6251   3
 -12  -5   9 511.019 65.4948   3
 -12  -5   8 215.978 52.7603   3
 -12  -5   7 104.188 54.4682   3
 -12  -5   6 1538.81 74.2149   3
 -12  -5   5 33.1271 53.6709   3
 -12  -5   4 2240.07 85.8522   3
 -12  -5   3 169.696 49.4491   3
 -12   5   2 492.684 55.4294   4
 -12  -5   2 570.635 67.1548   3
 -12   5   1 395.167 56.0352   4
 -12  -5   1 476.816 65.6354   3
 -12   5   0 328.644 61.4134   4
 -12  -5   0 351.981 61.4881   3
 -12   5  -1 451.779 76.4733   4
 -12  -6  11-70.1476 55.7116   3
 -12  -6  10 37.5052 59.3257   3
 -12  -6   9 477.715 61.7832   3
 -12  -6   8 34.8742 51.9915   3
 -12  -6   7-32.7483 49.7339   3
 -12  -6   6 46.5305 53.9142   3
 -12  -6   5 1684.92 79.2270   3
 -12  -6   4 153.048 51.6974   3
 -12  -6   3 1255.77 76.3316   3
 -12   6   2 202.725 52.9380   4
 -12  -6   2 134.954 60.7790   3
 -12   6   1 138.192 51.8149   4
 -12  -6   1 71.9024 52.7638   3
 -12   6   0 69.3290 60.0153   4
 -12  -7   8-18.1214 63.8644   3
 -12  -7   7 59.3114 57.6296   3
 -12  -7   6 47.2336 53.7171   3
 -12  -7   5 176.415 58.8162   3
 -12  -7   4 364.387 65.7941   3
 -12   7   2 41.9551 56.4079   4
 -12   7   1 68.0394 59.7592   4
 -13   0  10 87.3604 53.5007   2
 -13   0   9 0.92247 45.4200   2
 -13   0   8 3.03028 52.1265   3
 -13   0   7-24.1019 45.6322   3
 -13   0   6 479.736 64.4429   3
 -13   0   5 8.99078 55.8098   3
 -13   0   4 406.711 57.4709   3
 -13   0   3-40.9879 55.4517   3
 -13   0   2 71.0782 54.1877   3
 -13   1  10 153.792 53.5286   2
 -13   1   9 208.207 53.3208   2
 -13  -1   9 54.1781 51.4942   3
 -13  -1   8 260.956 57.4526   3
 -13   1   8 264.721 52.4919   3
 -13  -1   7 56.3291 42.6532   3
 -13   1   7 77.2576 55.1134   3
 -13  -1   6 173.564 55.3415   3
 -13   1   6 167.736 56.8678   3
 -13  -1   5 188.977 55.1578   3
 -13   1   5 216.277 61.7335   3
 -13  -1   4-108.248 48.3967   3
 -13   1   4-29.0881 52.9074   3
 -13  -1   3 54.3679 54.1876   3
 -13   1   3-52.1090 55.4350   3
 -13   1   2 33.8347 47.3563   4
 -13  -1   2 12.7465 57.6212   3
 -13   1   2 46.5970 50.6639   3
 -13   1   1-25.0952 56.8609   4
 -13   2  11-33.2638 46.1950   2
 -13   2  10 17.3682 49.1999   2
 -13   2   9-39.3720 51.5833   2
 -13  -2   9 38.0324 55.9368   3
 -13   2   8 75.5409 50.9751   2
 -13  -2   8 28.0983 50.6087   3
 -13  -2   7 87.1746 54.9421   3
 -13   2   7 98.2577 57.5923   3
 -13  -2   6 106.808 48.1412   3
 -13   2   6 26.5948 54.0509   3
 -13  -2   5-1.57417 50.6825   3
 -13   2   5-29.3839 55.7981   3
 -13  -2   4 68.3148 59.2581   3
 -13   2   4 154.504 57.0000   3
 -13  -2   3 228.051 51.5151   3
 -13   2   2 28.2327 57.8075   4
 -13   2   1 19.1746 48.0862   4
 -13  -3   9 22.3204 59.0278   3
 -13  -3   8 133.242 47.2805   3
 -13  -3   7 271.287 61.1791   3
 -13   3   7 224.080 56.4357   3
 -13  -3   6-6.37313 55.1889   3
 -13   3   6 110.137 55.9727   3
 -13  -3   5 3.29928 58.2912   3
 -13  -3   4 53.4853 51.0442   3
 -13   3   2 138.204 53.9892   4
 -13   3   1 223.617 61.6131   4
 -13  -4  10 86.2994 61.9357   3
 -13  -4   9-33.5221 52.3402   3
 -13  -4   8 1.30806 50.2856   3
 -13  -4   7 34.0816 51.8492   3
 -13   4   7 90.6196 51.3091   3
 -13  -4   6 86.5832 50.2054   3
 -13  -4   5 158.865 50.6451   3
 -13   4   2 133.835 59.5396   4
 -13   4   1 59.8044 64.3633   4
;
_shelx_hkl_checksum     49147
_shelx_res_file
;
TITL hc4cg
CELL  0.71073 10.6829 13.1701 13.5563 90.00000 108.970 90.00000
ZERR  4        0.0006  0.0006  0.0007  0.00000   0.005  0.00000
LATT 1
SYMM -X, Y+ 0.50000, -Z+ 0.50000
SFAC C H N O F
UNIT 68 68 16 28 4
OMIT -2 180.0
PLAN 30
FMAP 2
SIZE 0.50 0.44 0.34
TEMP 20.0
L.S. 20
ACTA
BOND $H
CONF
HTAB
MPLA C37 O31 O32
MPLA C31 > C36
MPLA N33 O34 O35
MPLA C31 > C36
MPLA N35 O36 O37
WGHT    0.049300    0.448700
FVAR       3.40784
MOLE 1
N1    3    0.233265    0.376243    0.567702    11.00000    0.05661    0.03171 =
         0.03998   -0.00077    0.02281   -0.00307
H11   2    0.233880    0.308141    0.564796    11.00000   -1.20000
H12   2    0.187039    0.396086    0.610311    11.00000   -1.20000
C2    1    0.167951    0.416603    0.461033    11.00000    0.05699    0.04086 =
         0.03804   -0.00006    0.01321   -0.01304
AFIX  23
H2A   2    0.075429    0.396925    0.436920    11.00000   -1.20000
H2B   2    0.209764    0.388298    0.413498    11.00000   -1.20000
AFIX   0
C3    1    0.178880    0.530026    0.461961    11.00000    0.04159    0.03719 =
         0.05063    0.00421    0.00879   -0.00675
AFIX  23
H3A   2    0.137308    0.556055    0.391977    11.00000   -1.20000
H3B   2    0.132828    0.558333    0.506607    11.00000   -1.20000
AFIX   0
N4    3    0.317106    0.561098    0.499764    11.00000    0.04046    0.03483 =
         0.03783    0.00106    0.00909   -0.00644
C5    1    0.380076    0.525657    0.605982    11.00000    0.05131    0.05029 =
         0.04256    0.00380    0.00442   -0.01146
AFIX  23
H5A   2    0.336568    0.555820    0.651492    11.00000   -1.20000
H5B   2    0.472119    0.546610    0.630175    11.00000   -1.20000
AFIX   0
C6    1    0.371961    0.411955    0.610638    11.00000    0.05040    0.05034 =
         0.05442    0.01308    0.01310    0.00188
AFIX  23
H6A   2    0.423803    0.381971    0.571205    11.00000   -1.20000
H6B   2    0.409320    0.389798    0.682509    11.00000   -1.20000
AFIX   0
C21   1    0.344791    0.661172    0.475044    11.00000    0.03728    0.03377 =
         0.04220   -0.00398    0.01660   -0.00412
C22   1    0.296550    0.693222    0.371753    11.00000    0.06132    0.03982 =
         0.04335   -0.00323    0.01708   -0.01202
AFIX  43
H22   2    0.241771    0.650186    0.321779    11.00000   -1.20000
AFIX   0
C23   1    0.327899    0.787034    0.341723    11.00000    0.06820    0.04645 =
         0.05285    0.00677    0.02514   -0.00562
AFIX  43
H23   2    0.294794    0.807446    0.272378    11.00000   -1.20000
AFIX   0
C24   1    0.408259    0.849380    0.415409    11.00000    0.05216    0.03306 =
         0.07402    0.00202    0.03128   -0.00635
F24   5    0.440758    0.941816    0.384887    11.00000    0.08635    0.04084 =
         0.10594    0.00863    0.04318   -0.01683
C25   1    0.456001    0.822191    0.517066    11.00000    0.04849    0.04045 =
         0.07052   -0.01351    0.01869   -0.01493
AFIX  43
H25   2    0.510100    0.866438    0.566040    11.00000   -1.20000
AFIX   0
C26   1    0.423920    0.728122    0.547871    11.00000    0.04641    0.04392 =
         0.04659   -0.00585    0.01210   -0.00879
AFIX  43
H26   2    0.455664    0.709738    0.617871    11.00000   -1.20000
AFIX   0
MOLE 2
C37   1    0.153408    0.071400    0.289602    11.00000    0.04515    0.05064 =
         0.03172    0.00278    0.01382    0.00171
O31   4    0.116014    0.020653    0.210794    11.00000    0.06538    0.06741 =
         0.03141   -0.00390    0.01511   -0.00477
O32   4    0.199295    0.163148    0.287356    11.00000    0.10178    0.05592 =
         0.03920    0.00619    0.02788   -0.01666
H32   2    0.223905    0.188588    0.358072    11.00000   -1.50000
C31   1    0.155598    0.032931    0.393672    11.00000    0.03395    0.03839 =
         0.03045    0.00126    0.01325    0.00375
C32   1    0.210096    0.095771    0.484637    11.00000    0.03459    0.03299 =
         0.03367    0.00159    0.01521    0.00252
O33   4    0.242792    0.187389    0.476063    11.00000    0.06623    0.03365 =
         0.04160    0.00006    0.02188   -0.00627
C33   1    0.221549    0.047175    0.581664    11.00000    0.03636    0.03757 =
         0.03117   -0.00018    0.01265    0.00253
C34   1    0.176097   -0.049172    0.586782    11.00000    0.03927    0.04186 =
         0.03702    0.00955    0.01649    0.00508
AFIX  43
H34   2    0.184370   -0.078176    0.651145    11.00000   -1.20000
AFIX   0
C35   1    0.118272   -0.102879    0.496676    11.00000    0.03624    0.03229 =
         0.04762    0.00385    0.01688    0.00073
C36   1    0.109135   -0.062807    0.399857    11.00000    0.03414    0.03740 =
         0.03871   -0.00372    0.01297    0.00050
AFIX  43
H36   2    0.071677   -0.100806    0.339622    11.00000   -1.20000
AFIX   0
N33   3    0.282121    0.099287    0.680624    11.00000    0.05337    0.05034 =
         0.03271    0.00019    0.01327    0.00125
O34   4    0.338589    0.179253    0.682990    11.00000    0.09002    0.05288 =
         0.04644   -0.01043    0.01283   -0.01526
O35   4    0.276900    0.059015    0.759653    11.00000    0.14940    0.09924 =
         0.03247    0.00076    0.02651   -0.04227
N35   3    0.066463   -0.203382    0.503843    11.00000    0.04755    0.03850 =
         0.06619    0.00498    0.02276   -0.00353
O36   4    0.090626   -0.242150    0.589958    11.00000    0.09622    0.05506 =
         0.07589    0.02376    0.02347   -0.01830
O37   4   -0.000864   -0.244441    0.423562    11.00000    0.07314    0.04866 =
         0.07768   -0.01122    0.02322   -0.02153
HKLF 4
REM  hc4cg
REM R1 =  0.0407 for    2845 Fo > 4sig(Fo)  and  0.0614 for all    3905 data
REM    271 parameters refined using      0 restraints
END
WGHT      0.0493      0.4488
REM Instructions for potential hydrogen bonds
HTAB N1 O33
HTAB N1 O34
EQIV $1 x, -y+1/2, z+1/2
HTAB N1 O31_$1
HTAB N1 O32_$1
EQIV $2 -x, -y, -z+1
HTAB C2 O36_$2
EQIV $3 x, -y+1/2, z-1/2
HTAB C2 O35_$3
EQIV $4 -x, y+1/2, -z+1/2
HTAB C3 O31_$4
EQIV $5 -x+1, y+1/2, -z+3/2
HTAB C5 O35_$5
EQIV $6 -x+1, -y+2, -z+1
HTAB C25 F24_$6
HTAB O32 O33
REM Highest difference peak  0.292,  deepest hole -0.201,  1-sigma level  0.044
Q1    1   0.3399  0.0286  0.7349  11.00000  0.05    0.29
Q2    1   0.1866  0.0606  0.7324  11.00000  0.05    0.23
Q3    1   0.2919  0.0623  0.7845  11.00000  0.05    0.18
Q4    1   0.1389  0.0551  0.3449  11.00000  0.05    0.17
Q5    1   0.2573  0.1791  0.6896  11.00000  0.05    0.17
Q6    1   0.1156  0.1714  0.2984  11.00000  0.05    0.14
Q7    1   0.2414  0.0606  0.5422  11.00000  0.05    0.13
Q8    1   0.1861  0.0303  0.2493  11.00000  0.05    0.13
Q9    1   0.0821 -0.0682  0.4515  11.00000  0.05    0.13
Q10   1   0.2944  0.6851  0.4319  11.00000  0.05    0.13
Q11   1   0.4308  0.1745  0.7682  11.00000  0.05    0.12
Q12   1  -0.0171 -0.1656  0.2172  11.00000  0.05    0.12
Q13   1   0.1572  0.0640  0.4287  11.00000  0.05    0.12
Q14   1   0.1741 -0.0165  0.3999  11.00000  0.05    0.12
Q15   1   0.1635  0.5390  0.3524  11.00000  0.05    0.12
Q16   1   0.2091  0.0539  0.4289  11.00000  0.05    0.12
Q17   1   0.0646 -0.2054  0.6314  11.00000  0.05    0.12
Q18   1   0.3891  0.6140  0.3056  11.00000  0.05    0.12
Q19   1   0.3816  0.1357  0.6962  11.00000  0.05    0.11
Q20   1   0.4108  0.8058  0.3844  11.00000  0.05    0.11
Q21   1   0.1931  0.1751  0.2228  11.00000  0.05    0.11
Q22   1   0.1845 -0.0556  0.6982  11.00000  0.05    0.11
Q23   1   0.0648  0.5439  0.2484  11.00000  0.05    0.11
Q24   1   0.3165  0.7981  0.2346  11.00000  0.05    0.11
Q25   1   0.2542  0.5435  0.4731  11.00000  0.05    0.11
Q26   1   0.2754  0.6203  0.3006  11.00000  0.05    0.11
Q27   1   0.1719  0.6788  0.3082  11.00000  0.05    0.11
Q28   1   0.5098  0.5197  0.6053  11.00000  0.05    0.11
Q29   1   0.0018  0.0053  0.2171  11.00000  0.05    0.11
Q30   1   0.1387 -0.0519  0.2139  11.00000  0.05    0.11
;
_shelx_res_checksum     25276
_shelxl_version_number        2.014
data_II
_audit_creation_method     SHELXL-2014
_chemical_name_systematic
;
4-(4-Fluorophenyl)piperazin-1-ium hydrogen oxalate
;
_chemical_name_common     ?
_chemical_formula_moiety     'C10 H14 F N2 +, C2 H O4 -'
_chemical_formula_sum     'C12 H15 F N2 O4'
_chemical_formula_iupac     'C10 H14 F N2 +, C2 H O4 -'
_chemical_formula_weight     270.26
_chemical_melting_point     ?
_space_group_crystal_system     monoclinic
_space_group_name_H-M_alt     'P 21/c'
_space_group_name_Hall     '-P 2ybc'
loop_
    _space_group_symop_operation_xyz
    'x, y, z'
    '-x, y+1/2, -z+1/2'
    '-x, -y, -z'
    'x, -y-1/2, z-1/2'
_cell_length_a     17.0606(6)
_cell_length_b     5.7820(2)
_cell_length_c     12.5815(5)
_cell_angle_alpha     90
_cell_angle_beta     102.761(4)
_cell_angle_gamma     90
_cell_volume     1210.44(8)
_cell_formula_units_Z     4
_cell_measurement_reflns_used     2596
_cell_measurement_theta_min     3.275
_cell_measurement_theta_max     27.788
_cell_measurement_temperature     293(2)
_exptl_crystal_description     block
_exptl_crystal_colour     colourless
_exptl_crystal_size_max     0.340
_exptl_crystal_size_mid     0.340
_exptl_crystal_size_min     0.280
_exptl_crystal_density_diffrn     1.483
_exptl_crystal_density_meas     ?
_exptl_crystal_density_method     ?
_exptl_crystal_F_000     568
_exptl_absorpt_coefficient_mu     0.122
_exptl_absorpt_correction_type     multi-scan
_exptl_absorpt_process_details
;
(CrysAlis RED; Oxford Diffraction, 2009)
;
_exptl_absorpt_correction_T_min     0.877
_exptl_absorpt_correction_T_max     0.966
_exptl_special_details     ?
_diffrn_ambient_temperature     293(2)
_diffrn_source     'Enhance (Mo) X-ray Source'
_diffrn_radiation_type     MoK\a
_diffrn_radiation_wavelength     0.71073
_diffrn_radiation_monochromator     graphite
_diffrn_measurement_device_type
;
Oxford Diffraction Xcalibur with Sapphire CCD
;
_diffrn_measurement_method     '\w scans'
_diffrn_detector_area_resol_mean     ?
_diffrn_reflns_number     4450
_diffrn_reflns_av_R_equivalents     0.0087
_diffrn_reflns_av_unetI/netI     0.0122
_diffrn_reflns_theta_min     3.275
_diffrn_reflns_theta_max     27.788
_diffrn_reflns_theta_full     25.242
_diffrn_measured_fraction_theta_max     0.904
_diffrn_measured_fraction_theta_full     0.998
_diffrn_reflns_limit_h_min     -16
_diffrn_reflns_limit_h_max     22
_diffrn_reflns_limit_k_min     -7
_diffrn_reflns_limit_k_max     5
_diffrn_reflns_limit_l_min     -16
_diffrn_reflns_limit_l_max     9
_diffrn_standards_number     0
_diffrn_standards_interval_count     0
_diffrn_standards_interval_time     0
_diffrn_standards_decay_%     0
_refine_special_details     ?
_reflns_number_total     2596
_reflns_number_gt     2237
_reflns_threshold_expression     'I > 2\s(I)'
_refine_ls_structure_factor_coef     Fsqd
_refine_ls_matrix_type     full
_refine_ls_R_factor_all     0.0395
_refine_ls_R_factor_gt     0.0325
_refine_ls_wR_factor_gt     0.0855
_refine_ls_wR_factor_ref     0.0893
_refine_ls_goodness_of_fit_ref     1.034
_refine_ls_restrained_S_all     1.034
_refine_ls_number_reflns     2596
_refine_ls_number_parameters     182
_refine_ls_number_restraints     0
_refine_ls_hydrogen_treatment     mixed
_refine_ls_weighting_scheme     calc
_refine_ls_weighting_details
              'w=1/[\s^2^(Fo^2^)+(0.0443P)^2^+0.3460P] where P=(Fo^2^+2Fc^2^)/3'
_atom_sites_solution_hydrogens     mixed
_atom_sites_solution_primary     difmap
_atom_sites_solution_secondary     ?
_refine_ls_shift/su_max     0.000
_refine_ls_shift/su_mean     0.000
_refine_diff_density_max     0.316
_refine_diff_density_min     -0.142
_refine_ls_extinction_method     SHELXL
_refine_ls_extinction_coef     0.0084(12)
_refine_ls_extinction_expression
                                  'Fc^*^=kFc[1+0.001xFc^2^\l^3^/sin(2\q)]^-1/4^'
loop_
    _atom_type_symbol
    _atom_type_description
    _atom_type_scat_dispersion_real
    _atom_type_scat_dispersion_imag
    _atom_type_scat_source
    'C' 'C' 0.0033 0.0016
                         'International Tables Vol C Tables 4.2.6.8 and 6.1.1.4'
    'H' 'H' 0.0000 0.0000
                         'International Tables Vol C Tables 4.2.6.8 and 6.1.1.4'
    'F' 'F' 0.0171 0.0103
                         'International Tables Vol C Tables 4.2.6.8 and 6.1.1.4'
    'N' 'N' 0.0061 0.0033
                         'International Tables Vol C Tables 4.2.6.8 and 6.1.1.4'
    'O' 'O' 0.0106 0.0060
                         'International Tables Vol C Tables 4.2.6.8 and 6.1.1.4'
_computing_data_collection
;
CrysAlis CCD (Oxford Diffraction, 2009)
;
_computing_cell_refinement
;
CrysAlis RED (Oxford Diffraction, 2009)
;
_computing_data_reduction
;
CrysAlis RED (Oxford Diffraction, 2009)
;
_computing_structure_solution
;
SHELXT (Sheldrick, 2015a)
;
_computing_structure_refinement
;
SHELXL2014 (Sheldrick, 2015b)
;
_computing_molecular_graphics
;
PLATON (Spek, 2020)
;
_computing_publication_material
;
SHELXL2014 (Sheldrick, 2015b) and PLATON (Spek, 2020)
;
loop_
    _atom_site_type_symbol
    _atom_site_label
    _atom_site_fract_x
    _atom_site_fract_y
    _atom_site_fract_z
    _atom_site_U_iso_or_equiv
    _atom_site_adp_type
    _atom_site_calc_flag
    _atom_site_occupancy
    _atom_site_disorder_assembly
    _atom_site_disorder_group
    N N1 0.34076(6) 0.76074(19) 0.62909(9) 0.0310(2) Uani d 1 . .
    H H11 0.3629(9) 0.731(3) 0.7011(13) 0.037 Uiso d 1 . .
    H H12 0.3813(9) 0.831(3) 0.6035(12) 0.037 Uiso d 1 . .
    C C2 0.27227(7) 0.9240(2) 0.62039(10) 0.0316(3) Uani d 1 . .
    H H2A 0.2911 1.0681 0.6566 0.038 Uiso calc 1 . .
    H H2B 0.2324 0.8584 0.6559 0.038 Uiso calc 1 . .
    C C3 0.23469(8) 0.9699(2) 0.50098(10) 0.0324(3) Uani d 1 . .
    H H3A 0.1896 1.0749 0.4950 0.039 Uiso calc 1 . .
    H H3B 0.2739 1.0411 0.4660 0.039 Uiso calc 1 . .
    N N4 0.20732(6) 0.75101(17) 0.44718(8) 0.0268(2) Uani d 1 . .
    C C5 0.27693(7) 0.5982(2) 0.45117(10) 0.0319(3) Uani d 1 . .
    H H5A 0.3154 0.6735 0.4163 0.038 Uiso calc 1 . .
    H H5B 0.2595 0.4561 0.4120 0.038 Uiso calc 1 . .
    C C6 0.31618(8) 0.5431(2) 0.56812(11) 0.0347(3) Uani d 1 . .
    H H6A 0.2788 0.4590 0.6017 0.042 Uiso calc 1 . .
    H H6B 0.3629 0.4461 0.5705 0.042 Uiso calc 1 . .
    C C21 0.15689(7) 0.7661(2) 0.34045(9) 0.0276(3) Uani d 1 . .
    C C22 0.10736(8) 0.5776(2) 0.30382(11) 0.0364(3) Uani d 1 . .
    H H22 0.1070 0.4520 0.3499 0.044 Uiso calc 1 . .
    C C23 0.05858(8) 0.5743(3) 0.19977(12) 0.0424(3) Uani d 1 . .
    H H23 0.0262 0.4472 0.1753 0.051 Uiso calc 1 . .
    C C24 0.05932(8) 0.7625(3) 0.13391(11) 0.0418(3) Uani d 1 . .
    F F24 0.01133(7) 0.75923(18) 0.03205(7) 0.0688(3) Uani d 1 . .
    C C25 0.10587(9) 0.9541(3) 0.16709(11) 0.0418(3) Uani d 1 . .
    H H25 0.1044 1.0806 0.1210 0.050 Uiso calc 1 . .
    C C26 0.15542(8) 0.9549(2) 0.27143(10) 0.0344(3) Uani d 1 . .
    H H26 0.1877 1.0826 0.2950 0.041 Uiso calc 1 . .
    C C31 0.47968(7) 0.58033(19) 0.86963(9) 0.0239(2) Uani d 1 . .
    C C32 0.43856(7) 0.3385(2) 0.84980(9) 0.0258(2) Uani d 1 . .
    O O31 0.55249(5) 0.58853(15) 0.91087(7) 0.0319(2) Uani d 1 . .
    O O32 0.43316(5) 0.74960(14) 0.84049(7) 0.0315(2) Uani d 1 . .
    O O33 0.36759(5) 0.31730(17) 0.81152(8) 0.0417(2) Uani d 1 . .
    O O34 0.48994(5) 0.16802(15) 0.87815(7) 0.0320(2) Uani d 1 . .
    H H34 0.4648(10) 0.029(3) 0.8663(13) 0.048 Uiso d 1 . .
loop_
    _atom_site_aniso_label
    _atom_site_aniso_U_11
    _atom_site_aniso_U_22
    _atom_site_aniso_U_33
    _atom_site_aniso_U_12
    _atom_site_aniso_U_13
    _atom_site_aniso_U_23
    N1 0.0245(5) 0.0331(6) 0.0310(5) -0.0043(4) -0.0037(4) 0.0048(4)
    C2 0.0321(6) 0.0295(6) 0.0305(6) -0.0019(5) 0.0008(5) -0.0036(5)
    C3 0.0355(6) 0.0246(6) 0.0324(6) 0.0032(5) -0.0025(5) -0.0014(5)
    N4 0.0250(5) 0.0250(5) 0.0273(5) 0.0024(4) -0.0007(4) -0.0001(4)
    C5 0.0302(6) 0.0289(6) 0.0345(6) 0.0046(5) 0.0025(5) -0.0019(5)
    C6 0.0301(6) 0.0278(6) 0.0411(7) 0.0033(5) -0.0032(5) 0.0027(5)
    C21 0.0245(5) 0.0300(6) 0.0265(6) 0.0042(5) 0.0019(4) -0.0010(5)
    C22 0.0349(7) 0.0339(7) 0.0363(7) -0.0028(5) -0.0008(5) 0.0016(5)
    C23 0.0370(7) 0.0411(8) 0.0424(7) -0.0024(6) -0.0058(6) -0.0082(6)
    C24 0.0402(7) 0.0471(8) 0.0303(6) 0.0124(6) -0.0093(5) -0.0052(6)
    F24 0.0811(7) 0.0650(6) 0.0406(5) 0.0116(5) -0.0291(5) -0.0051(5)
    C25 0.0503(8) 0.0382(7) 0.0326(7) 0.0108(6) -0.0001(6) 0.0061(6)
    C26 0.0363(6) 0.0300(6) 0.0338(6) 0.0018(5) 0.0011(5) 0.0003(5)
    C31 0.0273(5) 0.0224(5) 0.0215(5) 0.0006(4) 0.0042(4) -0.0009(4)
    C32 0.0269(6) 0.0248(6) 0.0241(5) -0.0004(4) 0.0026(4) -0.0004(4)
    O31 0.0246(4) 0.0274(4) 0.0405(5) -0.0014(3) 0.0006(3) -0.0036(4)
    O32 0.0324(5) 0.0224(4) 0.0360(5) 0.0037(3) -0.0002(4) 0.0008(3)
    O33 0.0272(5) 0.0349(5) 0.0560(6) -0.0030(4) -0.0057(4) -0.0029(4)
    O34 0.0292(4) 0.0200(4) 0.0442(5) -0.0003(3) 0.0026(4) 0.0000(4)
_geom_special_details
;
 All esds (except the esd in the dihedral angle between two l.s. planes)
 are estimated using the full covariance matrix.  The cell esds are taken
 into account individually in the estimation of esds in distances, angles
 and torsion angles; correlations between esds in cell parameters are only
 used when they are defined by crystal symmetry.  An approximate (isotropic)
 treatment of cell esds is used for estimating esds involving l.s. planes.
;
loop_
    _geom_bond_atom_site_label_1
    _geom_bond_atom_site_label_2
    _geom_bond_site_symmetry_2
    _geom_bond_distance
    _geom_bond_publ_flag
    N1 C6 . 1.4854(16) ?
    N1 C2 . 1.4872(16) ?
    N1 H11 . 0.918(16) ?
    N1 H12 . 0.920(16) ?
    C2 C3 . 1.5208(16) ?
    C2 H2A . 0.9700 ?
    C2 H2B . 0.9700 ?
    C3 N4 . 1.4622(15) ?
    C3 H3A . 0.9700 ?
    C3 H3B . 0.9700 ?
    N4 C21 . 1.4284(14) ?
    N4 C5 . 1.4723(15) ?
    C5 C6 . 1.5098(17) ?
    C5 H5A . 0.9700 ?
    C5 H5B . 0.9700 ?
    C6 H6A . 0.9700 ?
    C6 H6B . 0.9700 ?
    C21 C26 . 1.3917(18) ?
    C21 C22 . 1.3935(17) ?
    C22 C23 . 1.3875(18) ?
    C22 H22 . 0.9300 ?
    C23 C24 . 1.370(2) ?
    C23 H23 . 0.9300 ?
    C24 F24 . 1.3600(15) ?
    C24 C25 . 1.373(2) ?
    C25 C26 . 1.3956(17) ?
    C25 H25 . 0.9300 ?
    C26 H26 . 0.9300 ?
    C31 O31 . 1.2368(13) ?
    C31 O32 . 1.2625(13) ?
    C31 C32 . 1.5597(16) ?
    C32 O33 . 1.2064(14) ?
    C32 O34 . 1.3148(14) ?
    O34 H34 . 0.908(18) ?
loop_
    _geom_angle_atom_site_label_1
    _geom_angle_atom_site_label_2
    _geom_angle_atom_site_label_3
    _geom_angle_site_symmetry_1
    _geom_angle_site_symmetry_3
    _geom_angle
    _geom_angle_publ_flag
    C6 N1 C2 . . 111.85(9) ?
    C6 N1 H11 . . 110.9(9) ?
    C2 N1 H11 . . 109.8(9) ?
    C6 N1 H12 . . 110.0(9) ?
    C2 N1 H12 . . 109.5(9) ?
    H11 N1 H12 . . 104.5(13) ?
    N1 C2 C3 . . 109.65(10) ?
    N1 C2 H2A . . 109.7 ?
    C3 C2 H2A . . 109.7 ?
    N1 C2 H2B . . 109.7 ?
    C3 C2 H2B . . 109.7 ?
    H2A C2 H2B . . 108.2 ?
    N4 C3 C2 . . 109.16(10) ?
    N4 C3 H3A . . 109.8 ?
    C2 C3 H3A . . 109.8 ?
    N4 C3 H3B . . 109.8 ?
    C2 C3 H3B . . 109.8 ?
    H3A C3 H3B . . 108.3 ?
    C21 N4 C3 . . 116.55(9) ?
    C21 N4 C5 . . 112.49(9) ?
    C3 N4 C5 . . 109.32(9) ?
    N4 C5 C6 . . 109.92(10) ?
    N4 C5 H5A . . 109.7 ?
    C6 C5 H5A . . 109.7 ?
    N4 C5 H5B . . 109.7 ?
    C6 C5 H5B . . 109.7 ?
    H5A C5 H5B . . 108.2 ?
    N1 C6 C5 . . 109.77(10) ?
    N1 C6 H6A . . 109.7 ?
    C5 C6 H6A . . 109.7 ?
    N1 C6 H6B . . 109.7 ?
    C5 C6 H6B . . 109.7 ?
    H6A C6 H6B . . 108.2 ?
    C26 C21 C22 . . 118.75(11) ?
    C26 C21 N4 . . 123.95(11) ?
    C22 C21 N4 . . 117.30(11) ?
    C23 C22 C21 . . 121.10(13) ?
    C23 C22 H22 . . 119.4 ?
    C21 C22 H22 . . 119.4 ?
    C24 C23 C22 . . 118.41(13) ?
    C24 C23 H23 . . 120.8 ?
    C22 C23 H23 . . 120.8 ?
    F24 C24 C23 . . 118.36(13) ?
    F24 C24 C25 . . 119.02(13) ?
    C23 C24 C25 . . 122.63(12) ?
    C24 C25 C26 . . 118.56(13) ?
    C24 C25 H25 . . 120.7 ?
    C26 C25 H25 . . 120.7 ?
    C21 C26 C25 . . 120.53(12) ?
    C21 C26 H26 . . 119.7 ?
    C25 C26 H26 . . 119.7 ?
    O31 C31 O32 . . 126.93(11) ?
    O31 C31 C32 . . 118.43(10) ?
    O32 C31 C32 . . 114.64(9) ?
    O33 C32 O34 . . 125.62(11) ?
    O33 C32 C31 . . 122.08(10) ?
    O34 C32 C31 . . 112.29(9) ?
    C32 O34 H34 . . 110.9(10) ?
loop_
    _geom_torsion_atom_site_label_1
    _geom_torsion_atom_site_label_2
    _geom_torsion_atom_site_label_3
    _geom_torsion_atom_site_label_4
    _geom_torsion_site_symmetry_1
    _geom_torsion_site_symmetry_2
    _geom_torsion_site_symmetry_3
    _geom_torsion_site_symmetry_4
    _geom_torsion
    _geom_torsion_publ_flag
    C6 N1 C2 C3 . . . . -55.37(14) ?
    N1 C2 C3 N4 . . . . 58.86(13) ?
    C2 C3 N4 C21 . . . . 168.31(10) ?
    C2 C3 N4 C5 . . . . -62.77(13) ?
    C21 N4 C5 C6 . . . . -166.31(10) ?
    C3 N4 C5 C6 . . . . 62.56(13) ?
    C2 N1 C6 C5 . . . . 54.78(14) ?
    N4 C5 C6 N1 . . . . -57.70(14) ?
    C3 N4 C21 C26 . . . . 23.67(17) ?
    C5 N4 C21 C26 . . . . -103.72(14) ?
    C3 N4 C21 C22 . . . . -157.27(11) ?
    C5 N4 C21 C22 . . . . 75.34(14) ?
    C26 C21 C22 C23 . . . . 1.42(19) ?
    N4 C21 C22 C23 . . . . -177.69(12) ?
    C21 C22 C23 C24 . . . . -0.9(2) ?
    C22 C23 C24 F24 . . . . -179.84(13) ?
    C22 C23 C24 C25 . . . . -0.5(2) ?
    F24 C24 C25 C26 . . . . -179.45(13) ?
    C23 C24 C25 C26 . . . . 1.2(2) ?
    C22 C21 C26 C25 . . . . -0.68(19) ?
    N4 C21 C26 C25 . . . . 178.36(12) ?
    C24 C25 C26 C21 . . . . -0.6(2) ?
    O31 C31 C32 O33 . . . . 178.81(11) ?
    O32 C31 C32 O33 . . . . -1.35(16) ?
    O31 C31 C32 O34 . . . . -1.92(14) ?
    O32 C31 C32 O34 . . . . 177.92(10) ?
loop_
    _geom_hbond_atom_site_label_D
    _geom_hbond_atom_site_label_H
    _geom_hbond_atom_site_label_A
    _geom_hbond_site_symmetry_A
    _geom_hbond_distance_DH
    _geom_hbond_distance_HA
    _geom_hbond_distance_DA
    _geom_hbond_angle_DHA
    _geom_hbond_publ_flag
    N1 H11 O32 . 0.918(16) 1.896(16) 2.7769(14) 160.2(15) y
    N1 H12 O31 2_656 0.920(16) 1.902(17) 2.7507(14) 152.6(15) y
    N1 H12 O34 2_656 0.920(16) 2.354(16) 2.9588(14) 123.1(13) y
    O34 H34 O32 1_545 0.908(17) 1.712(17) 2.6102(12) 170.0(17) y
    C2 H2A O33 1_565 0.97 2.54 3.4454(15) 155 y
    C5 H5A O32 4_575 0.97 2.45 3.3849(15) 163 y
    C6 H6B O31 2_646 0.97 2.50 3.4259(15) 159 y
    C2 H2B Cg1 4_576 0.97 2.65 3.6124(14) 170 y
    C23 H23 Cg1 2_545 0.93 2.94 3.5865(16) 128 no
_shelx_space_group_comment
;
The symmetry employed for this shelxl refinement is uniquely defined
by the following loop, which should always be used as a source of
symmetry information in preference to the above space-group names.
They are only intended as comments.
;
_shelx_estimated_absorpt_T_min     0.960
_shelx_estimated_absorpt_T_max     0.967
_shelx_hkl_file
;
  -3   0   0 6550.57 23.9219   0
   3   0   0 6498.62 27.8540   1
   3   0   0 6526.62 28.1582   3
   4   0   0 19130.7 55.3185   3
  -4   0   0 19066.7 46.9072   0
   4   0   0 19364.8 55.1536   1
   5   0   0 14710.3 54.1413   1
  -5   0   0 14344.8 45.5860   0
   5   0   0 14540.5 54.5340   3
   6   0   0 2562.01 26.3977   3
  -6   0   0 2980.41 23.1149   0
   7   0   0 674.072 16.5920   3
  -7   0   0 1513.51 18.4456   0
   8   0   0 123.536 13.2032   3
  -8   0   0 155.352 8.94036   0
  -9   0   0 7393.44 43.8966   0
   9   0   0 7399.68 53.8458   3
 -10   0   0 8509.46 49.6927   0
  10   0   0 8538.89 61.0848   3
 -11   0   0 7559.54 49.9667   0
  11   0   0 7582.47 61.1928   3
  12   0   0 56.5592 17.0855   3
  13   0   0 1354.15 32.8398   3
  14   0   0 8422.24 75.2677   3
  15   0   0 3101.09 50.3642   3
  16   0   0 698.311 31.8692   3
  17   0   0 2162.81 47.4003   3
  18   0   0 9062.61 93.6049   3
  19   0   0 3532.41 65.1432   3
  20   0   0 223.708 27.6420   3
   0  -1   0 25.5462 7.97342   3
   1  -1   0 142990. 542.051   3
   2  -1   0 55944.8 362.048   3
   3  -1   0 150.886 9.00299   3
   3  -1   0 165.983 7.98859   1
   4  -1   0 15439.4 56.1664   3
   4  -1   0 15390.7 51.0962   1
   5  -1   0 3297.26 26.9046   1
   5   1   0 3261.27 28.7234   3
   5  -1   0 3175.25 28.2550   3
   6   1   0 3036.18 29.6612   3
   6   1   0 3080.24 26.5055   0
   6  -1   0 2977.58 30.1661   3
   6  -1   0 3053.01 28.7935   1
   7  -1   0 8832.46 51.2615   1
   7  -1   0 8920.57 54.0504   3
   7   1   0 8943.23 46.6174   0
   7   1   0 8982.49 53.4808   3
   8  -1   0 3948.15 38.6745   3
   8  -1   0 4134.69 38.2164   1
   8   1   0 3923.03 38.9958   3
   8   1   0 4121.36 33.9544   0
   9   1   0 3710.39 40.2423   3
   9  -1   0 3807.67 41.1418   3
   9   1   0 3817.62 34.3471   0
   9  -1   0 3734.73 39.4398   1
  10   1   0 9409.20 55.0413   0
  10  -1   0 9586.79 65.1427   1
  10   1   0 9170.94 65.1079   3
  10  -1   0 9306.79 66.2323   3
  11  -1   0 3441.40 44.9032   3
  11   1   0 3445.98 44.0668   3
  11  -1   0 3558.84 44.1063   1
  12   1   0-0.75743 16.0482   3
 -12   1   0 0.04464 7.92504   0
  12  -1   0 11.0178 17.4482   3
  13  -1   0 223.200 21.7942   3
  13   1   0 254.290 22.4045   3
  14  -1   0 2956.99 48.5080   3
  14   1   0 2843.81 46.8028   3
  15   1   0 3417.31 53.3485   3
  15  -1   0 3344.55 54.0881   3
  16   1   0 660.957 30.4109   3
  16  -1   0 623.605 30.5259   3
  17  -1   0 3024.04 54.4104   3
  17   1   0 3046.83 55.2871   3
  18  -1   0 87.8579 26.9301   3
  18   1   0 100.760 28.2573   3
  19  -1   0 327.959 33.5399   3
  19   1   0 368.982 33.4670   3
  20   1   0 721.524 39.3488   3
  20  -1   0 604.065 37.2630   3
   0  -2   0 19420.1 70.8663   3
   1  -2   0 6858.94 43.1557   3
  -1  -2   0 6563.61 32.4364   2
  -1  -2   0 6726.08 42.7004   3
   2   2   0 40893.5 278.654   4
  -2  -2   0 39479.2 84.6597   2
   2  -2   0 39845.9 102.361   3
   3  -2   0 10401.9 54.3163   3
  -3  -2   0 10387.8 47.1523   2
   4  -2   0 601.704 17.6821   3
   5  -2   0 78459.1 158.110   3
   5  -2   0 74376.4 530.362   1
   6  -2   0 24049.8 92.6551   3
   6  -2   0 23821.1 81.4647   1
   7  -2   0 4445.06 43.0159   3
   7  -2   0 4448.91 38.5369   1
   8  -2   0 1278.07 23.8839   1
   8  -2   0 1369.76 27.9056   3
   9  -2   0 1540.98 30.9186   3
   9  -2   0 1536.05 27.1188   1
  10  -2   0 485.665 20.1124   1
  10  -2   0 453.846 23.6910   3
  10   2   0 441.314 15.7602   0
  11  -2   0 40.9122 18.9777   3
  11   2   0 52.6929 11.3264   0
  12  -2   0 687.257 28.1416   3
  12  -2   0 743.783 26.6094   1
  13  -2   0 1439.03 34.7636   1
  13  -2   0 1335.03 36.9540   3
  14  -2   0 12483.8 96.6719   3
  15  -2   0 18.5880 24.7571   3
  16  -2   0 374.335 27.0994   3
  17  -2   0 822.476 35.0111   3
  18  -2   0 24.7406 28.1002   3
  19  -2   0-10.1021 29.1063   3
   0   3   0 10.6547 4.75243   4
   0  -3   0 3.53944 11.5625   3
  -1  -3   0 57.1468 13.2150   3
  -1   3   0 57.1276 5.88062   4
   1   3   0 48.8116 5.27441   4
   1  -3   0 54.0324 12.8686   3
  -2  -3   0 7847.85 43.6714   2
   2   3   0 7904.46 33.9390   4
  -2  -3   0 7898.97 57.7959   3
  -2   3   0 7863.36 36.7333   4
   2  -3   0 7910.88 56.9456   3
   3  -3   0 11141.2 67.9056   3
  -3  -3   0 11214.4 55.2118   2
  -4  -3   0 33643.2 100.166   2
   4  -3   0 33727.8 118.823   3
   5  -3   0 1304.59 27.9142   3
  -5  -3   0 1228.48 23.2378   2
   6  -3   0 7165.59 59.2204   3
   6  -3   0 7202.42 48.7303   1
   7  -3   0 23280.0 107.282   3
   7  -3   0 22647.6 89.6730   1
   8  -3   0 402.544 22.2504   3
   8  -3   0 412.154 17.7831   1
   9  -3   0 1041.16 30.0481   3
   9  -3   0 952.333 24.2395   1
  10  -3   0 10800.6 81.8202   3
  10  -3   0 10750.9 71.9374   1
  11  -3   0 7099.40 69.9837   3
  11  -3   0 7079.25 62.7828   1
  12  -3   0 3640.62 48.0961   1
  12  -3   0 3584.40 53.5575   3
  13  -3   0 4457.49 60.7520   3
  13  -3   0 4401.74 54.9721   1
  14  -3   0 1476.77 36.8301   1
  14  -3   0 1454.08 39.3489   3
  15  -3   0 10.4567 25.1763   3
  16  -3   0 2698.64 56.1272   3
  17  -3   0-12.1024 23.3324   3
  18  -3   0 291.181 32.4285   3
   0  -4   0 15253.3 92.0563   3
  -1  -4   0 9031.49 72.6762   3
   1  -4   0 9064.20 71.7598   3
   2  -4   0 1773.67 35.6772   3
  -2  -4   0 1820.32 37.4930   3
  -3  -4   0 1687.28 35.7019   3
   3  -4   0 1730.07 34.6255   3
   4  -4   0 1169.81 30.7224   3
  -4  -4   0 1230.82 33.3327   3
   5  -4   0 11424.3 83.2596   3
   6  -4   0 1760.61 36.5349   3
   7  -4   0-5.50745 20.4081   3
   8  -4   0 1028.93 32.7006   3
   9  -4   0 4060.68 55.9372   3
  10  -4   0 434.539 26.3632   3
  11  -4   0 1697.96 42.0345   3
  12  -4   0 1289.67 38.9365   3
  13  -4   0 367.816 26.9797   3
  14  -4   0 284.802 27.9896   3
  15  -4   0 2.97077 27.3255   3
  16  -4   0 84.0752 28.2921   3
  17  -4   0 40.7194 23.2666   3
   0  -5   0 17.1803 27.7276   3
   1  -5   0 26414.6 135.808   3
  -1  -5   0 26600.8 138.520   3
  -2  -5   0 96.8913 28.7689   3
   2  -5   0 142.411 24.3118   3
   3  -5   0 4504.25 59.2093   3
  -3  -5   0 4332.87 61.2552   3
  -4  -5   0 343.212 29.0364   3
   4  -5   0 385.871 25.9796   3
  -5  -5   0 514.347 28.9672   3
   5  -5   0 513.071 27.0582   3
   6  -5   0 133.284 22.7117   3
  -6  -5   0 127.963 25.7010   3
  -7  -5   0 1851.60 45.2219   3
   7  -5   0 1735.32 42.5844   3
   8  -5   0 764.169 32.0274   3
   9  -5   0 230.737 26.4517   3
  10  -5   0 453.117 28.5300   3
  11  -5   0 789.498 35.8695   3
  12  -5   0-7.38304 25.1772   3
  13  -5   0 47.4192 27.6127   3
  14  -5   0 106.218 29.3171   3
  15  -5   0 750.019 40.3097   3
   0  -6   0 13227.6 109.570   3
   1  -6   0 1046.97 37.1845   3
  -1  -6   0 1104.56 39.7083   3
   2  -6   0 43.6654 25.5101   3
  -2  -6   0 18.2954 22.0435   3
   3  -6   0 7.31715 21.3077   3
  -3  -6   0-15.2564 25.1581   3
   4  -6   0 202.144 26.8399   3
  -4  -6   0 118.141 26.9346   3
  -5  -6   0 41.1775 25.3313   3
   5  -6   0 26.8635 24.3741   3
  -6  -6   0 329.840 29.4736   3
   6  -6   0 336.600 27.3179   3
  -7  -6   0 1199.92 44.6285   3
   7  -6   0 1229.65 42.3841   3
   8  -6   0 2280.05 52.0423   3
  -8  -6   0 2264.49 54.6564   3
   9  -6   0 302.760 30.0887   3
  -9  -6   0 263.584 28.8160   3
 -10  -6   0 403.139 32.7837   3
  10  -6   0 351.126 31.3089   3
 -11  -6   0 776.159 40.2175   3
  11  -6   0 820.753 36.8240   3
   0  -7   0-16.1589 29.1882   3
  -1  -7   0 697.885 37.9149   3
   1  -7   0 648.131 39.6311   3
  -2  -7   0 966.775 39.3494   3
   2  -7   0 946.244 42.7925   3
   3  -7   0 675.107 38.6452   3
  -3  -7   0 654.508 39.0920   3
  -4  -7   0 284.711 36.5395   3
   4  -7   0 298.586 33.5373   3
   5  -7   0 274.670 33.1135   3
  -5  -7   0 253.392 32.4701   3
  -6  -7   0 110.919 31.2478   3
   6  -7   0 137.411 28.5190   3
  -7  -7   0 373.767 38.0241   3
  21   0  -1 0.14095 27.1373   3
  20   0  -1 12.1984 26.3901   3
  19   0  -1 1.13933 25.4565   3
  18   0  -1-6.55333 21.3244   3
  17   0  -1 11.6987 24.0443   3
  16   0  -1 6.39488 19.0764   3
  15   0  -1-9.04238 19.7981   3
  14   0  -1-10.1946 18.0543   3
  13   0  -1 3.63955 15.5467   3
 -12   0   1-3.37404 10.2926   0
  12   0  -1-4.33362 16.5471   3
  11   0  -1-5.38108 14.1869   3
 -11   0   1 3.39954 7.71942   0
  10   0  -1-4.88671 14.6604   1
  10   0  -1 15.8813 14.3235   3
 -10   0   1 3.53127 8.63287   0
   9   0  -1 13.3003 12.6920   1
  -9   0   1-3.42934 8.91146   0
   9   0  -1-2.17041 11.3402   3
  -8   0   1 0.06693 6.93303   0
   8   0  -1-6.60049 10.9453   3
  -7   0   1 6.78441 8.14745   0
   7   0  -1-0.47042 9.62478   3
   7   0  -1 18.2182 9.69927   1
   6   0  -1-0.04226 7.22544   3
   6   0  -1 7.17524 9.71920   1
  -6   0   1 5.08867 7.27327   0
   5   0  -1 29.6178 8.00661   3
  -5   0   1 44.7221 8.40567   0
   5   0  -1 34.3128 8.14000   1
   4   0  -1 0.90039 8.27377   1
  -4   0   1 1.84322 7.85918   0
   4   0  -1 0.59304 7.64327   3
  -3   0   1 18.1000 6.99241   0
   3   0  -1 41.1809 7.09127   1
   3   0  -1 25.8939 5.61744   3
  -2   0   1 1436.07 13.2759   0
   2   0   1 1.87625 3.96802   3
  -3   0  -1 0.71635 3.12768   0
   3   0   1-0.76358 7.15984   3
   4   0   1 1.03085 6.39463   3
  -4   0  -1-0.66413 4.21899   0
   5   0   1-0.39027 8.63939   3
  -5   0  -1 3.42095 4.71796   0
   6   0   1 0.21491 8.85886   3
  -6   0  -1 4.46497 5.06713   0
  -7   0  -1 2.28260 5.22040   0
   7   0   1 1.64915 10.9796   3
  -8   0  -1 12.3306 6.25069   0
   8   0   1-0.35202 12.2718   3
   9   0   1 18.2190 13.4524   3
  -9   0  -1 10.8205 6.61047   0
 -10   0  -1-7.27770 7.18310   0
  10   0   1 2.95528 14.3812   3
  11   0   1 4.15864 15.8061   3
  12   0   1-3.10305 17.6251   3
  13   0   1-3.64667 18.5366   3
  14   0   1-2.58603 18.6385   3
  15   0   1 0.45783 19.1766   3
  16   0   1 5.91097 24.2201   3
  17   0   1 14.9763 27.4725   3
  18   0   1 13.3575 27.1697   3
  19   0   1 5.48298 24.7278   3
  20   0   1-34.5325 28.6104   3
  21   1  -1 115.913 32.3262   3
  20  -1  -1 113.432 26.1069   3
  20   1  -1-11.6170 27.3955   3
  19  -1  -1 78.2404 22.6751   3
  19   1  -1 126.003 27.8093   3
  18  -1  -1 893.474 35.1440   3
  18   1  -1 857.697 37.6569   3
  17  -1  -1 271.693 26.5977   3
  17   1  -1 230.834 26.3384   3
  16  -1  -1 334.650 27.9380   3
  16   1  -1 350.996 24.1401   3
  15   1  -1 909.290 31.6889   3
  15  -1  -1 830.338 32.1463   3
  14   1  -1 729.180 27.9974   3
  14  -1  -1 695.663 28.1073   3
  14  -1  -1 740.833 28.9769   1
  13  -1  -1 174.763 21.6019   1
  13  -1  -1 171.938 20.6431   3
  13   1  -1 154.298 18.8013   3
  12  -1  -1 70.3414 18.0740   3
  12   1  -1 116.951 16.5925   3
  12  -1  -1 67.5943 18.8097   1
  11  -1  -1 1204.34 28.2097   1
  11   1  -1 1106.85 22.8451   0
  11   1  -1 1130.51 26.7697   3
  11  -1  -1 1147.03 28.0686   3
  10   1  -1 16653.2 77.3750   0
  10  -1  -1 16814.4 84.9415   1
  10  -1  -1 16424.5 85.5699   3
  10   1  -1 16213.8 83.2356   3
   9  -1  -1 163.350 14.5851   1
   9   1  -1 181.693 15.0434   3
   9  -1  -1 146.002 14.1313   3
   9   1  -1 162.793 11.5124   0
   8   1  -1 555.108 17.3432   3
   8  -1  -1 542.178 18.8314   3
   8  -1  -1 545.993 18.3301   1
   8   1  -1 545.854 15.8300   0
   7  -1  -1 734.364 17.5063   1
   7   1  -1 705.078 15.6564   0
   7  -1  -1 699.350 18.0414   3
   7   1  -1 709.217 17.3017   3
   6   1  -1 9547.07 48.8806   3
   6   1  -1 9407.12 48.4654   0
   6  -1  -1 9726.62 50.1267   1
   6  -1  -1 9518.20 50.5983   3
   5  -1  -1 130474. 686.552   3
   5   1  -1 128978. 654.881   3
   5  -1  -1 127095. 658.505   1
   4   1  -1 46443.2 370.314   4
   4  -1  -1 44586.8 94.6193   3
   3   1  -1 21788.6 57.5719   4
   3  -1  -1 21482.9 61.4261   3
   2   1  -1 1634.82 15.1974   4
   2  -1  -1 1669.03 17.9009   3
  -1  -1   1 17340.3 43.6851   3
   1  -1  -1 17103.6 50.6552   3
   1   1  -1 17107.4 43.4010   4
   0  -1  -1 7548.22 33.9242   3
   0  -1   1 7697.26 29.4380   3
  -1  -1  -1 5590.97 29.1260   2
   1  -1   1 5579.69 26.3079   3
   2  -1   1 1299.72 15.1544   3
   2  -1   1 1209.26 11.4523   1
   3  -1   1 7365.57 31.3369   1
   3  -1   1 7344.65 36.2174   3
   4  -1   1 44.4392 8.18824   3
   4  -1   1 79.8204 8.06504   1
   5  -1   1 1131.24 18.7508   3
   5  -1   1 1130.71 17.2893   1
   5   1   1 1112.45 19.3174   3
   6  -1   1 3855.63 32.1930   1
   6  -1   1 3930.20 34.9055   3
   6   1   1 3792.14 34.9648   3
   7   1   1 552.078 12.6622   0
   7  -1   1 513.024 15.8196   3
   7   1   1 526.055 17.6330   3
   8   1   1 886.300 21.7676   3
   8   1   1 878.150 16.0785   0
   8  -1   1 885.546 21.2255   3
   9  -1   1 2081.01 32.3600   3
   9   1   1 1999.67 23.4600   0
   9   1   1 2026.51 31.9478   3
  10   1   1 12186.7 77.0939   3
  10   1   1 12307.9 57.8621   0
  10  -1   1 12357.1 77.5445   3
  11   1   1 619.441 24.4508   3
  11  -1   1 621.495 24.8501   3
  12   1   1 2204.56 39.5909   3
  12  -1   1 2318.85 41.0917   3
  13   1   1 3445.09 49.9772   3
  13  -1   1 3645.47 52.2404   3
  14   1   1 3382.08 52.2184   3
  14  -1   1 3724.61 56.1244   3
  15   1   1 214.738 25.1758   3
  15  -1   1 190.320 26.2369   3
  16   1   1 155.789 27.2507   3
  16  -1   1 135.388 23.3160   3
  17   1   1 986.265 36.8786   3
  17  -1   1 989.907 37.4720   3
  18   1   1 315.263 30.2770   3
  18  -1   1 278.654 32.1463   3
  19   1   1 1302.78 45.9210   3
  19  -1   1 1260.75 42.3715   3
  20  -1   1 82.7130 24.4959   3
  20   1   1 82.8712 32.2121   3
  20  -2  -1 29.1045 24.9953   3
  19  -2  -1 48.2545 26.4174   3
  18  -2  -1 326.524 31.3932   3
  17  -2  -1 112.462 25.8296   3
  16  -2  -1 2954.86 51.5886   1
  16  -2  -1 2953.73 53.4383   3
  15  -2  -1 2332.86 47.8989   3
  15  -2  -1 2363.62 45.8906   1
  14  -2  -1 5189.27 60.6184   1
  14  -2  -1 5205.30 64.1598   3
  13  -2  -1 8674.87 73.2412   1
  13  -2  -1 8032.94 73.3328   3
  12  -2  -1 1801.10 35.6021   1
  12  -2  -1 1523.59 34.7976   3
  11  -2  -1 1634.01 34.5240   3
  11  -2  -1 1664.79 31.7477   1
  10  -2  -1 74.3689 17.1711   3
  10   2  -1 82.8067 13.4918   0
  10  -2  -1 76.3186 15.3999   1
   9  -2  -1 2525.77 34.4325   1
   9  -2  -1 2489.30 36.5178   3
   8  -2  -1 187.161 14.5556   1
   8  -2  -1 186.523 16.0212   3
   7  -2  -1 357.039 17.2366   3
   7  -2  -1 404.197 16.1726   1
   6  -2  -1 35726.7 112.951   3
   5  -2  -1 6070.75 45.8929   3
   4   2  -1 8476.09 43.2765   4
   4  -2  -1 8474.30 51.6734   3
   3   2  -1 68062.2 447.520   4
   3  -2  -1 68710.1 139.441   3
  -2  -2   1 34689.1 64.1621   2
   2   2  -1 34448.6 74.1784   4
   2  -2  -1 34419.0 98.5508   3
  -1  -2   1 17806.7 65.9167   3
   1  -2  -1 18102.1 71.4489   3
   1   2  -1 17996.6 52.0396   4
   0  -2   1 1589.90 21.6024   3
   0   2  -1 1508.40 16.5019   4
   0  -2  -1 1530.69 23.6248   3
   1  -2   1 10.6473 8.70441   3
  -1  -2  -1 19.9442 9.97923   3
  -1  -2  -1 6.97640 8.28079   2
   2  -2   1 1064.57 19.0229   3
  -2  -2  -1 1034.53 18.4405   2
  -3  -2  -1 10581.1 53.2878   2
   3  -2   1 10669.2 54.2748   3
   3  -2   1 10581.5 40.4038   1
   4  -2   1 8785.67 41.2298   1
   4  -2   1 8800.66 51.4032   3
   5  -2   1 1802.59 26.8663   3
   5  -2   1 1661.77 20.9108   1
   6  -2   1 3339.34 35.9896   3
   6  -2   1 3281.68 30.9154   1
   7  -2   1 1415.39 23.2990   1
   7  -2   1 1410.25 26.5710   3
   8  -2   1 447.969 19.8236   3
   8  -2   1 453.012 16.6745   1
   9  -2   1 3083.53 40.9839   3
   9  -2   1 3064.76 36.9487   1
  10  -2   1 4490.87 51.1321   3
  10  -2   1 4475.89 46.4514   1
  11  -2   1 4894.80 55.0775   3
  12  -2   1 16902.6 104.409   3
  13  -2   1 483.771 27.5353   3
  14  -2   1 1706.23 42.0444   3
  15  -2   1 1946.13 43.8859   3
  16  -2   1 220.809 25.0809   3
  17  -2   1 712.453 35.3895   3
  18  -2   1 10.9207 27.0095   3
  19  -2   1 214.208 31.2032   3
  19  -3  -1 411.018 32.7796   3
  18  -3  -1 30.9775 28.3822   3
  17  -3  -1 826.320 36.8625   3
  17  -3  -1 852.316 35.5200   1
  16  -3  -1 95.8680 26.4497   3
  16  -3  -1 124.640 27.6282   1
  15  -3  -1 166.799 26.9246   3
  15  -3  -1 169.494 21.5721   1
  14  -3  -1 1911.06 41.0120   1
  14  -3  -1 1854.75 44.0347   3
  13  -3  -1 3899.62 52.1739   1
  13  -3  -1 3802.00 57.2977   3
  12  -3  -1 4686.03 54.3223   1
  12  -3  -1 4677.25 59.6927   3
  11  -3  -1 3631.98 47.1112   1
  11  -3  -1 3445.37 50.3111   3
  10  -3  -1 68.4071 17.0602   1
  10  -3  -1 86.5112 20.7397   3
   9  -3  -1 1904.58 36.6383   3
   9  -3  -1 1880.82 31.7336   1
   8  -3  -1 3892.87 41.6964   1
   8  -3  -1 3876.43 48.7201   3
   7  -3  -1 4327.30 48.5828   3
   6  -3  -1 6078.51 55.2037   3
   5   3  -1 314.861 12.7365   4
   5  -3  -1 316.244 18.5475   3
  -5  -3   1 329.131 14.1334   2
   4  -3  -1 13240.9 76.4577   3
   4   3  -1 12739.7 56.2007   4
  -4  -3   1 13216.5 56.8352   2
  -3  -3   1 123.391 8.96729   2
   3   3  -1 147.484 9.65458   4
   3  -3  -1 128.931 14.8840   3
  -3  -3   1 125.154 14.8976   3
  -2  -3   1 2328.42 31.9205   3
   2  -3  -1 2345.66 33.6671   3
   2   3  -1 2324.99 22.3391   4
   1   3  -1 523.165 11.7404   4
   1  -3  -1 534.215 18.7732   3
  -1  -3   1 527.820 18.2691   3
   0  -3  -1 180.304 15.5688   3
   0  -3   1 123.888 13.7629   3
   0   3  -1 113.176 7.80024   4
  -1   3  -1 40.8645 7.74234   4
   1  -3   1 40.5784 12.7911   3
  -1  -3  -1 20.5857 12.9851   3
  -2  -3  -1 7490.38 58.7347   3
   2  -3   1 7405.74 53.9759   3
  -2   3  -1 7278.95 42.6474   4
  -2  -3  -1 7255.50 47.9291   2
   3  -3   1 11315.2 67.7707   3
  -3  -3  -1 11333.1 61.9458   2
   4  -3   1 17142.3 84.7587   3
  -4  -3  -1 17115.5 79.7786   2
   4  -3   1 17240.0 62.1229   1
   5  -3   1 1044.15 25.3596   3
  -5  -3  -1 1090.93 24.6182   2
   5  -3   1 1108.63 18.8823   1
  -6  -3  -1 3063.73 38.6095   2
   6  -3   1 2996.70 31.3193   1
   6  -3   1 2979.47 39.4646   3
   7  -3   1 180.985 18.6422   3
   7  -3   1 163.906 12.9292   1
   8  -3   1 1959.29 29.4530   1
   8  -3   1 1900.35 35.1344   3
   9  -3   1 2629.36 41.7568   3
   9  -3   1 2657.12 35.7068   1
  10  -3   1 1010.44 25.8299   1
  10  -3   1 976.666 30.9889   3
  11  -3   1 39.9954 21.6561   3
  11  -3   1 48.5571 17.5841   1
  12  -3   1 264.424 25.2448   3
  12  -3   1 262.439 20.8150   1
  13  -3   1 2409.19 48.3241   3
  14  -3   1 189.150 27.7399   3
  15  -3   1 330.047 27.6617   3
  16  -3   1 148.413 28.3490   3
  17  -3   1-6.04477 22.0487   3
  18  -3   1 42.6007 26.4849   3
  17  -4  -1 2.30884 26.1195   1
  17  -4  -1 6.45157 24.7414   3
  16  -4  -1 8.85896 21.5023   1
  16  -4  -1 31.0584 27.3978   3
  15  -4  -1 195.611 30.1197   3
  15  -4  -1 198.675 24.2303   1
  14  -4  -1 27.9873 25.9403   3
  14  -4  -1 36.1812 21.0243   1
  13  -4  -1 456.673 24.8021   1
  13  -4  -1 465.020 31.1045   3
  12  -4  -1 763.582 27.3186   1
  12  -4  -1 732.357 32.9260   3
  11  -4  -1 169.447 22.4797   3
  11  -4  -1 148.230 17.7051   1
  10  -4  -1 2604.37 40.0563   1
  10  -4  -1 2519.31 47.5437   3
   9  -4  -1 8223.53 65.2991   1
   9  -4  -1 8024.93 76.8394   3
   8  -4  -1 52.7225 14.7472   1
   8  -4  -1 53.2554 22.4453   3
   7  -4  -1 116.037 23.5503   3
   6  -4  -1 8579.75 74.5465   3
  -5  -4   1 4667.34 54.6254   3
   5  -4  -1 4603.69 55.7410   3
   4  -4  -1 4488.56 53.8713   3
  -4  -4   1 4353.60 51.9833   3
   3  -4  -1 53.5952 18.3230   3
  -3  -4   1 48.0294 19.1612   3
   2  -4  -1 86.5387 19.6160   3
  -2  -4   1 96.3061 19.2564   3
  -1  -4   1 5598.90 56.3407   3
   1  -4  -1 5360.17 57.6479   3
   0  -4   1 1865.08 34.8447   3
   0  -4  -1 1958.66 38.1709   3
   1  -4   1 4124.37 48.8123   3
  -1  -4  -1 4202.17 52.2192   3
   2  -4   1 54.6658 17.5089   3
  -2  -4  -1 13.2351 20.7304   3
  -3  -4  -1 514.626 25.5915   3
   3  -4   1 548.946 24.2266   3
  -4  -4  -1 4042.28 52.8694   3
  -4  -4  -1 4081.66 43.6446   2
   4  -4   1 4135.36 50.3957   3
  -5  -4  -1 313.511 19.1036   2
   5  -4   1 308.370 20.4395   3
   6  -4   1 935.615 29.7173   3
  -6  -4  -1 916.311 25.6854   2
   7  -4   1 2850.80 44.8863   3
  -7  -4  -1 2712.59 41.0458   2
  -8  -4  -1 366.907 22.0800   2
   8  -4   1 342.370 24.7960   3
   9  -4   1 368.320 25.8157   3
  -9  -4  -1 404.382 25.3264   2
  10  -4   1 391.607 25.1933   3
 -10  -4  -1 389.888 23.8948   2
  11  -4   1 1452.92 38.9425   3
 -11  -4  -1 1521.67 39.0222   2
  12  -4   1 161.403 27.9265   3
  13  -4   1 2241.73 50.0238   3
  14  -4   1 21.5905 25.3887   3
  15  -4   1 1867.06 46.8824   3
  16  -4   1 391.701 32.4931   3
  15  -5  -1 129.437 29.4347   3
  14  -5  -1 479.316 33.8766   3
  13  -5  -1 1404.01 44.8428   3
  12  -5  -1 801.376 36.2436   3
  11  -5  -1 435.230 28.6595   3
  10  -5  -1 69.5214 23.6625   3
   9  -5  -1 17.2545 24.0051   3
   8  -5  -1 5.39805 22.5782   3
  -8  -5   1 6.13087 24.2124   3
   7  -5  -1 501.704 27.9246   3
  -7  -5   1 563.309 32.0664   3
  -6  -5   1 232.557 27.2484   3
   6  -5  -1 275.633 26.5229   3
  -5  -5   1 200.284 24.8218   3
   5  -5  -1 218.064 26.4599   3
   4  -5  -1 1923.42 43.7187   3
  -4  -5   1 1861.16 44.2338   3
   3  -5  -1 119.708 25.2649   3
  -3  -5   1 38.7916 24.8922   3
   2  -5  -1 5004.15 64.4717   3
  -2  -5   1 4915.16 62.8981   3
   1  -5  -1 744.224 34.6668   3
  -1  -5   1 732.201 32.5944   3
   0  -5  -1 362.240 30.6509   3
   0  -5   1 360.125 29.0827   3
  -1  -5  -1 6885.06 75.8083   3
   1  -5   1 6847.72 71.2952   3
  -2  -5  -1 4318.63 62.9949   3
   2  -5   1 4237.47 56.2911   3
  -3  -5  -1 4140.65 61.1281   3
   3  -5   1 4109.42 55.5288   3
   4  -5   1 554.786 26.1911   3
  -4  -5  -1 495.327 31.8346   3
  -5  -5  -1 809.402 34.3718   3
   5  -5   1 786.424 29.8813   3
  -6  -5  -1 442.778 30.3702   3
   6  -5   1 417.451 26.5847   3
  -7  -5  -1 241.356 29.2366   3
   7  -5   1 238.891 17.8945   3
   8  -5   1 1409.95 38.1696   3
   9  -5   1 17.6779 23.5975   3
  10  -5   1 204.960 26.2160   3
  11  -5   1 220.318 25.0345   3
  12  -5   1 1362.01 42.6920   3
  13  -5   1 1656.73 46.3659   3
  14  -5   1 1041.42 40.7953   3
 -12  -6   1 299.145 36.3687   3
 -11  -6   1 820.500 41.8428   3
  11  -6  -1 884.210 40.3147   3
 -10  -6   1 18.2705 26.9710   3
  10  -6  -1 56.8812 25.5742   3
  -9  -6   1 135.307 31.0314   3
   9  -6  -1 73.8117 27.9075   3
   8  -6  -1-6.95820 27.1657   3
  -8  -6   1 24.2013 27.1424   3
   7  -6  -1 161.711 25.8554   3
  -7  -6   1 157.054 27.2695   3
  -6  -6   1 123.144 25.9063   3
   6  -6  -1 119.003 26.2730   3
   5  -6  -1 119.510 28.3075   3
  -5  -6   1 52.7468 26.1685   3
   4  -6  -1 1220.65 39.4984   3
  -4  -6   1 1238.67 41.3876   3
  -3  -6   1 2658.31 52.6051   3
   3  -6  -1 2640.75 54.2955   3
  -2  -6   1 27.9834 25.1428   3
   2  -6  -1 44.8092 25.4854   3
  -1  -6   1 1358.05 42.3726   3
   1  -6  -1 1284.21 40.4032   3
   0  -6   1 524.171 29.6237   3
   0  -6  -1 604.077 35.3969   3
   1  -6   1 63.0089 23.5454   3
  -1  -6  -1 42.8023 25.7875   3
  -2  -6  -1 57.1893 23.2740   3
   2  -6   1 68.9752 20.2834   3
   3  -6   1 28.9930 24.1387   3
  -3  -6  -1 3.71668 22.5224   3
  -4  -6  -1 277.974 28.6365   3
   4  -6   1 276.273 25.4584   3
   5  -6   1 1005.69 37.3314   3
  -5  -6  -1 1014.00 42.4087   3
   6  -6   1 183.586 27.1224   3
  -6  -6  -1 158.979 29.9211   3
  -7  -6  -1 1281.03 43.8763   3
   7  -6   1 1275.69 39.0440   3
  -8  -6  -1 132.152 26.4203   3
   8  -6   1 179.829 27.2277   3
   9  -6   1 577.758 34.8005   3
  -9  -6  -1 590.214 35.8046   3
 -10  -6  -1 69.5646 27.3285   3
  10  -6   1 61.0917 27.0293   3
  11  -6   1 31.5570 28.3011   3
 -11  -6  -1 37.9953 31.9935   3
  -8  -7   1 22.5099 25.7732   3
  -7  -7   1 259.077 31.7590   3
  -6  -7   1 80.1202 30.1129   3
  -5  -7   1 160.277 26.9300   3
   5  -7  -1 107.389 30.5802   3
   4  -7  -1 627.837 38.6781   3
  -4  -7   1 619.661 38.8495   3
   3  -7  -1 132.504 32.0072   3
  -3  -7   1 139.747 29.2307   3
   2  -7  -1 25.2972 29.6536   3
  -2  -7   1 29.4966 22.6987   3
   1  -7  -1 312.926 32.5707   3
  -1  -7   1 267.953 28.7997   3
   0  -7  -1 369.246 33.2564   3
   0  -7   1 388.571 32.5464   3
  -1  -7  -1 1013.72 40.8284   3
   1  -7   1 1101.31 42.0174   3
   2  -7   1 380.062 32.8280   3
  -2  -7  -1 366.313 36.2181   3
  -3  -7  -1 548.119 39.2392   3
   3  -7   1 480.291 33.2269   3
  -4  -7  -1-9.30847 26.3696   3
   4  -7   1 80.2661 27.5890   3
  -5  -7  -1 864.185 43.9347   3
   5  -7   1 805.943 39.1673   3
  -6  -7  -1 630.340 42.9662   3
   6  -7   1 587.625 35.1743   3
  21   0  -2 890.473 40.4336   3
  20   0  -2 95.3709 27.4075   3
  19   0  -2 4023.96 65.9369   3
  18   0  -2 7749.51 83.5864   3
  17   0  -2 6987.55 75.9593   3
  16   0  -2 3948.02 55.8075   3
  15   0  -2 610.574 27.1183   3
  14   0  -2 656.908 25.1799   3
  13   0  -2 124.297 18.7681   3
  13   0  -2 138.417 20.4329   1
  12   0  -2 85.1185 17.2218   3
  12   0  -2 86.9693 18.4113   1
  11   0  -2 6198.46 53.5818   3
  11   0  -2 6247.42 55.5807   1
 -11   0   2 5933.80 49.2223   0
 -10   0   2 25732.0 95.3881   0
  10   0  -2 25675.9 100.876   3
  10   0  -2 25756.1 102.909   1
  -9   0   2 3173.47 33.8386   0
   9   0  -2 3301.20 35.9740   1
   9   0  -2 3357.59 35.4309   3
   8   0  -2 62.1733 10.7902   3
  -8   0   2 62.3968 9.49781   0
   8   0  -2 60.3998 11.6957   1
   7   0  -2 2856.46 28.0216   3
   7   0  -2 2890.19 29.8754   1
  -7   0   2 2956.49 29.5768   0
   6   0  -2 14397.3 58.1292   1
  -6   0   2 14035.7 58.4785   0
   6   0  -2 14193.8 54.2909   3
  -5   0   2 20367.6 65.5352   0
   5   0  -2 20868.3 67.4615   4
   5   0  -2 20375.8 63.0135   1
   5   0  -2 20196.7 58.2034   3
  -4   0   2 681984. 1398.48   0
   4   0  -2 678231. 1131.76   3
   3   0  -2 13493.6 45.1168   4
  -3   0   2 13088.5 45.1493   0
   2   0  -2 33480.1 64.6252   4
  -2   0   2 32346.7 253.436   0
   2   0  -2 33222.9 255.500   0
   1   0  -2 1772.52 13.8942   0
  -1   0   2 1751.56 14.1974   0
   1   0  -2 1943.97 16.4698   4
   0   0  -2 118.017 8.28334   2
   0   0  -2 286.446 5.86190   0
   0   0   2 267.805 6.33747   0
  -1   0  -2 1068.16 14.4238   2
   2   0   2 36468.9 263.565   3
   3   0   2 34250.8 73.7648   3
   4   0   2 110.047 9.24187   3
  -5   0  -2 5090.39 19.2550   0
   5   0   2 5131.11 35.6461   3
   6   0   2 1133.83 19.8115   3
  -6   0  -2 1131.33 11.1699   0
  -7   0  -2 1114.71 12.6607   0
   7   0   2 1093.10 21.4552   3
  -8   0  -2 100.276 6.50597   0
   8   0   2 105.758 14.0442   3
   9   0   2 18815.4 89.4750   3
  -9   0  -2 18759.4 59.1175   0
  10   0   2 1678.36 31.2885   3
  11   0   2 3155.98 43.6995   3
  12   0   2 302.321 20.7679   3
  13   0   2 501.401 25.0825   3
  14   0   2 653.691 29.3976   3
  15   0   2 19005.1 122.573   3
  16   0   2 5551.44 72.6387   3
  17   0   2 2191.62 52.8690   3
  18   0   2 8925.03 97.3004   3
  19   0   2 570.880 36.5303   3
  21  -1  -2 504.295 37.7116   3
  21   1  -2 437.735 33.6377   3
  20   1  -2 286.157 30.9558   3
  20  -1  -2 81.2541 28.5233   3
  19  -1  -2 442.209 32.2707   3
  19   1  -2 499.522 31.7917   3
  18  -1  -2 306.135 28.2955   3
  18   1  -2 324.648 27.3848   3
  17   1  -2 31.7272 19.5502   3
  17  -1  -2 5.63418 23.7271   3
  16  -1  -2 127.276 25.1058   1
  16   1  -2 159.115 22.0218   3
  16  -1  -2 132.905 25.4531   3
  15   1  -2 26.8006 19.6955   3
  15  -1  -2-0.30160 21.4011   3
  15  -1  -2 34.8653 20.4218   1
  14  -1  -2 74.5347 20.0900   1
  14   1  -2 66.8032 17.7244   3
  14  -1  -2 38.8436 21.4491   3
  13  -1  -2 417.439 24.6926   1
  13  -1  -2 424.093 23.0289   3
  13   1  -2 432.066 22.4074   3
  12  -1  -2 50.8212 18.3656   1
  12  -1  -2 53.5004 17.0156   3
  12   1  -2 45.6612 15.4038   3
  11  -1  -2 11591.8 75.2536   3
  11  -1  -2 11502.9 75.1041   1
  11   1  -2 11661.5 70.6861   0
  11   1  -2 11565.5 72.3835   3
  10  -1  -2 164.696 16.4392   3
  10  -1  -2 152.630 16.9952   1
  10   1  -2 248.839 15.7088   3
  10   1  -2 173.922 12.3303   0
   9   1  -2 7711.87 52.9342   3
   9  -1  -2 7750.54 55.2968   3
   9   1  -2 7829.11 54.3321   0
   9  -1  -2 7816.06 55.8616   1
   8   1  -2 19081.0 77.0351   1
   8  -1  -2 19158.8 80.4815   3
   8  -1  -2 19189.2 80.9689   1
   8   1  -2 19145.2 76.4433   3
   8   1  -2 19312.1 80.6658   0
   7  -1  -2 46610.6 119.507   1
   7   1  -2 46263.1 109.987   1
   7  -1  -2 46935.1 116.383   3
   7   1  -2 46989.4 119.479   0
   7   1  -2 46986.7 110.394   3
   6   1  -2 1643.46 23.1807   4
   6  -1  -2 1673.92 23.0982   3
   6   1  -2 1662.81 20.9348   3
   6   1  -2 1667.34 20.4505   1
   6   1  -2 1645.93 23.4214   0
   5   1  -2 10095.9 43.2406   3
   5   1  -2 10161.6 42.8299   1
   5  -1  -2 10045.2 48.6661   3
   5   1  -2 11307.7 53.9727   4
   4   1  -2 595.805 11.2965   1
   4   1  -2 636.882 14.9142   4
   4  -1  -2 593.402 13.3425   3
   3  -1  -2 176091. 582.260   4
   3   1  -2 179100. 512.238   1
   3  -1  -2 175922. 709.736   3
   3   1  -2 178228. 727.311   4
   2   1  -2 41539.7 84.3612   4
   2  -1  -2 41887.9 83.2772   3
   1  -1  -2 7508.95 36.3536   3
   1   1  -2 7538.48 36.4121   4
   0  -1  -2 27265.0 70.9637   2
   0   1  -2 26761.4 69.4607   4
  -1  -1  -2 5806.24 35.6183   2
   1  -1   2 5844.31 26.4043   3
   2  -1   2 431.077 9.79207   3
  -2  -1  -2 434.117 14.1973   2
   3  -1   2 21958.0 62.6046   3
   4  -1   2 3596.11 29.0144   3
   5  -1   2 9213.34 49.3509   3
   6   1   2 57948.9 136.945   3
   6  -1   2 57350.1 131.325   3
   7  -1   2 37887.9 114.670   3
   7   1   2 38015.0 117.914   3
   7   1   2 37969.4 78.4809   0
   8   1   2 9440.51 42.1171   0
   8  -1   2 9677.83 62.3356   3
   8   1   2 9701.92 63.9699   3
   9  -1   2 947.834 24.6685   3
   9   1   2 934.688 15.0525   0
   9   1   2 981.565 25.2513   3
  10   1   2 9.33270 16.5201   3
  10  -1   2 9.16678 16.6299   3
  11  -1   2 6598.75 62.3314   3
  11   1   2 6637.59 62.5120   3
  12   1   2 4133.31 53.3377   3
  12  -1   2 4321.56 54.3820   3
  13   1   2 2467.83 44.2941   3
  13  -1   2 2502.34 44.9061   3
  14  -1   2 365.199 26.2919   3
  14   1   2 361.957 26.8859   3
  15  -1   2 1798.46 44.7674   3
  15   1   2 1793.72 44.4011   3
  16   1   2 3545.19 59.3535   3
  16  -1   2 3628.87 59.7296   3
  17  -1   2 2695.84 54.6084   3
  17   1   2 2590.05 55.5682   3
  18   1   2 162.861 29.0536   3
  18  -1   2 235.479 29.9673   3
  19  -1   2 395.185 30.5777   3
  19   1   2 389.397 30.8908   3
  20  -2  -2 75.0819 28.3416   3
  19  -2  -2 80.8142 27.3041   3
  18  -2  -2 4916.90 71.0565   3
  18  -2  -2 4928.00 69.4065   1
  17  -2  -2 488.910 31.9842   3
  17  -2  -2 518.559 31.4627   1
  16  -2  -2 799.907 31.9188   3
  16  -2  -2 847.218 34.0150   1
  15  -2  -2 3261.98 54.1243   3
  15  -2  -2 3073.89 50.3678   1
  14  -2  -2 4000.68 54.7405   1
  14  -2  -2 3889.91 55.1258   3
  13  -2  -2 1939.91 38.4871   1
  13  -2  -2 1934.85 39.4885   3
  12  -2  -2 2055.76 37.3261   1
  12  -2  -2 2110.65 39.9484   3
  11  -2  -2 4.99770 16.6217   3
  11  -2  -2 29.6425 16.0393   1
  10  -2  -2 4635.55 50.0317   3
  10  -2  -2 4806.86 49.1387   1
   9  -2  -2 5304.25 50.6882   3
   9  -2  -2 5358.36 49.0561   1
   9   2  -2 5238.12 48.2537   0
   8  -2  -2 81.8539 15.8556   3
   8  -2  -2 81.1487 14.4290   1
   7  -2  -2 18.9046 15.1363   3
   6  -2  -2 32414.5 107.327   3
   6   2  -2 32617.8 100.091   4
   5   2  -2 722.659 17.8284   4
   5  -2  -2 714.698 19.3256   3
   4  -2  -2 46361.7 119.809   3
   4   2  -2 46481.2 107.045   4
   3   2  -2 7935.37 42.9076   4
   3  -2  -2 7896.02 49.6672   3
   2   2  -2 29005.9 78.8576   4
  -2  -2   2 28911.4 80.6496   3
   2  -2  -2 28757.6 92.6937   3
  -1  -2   2 14296.1 56.3187   3
   1  -2  -2 13993.9 65.1016   3
   1   2  -2 14150.2 56.0273   4
   0   2  -2 288.773 12.1962   4
   0  -2  -2 303.712 15.9312   3
   0  -2   2 282.866 12.0215   3
  -1  -2  -2 157879. 825.408   2
   1  -2   2 157439. 748.296   3
  -2  -2  -2 3508.86 34.0944   2
   2  -2   2 3529.30 19.9096   1
   2  -2   2 3501.21 30.7306   3
   3  -2   2 503.868 14.8401   3
   3  -2   2 524.869 10.4717   1
  -3  -2  -2 510.308 17.5152   2
  -4  -2  -2 20620.6 85.5368   2
   4  -2   2 20341.5 62.8846   1
   4  -2   2 20844.3 78.0638   3
   5  -2   2 9974.55 57.4390   3
   6  -2   2 53.1732 11.5378   3
   7  -2   2 33.7361 12.4541   3
   8  -2   2 3087.03 39.2961   3
   9  -2   2 1106.65 27.1420   3
  10  -2   2 10461.6 75.0901   3
  11  -2   2 43.7617 18.5068   3
  12  -2   2 921.586 32.3123   3
  13  -2   2 4413.49 58.8178   3
  14  -2   2 4433.96 62.0027   3
  15  -2   2 765.902 35.0632   3
  16  -2   2 588.451 34.5635   3
  17  -2   2 609.090 38.0761   3
  18  -2   2 3302.36 63.5235   3
  19  -2   2 1026.80 43.4129   3
  19  -3  -2 495.887 36.3526   3
  19  -3  -2 534.168 33.1692   1
  18  -3  -2 255.444 29.4953   3
  18  -3  -2 284.124 31.3765   1
  17  -3  -2 2033.63 49.3124   3
  17  -3  -2 2061.46 47.8223   1
  16  -3  -2 422.390 25.6973   1
  16  -3  -2 427.522 31.7876   3
  15  -3  -2 803.813 35.4499   3
  15  -3  -2 824.111 32.8009   1
  14  -3  -2 398.216 28.9924   3
  14  -3  -2 406.462 25.1633   1
  13  -3  -2 210.665 21.2684   1
  13  -3  -2 255.440 26.0335   3
  12  -3  -2 956.531 31.7851   3
  12  -3  -2 952.974 29.9193   1
  11  -3  -2 162.536 22.9358   3
  11  -3  -2 176.423 19.5785   1
  10  -3  -2 993.842 27.0800   1
  10  -3  -2 1051.47 31.5529   3
   9  -3  -2 44.4969 19.7066   3
   9  -3  -2 62.7459 16.3619   1
   8  -3  -2 8429.00 68.6928   3
   7  -3  -2 6931.94 61.0031   3
   6   3  -2 698.642 18.7206   4
   6  -3  -2 672.231 23.6657   3
   5  -3  -2 2411.03 36.4910   3
   5   3  -2 2415.16 29.0465   4
   4  -3  -2 921.416 24.7388   3
  -4  -3   2 975.012 14.9294   2
   4   3  -2 948.394 18.7226   4
  -3  -3   2 533.309 18.3062   3
   3  -3  -2 538.440 20.9861   3
   3   3  -2 542.035 14.8043   4
   2  -3  -2 118.414 16.3720   3
   2   3  -2 114.342 10.2054   4
  -2  -3   2 124.655 13.1847   3
   1  -3  -2 5466.50 50.6336   3
   1   3  -2 5519.26 39.1524   4
  -1  -3   2 5597.25 45.7949   3
   0  -3   2 1356.74 24.4354   3
   0  -3  -2 1355.92 28.3219   3
   0   3  -2 1291.99 21.4260   4
  -1  -3  -2 409.555 21.2198   3
   1  -3   2 395.314 16.9751   3
  -1   3  -2 353.340 14.5622   4
   2  -3   2 50238.2 81.9541   1
  -2  -3  -2 49977.0 151.487   3
   2  -3   2 50418.7 135.093   3
  -2  -3  -2 50622.9 134.481   2
  -2   3  -2 50767.9 125.037   4
  -3  -3  -2 25405.3 99.9961   2
   3  -3   2 25187.8 98.1651   3
   3  -3   2 25307.1 64.7037   1
   4  -3   2 30.6021 7.59377   1
   4  -3   2 25.7613 14.8491   3
  -4  -3  -2 0.18622 14.7620   2
  -5  -3  -2 2491.74 35.9034   2
   5  -3   2 2543.07 26.5975   1
   5  -3   2 2549.48 35.2876   3
  -6  -3  -2 15108.1 86.6308   2
   6  -3   2 15762.3 67.8918   1
   6  -3   2 15131.9 83.7160   3
   7  -3   2 1993.75 27.3919   1
   7  -3   2 1926.78 33.9490   3
  -7  -3  -2 1884.70 35.9169   2
   8  -3   2 147.299 13.7588   1
   8  -3   2 153.427 18.4596   3
   9  -3   2 998.185 29.5914   3
  10  -3   2 673.467 27.9712   3
  11  -3   2 5626.93 63.4675   3
  12  -3   2-7.03852 22.4417   3
  13  -3   2 34.2812 23.8362   3
  14  -3   2 170.791 25.6031   3
  15  -3   2 222.650 29.0134   3
  16  -3   2 1.68132 21.2333   3
  17  -3   2 1089.44 42.9288   3
  18  -3   2-30.4051 31.4887   3
  18  -4  -2-2.03476 27.0468   1
  17  -4  -2 177.607 30.6798   3
  17  -4  -2 164.690 27.1075   1
  16  -4  -2 218.549 25.2834   1
  16  -4  -2 128.254 30.6860   3
  15  -4  -2 156.534 29.3866   3
  15  -4  -2 183.062 23.7067   1
  14  -4  -2 2806.20 55.5023   3
  14  -4  -2 2811.81 50.0800   1
  13  -4  -2 2293.66 43.7037   1
  13  -4  -2 2234.68 49.6369   3
  12  -4  -2 408.398 23.7471   1
  12  -4  -2 361.579 26.0560   3
  11  -4  -2 60.2284 19.3984   1
  11  -4  -2 60.3922 24.1146   3
  10  -4  -2 589.720 23.8712   1
  10  -4  -2 601.642 29.5877   3
   9  -4  -2 5550.36 55.8551   1
   9  -4  -2 5395.78 64.3216   3
   8  -4  -2 186.984 25.2111   3
   7  -4  -2 2189.76 42.7011   3
   6  -4  -2 657.883 30.4568   3
  -6  -4   2 617.725 25.5304   3
   5  -4  -2 386.385 25.4552   3
  -5  -4   2 325.207 24.3357   3
   4  -4  -2 30471.2 134.323   3
  -4  -4   2 30164.8 125.774   3
   3  -4  -2 1364.21 34.5658   3
  -3  -4   2 1245.60 30.2777   3
  -2  -4   2 930.796 27.9986   3
   2  -4  -2 948.670 31.4711   3
   1  -4  -2 2800.86 45.3659   3
  -1  -4   2 2680.80 39.6291   3
   0  -4  -2 1170.87 33.2359   3
   0  -4   2 1134.96 27.7127   3
  -1  -4  -2 3221.36 48.2650   3
   1  -4   2 3201.40 42.0472   3
  -2  -4  -2 180.588 22.7918   3
   2  -4   2 168.663 17.7032   3
  -3  -4  -2 930.356 32.8974   3
   3  -4   2 911.041 26.2922   3
   4  -4   2 4301.34 50.3341   3
  -4  -4  -2 4317.56 56.7415   3
  -4  -4  -2 4234.80 47.5121   2
   5  -4   2 5439.81 56.7330   3
  -5  -4  -2 5649.13 56.4755   2
  -6  -4  -2-0.32170 16.1900   2
   6  -4   2 0.21660 17.5491   3
  -7  -4  -2 3248.45 47.8368   2
   7  -4   2 3319.71 48.3432   3
  -8  -4  -2 3469.10 50.6001   2
   8  -4   2 3590.38 50.5291   3
   9  -4   2 301.591 24.5356   3
  -9  -4  -2 297.192 23.5999   2
  10  -4   2 2706.94 47.6568   3
 -10  -4  -2 2787.65 50.7106   2
  11  -4   2 1727.41 41.9692   3
 -11  -4  -2 1638.10 41.7313   2
 -12  -4  -2 94.5887 25.8306   2
  12  -4   2 95.4859 24.2765   3
  13  -4   2 544.236 31.3563   3
 -13  -4  -2 496.369 30.5191   2
  14  -4   2 1537.91 43.2001   3
  15  -4   2 8.84254 27.3732   3
  16  -4   2 1234.09 42.9021   3
  15  -5  -2 2069.63 51.3867   3
  14  -5  -2 898.396 41.1853   3
  13  -5  -2 202.651 30.1843   3
  12  -5  -2 409.679 32.2969   3
  11  -5  -2 1457.09 42.1388   3
  10  -5  -2 772.328 36.0311   3
   9  -5  -2 98.9399 22.9259   3
   8  -5  -2 653.410 32.9920   3
  -8  -5   2 616.672 32.0696   3
  -7  -5   2 633.540 32.1299   3
   7  -5  -2 682.572 32.5662   3
   6  -5  -2 1923.77 44.1796   3
  -6  -5   2 1921.97 41.9559   3
   5  -5  -2 3679.97 56.8890   3
  -5  -5   2 3462.47 54.4357   3
   4  -5  -2 947.855 35.1782   3
  -4  -5   2 883.508 33.8478   3
  -3  -5   2 42749.6 169.129   3
   3  -5  -2 43111.7 178.335   3
  -2  -5   2 2086.10 43.5753   3
   2  -5  -2 2213.81 47.5193   3
   1  -5  -2 9639.34 87.7813   3
  -1  -5   2 9345.10 80.7457   3
   0  -5   2 2960.37 49.1719   3
   0  -5  -2 2995.40 54.5762   3
   1  -5   2 6895.19 68.0049   3
  -1  -5  -2 7030.82 78.5066   3
  -2  -5  -2 4579.18 64.4656   3
   2  -5   2 4562.08 56.8704   3
  -3  -5  -2 1448.99 43.0254   3
   3  -5   2 1419.81 35.4996   3
   4  -5   2 35.3632 20.4944   3
  -4  -5  -2 19.9451 23.7438   3
  -5  -5  -2 173.005 24.6355   3
   5  -5   2 206.087 21.9027   3
  -6  -5  -2 1303.57 41.5058   3
   6  -5   2 1265.86 34.4456   3
   7  -5   2 309.846 26.5527   3
   8  -5   2 469.054 26.9619   3
   9  -5   2 198.792 26.7628   3
  10  -5   2 706.720 33.6879   3
  11  -5   2 1125.99 39.4356   3
  12  -5   2 277.399 29.0546   3
  13  -5   2 368.293 33.3708   3
  14  -5   2 2465.07 58.3472   3
  11  -6  -2 30.3575 23.2459   3
  10  -6  -2 14.6097 24.9617   3
 -10  -6   2 16.2206 23.6715   3
  -9  -6   2 649.670 35.0152   3
   9  -6  -2 774.882 38.8981   3
   8  -6  -2 153.474 30.2722   3
  -8  -6   2 118.866 28.3575   3
  -7  -6   2 402.846 29.6551   3
   7  -6  -2 366.493 30.5517   3
   6  -6  -2 402.039 31.4775   3
  -6  -6   2 395.329 29.1609   3
   5  -6  -2 2076.44 51.7986   3
  -5  -6   2 1948.07 46.7778   3
  -4  -6   2 3047.85 56.0107   3
   4  -6  -2 2988.40 59.9884   3
  -3  -6   2 1456.60 43.2503   3
   3  -6  -2 1545.09 45.3996   3
  -2  -6   2 2627.40 50.7838   3
   2  -6  -2 2732.57 55.4497   3
   1  -6  -2 85.4254 23.7884   3
  -1  -6   2 21.6653 24.7134   3
   0  -6  -2 180.712 27.3434   3
   0  -6   2 174.820 23.5070   3
   1  -6   2 698.380 32.3465   3
  -1  -6  -2 709.799 36.5174   3
  -2  -6  -2 832.162 38.9035   3
   2  -6   2 859.487 33.2575   3
   3  -6   2 54.1762 23.1869   3
  -3  -6  -2 26.4964 26.7794   3
  -4  -6  -2 179.388 28.4953   3
   4  -6   2 216.132 24.3646   3
  -5  -6  -2 22.1563 24.8274   3
   5  -6   2 22.6622 22.4464   3
  -6  -6  -2 48.0764 29.2918   3
   6  -6   2 65.0732 25.5379   3
   7  -6   2 166.689 25.4102   3
  -7  -6  -2 186.578 31.9880   3
  -8  -6  -2 237.401 30.8965   3
   8  -6   2 215.516 25.6360   3
  -9  -6  -2 192.234 31.6789   3
   9  -6   2 170.267 24.2012   3
 -10  -6  -2 568.309 42.2455   3
  10  -6   2 467.424 29.6252   3
  11  -6   2 2914.40 59.5051   3
   5  -7  -2 359.547 36.6847   3
   4  -7  -2 192.228 33.8458   3
  -3  -7   2 3542.64 65.3126   3
   3  -7  -2 3641.50 68.8105   3
  -2  -7   2 3107.90 61.3510   3
   2  -7  -2 3080.66 62.8802   3
   1  -7  -2 3332.44 64.9588   3
  -1  -7   2 3302.29 62.8898   3
   0  -7   2 6027.57 80.6093   3
   0  -7  -2 5772.91 84.7251   3
  -1  -7  -2 2246.13 59.9223   3
   1  -7   2 2090.51 52.8743   3
   2  -7   2 60.8645 30.6153   3
  -2  -7  -2 76.4383 29.9758   3
  -3  -7  -2 1027.73 49.4493   3
   3  -7   2 1003.89 43.8799   3
   4  -7   2 72.3871 26.7568   3
  -4  -7  -2 27.0110 27.8492   3
   5  -7   2 6.60135 25.9561   3
   6  -7   2 57.8062 27.3471   3
  21   0  -3 32.9518 28.4442   3
  20   0  -3 0.92204 21.0537   3
  19   0  -3-10.0063 24.9543   3
  18   0  -3 22.0399 21.7678   3
  17   0  -3 4.00930 20.8158   3
  16   0  -3 10.9415 18.8396   3
  15   0  -3-25.1044 21.9591   1
  15   0  -3-1.60659 17.2717   3
  14   0  -3-0.37627 19.1311   1
  14   0  -3-7.68365 18.4340   3
  13   0  -3 9.20563 19.4261   1
  13   0  -3-7.77210 15.8095   3
  12   0  -3-2.00954 17.5531   1
  12   0  -3-16.8898 15.9757   3
  11   0  -3-6.49169 15.1335   3
  11   0  -3-12.0792 16.0355   1
 -10   0   3 1.22534 10.7557   0
  10   0  -3-5.50215 12.9482   3
  10   0  -3-9.91076 14.8078   1
  -9   0   3-12.8877 11.1608   0
   9   0  -3-0.56560 11.1404   3
   9   0  -3-3.80776 12.1701   1
   8   0  -3-0.22190 11.2943   1
  -8   0   3 1.32352 11.1919   0
   8   0  -3-1.21002 10.0157   3
   7   0  -3-2.11170 10.9201   4
   7   0  -3-1.66444 8.20779   3
  -7   0   3-2.17454 11.3175   0
  -6   0   3 6.83529 10.5330   0
   6   0  -3 9.41323 7.94521   3
   6   0  -3 12.2058 9.53820   4
   5   0  -3 2.30740 8.59050   4
  -5   0   3 1.94726 9.05125   0
   4   0  -3 6.24930 6.17682   3
  -4   0   3 2.28316 7.44673   0
   4   0  -3 0.46050 10.7937   4
  -3   0   3 22.6067 9.69487   0
   3   0  -3 30.6321 8.96464   4
   2   0  -3 30.0229 7.72298   0
  -2   0   3 27.9170 9.28373   0
   2   0  -3 61.9604 9.15909   4
   1   0  -3 3.99655 8.81989   4
   1   0  -3 5.84590 5.99825   0
  -1   0   3 2.16922 6.88178   0
   0   0  -3 59.7864 5.51398   0
   0   0   3 45.9591 6.77129   0
   0   0  -3 58.6457 9.64292   2
  -1   0  -3 28.1389 10.1089   2
   1   0   3 18.2054 5.15831   3
  -1   0  -3 13.9405 3.98245   0
   2   0   3 2.42675 5.60468   3
   3   0   3-0.09501 6.55216   3
   4   0   3 2.14932 7.70044   3
   5   0   3 13.0903 9.62467   3
   6   0   3 5.00607 9.20178   3
   7   0   3 1.25269 10.3580   3
   8   0   3 2.37724 12.0838   3
   9   0   3 3.54102 14.2987   3
  10   0   3-0.56955 14.3282   3
  11   0   3 4.28558 17.7845   3
  12   0   3-13.8295 19.1338   3
  13   0   3-6.24721 21.6360   3
  14   0   3 11.7593 22.8587   3
  15   0   3 18.2177 25.2300   3
  16   0   3-3.91653 26.5993   3
  17   0   3-10.7560 26.9315   3
  18   0   3-19.4919 26.5728   3
  19   0   3-57.4742 28.3806   3
  21  -1  -3-20.3492 19.0359   3
  21   1  -3 7.85810 25.5276   3
  20  -1  -3 43.8825 26.8859   3
  20   1  -3 75.0736 24.3930   3
  19  -1  -3 164.419 29.0405   3
  19   1  -3 179.770 25.7835   3
  18  -1  -3 10.0463 24.7043   3
  18  -1  -3 1.14305 29.7893   1
  18   1  -3-7.98338 22.3148   3
  17   1  -3 128.953 23.9038   3
  17  -1  -3 136.237 26.4409   1
  17  -1  -3 107.577 24.4514   3
  16  -1  -3 902.294 32.8851   1
  16  -1  -3 870.730 32.7615   3
  16   1  -3 921.556 31.9435   3
  15  -1  -3 187.269 21.1617   3
  15   1  -3 202.958 20.1300   3
  15  -1  -3 186.452 23.1877   1
  14   1  -3 718.064 26.7108   3
  14  -1  -3 716.562 27.7582   3
  14  -1  -3 677.860 27.8807   1
  13  -1  -3 2757.78 42.4815   3
  13  -1  -3 2930.82 44.6850   1
  13   1  -3 2786.16 40.9698   3
  12  -1  -3 7185.70 62.1507   3
  12   1  -3 7097.08 59.4154   3
  12  -1  -3 7040.41 63.0261   1
  11   1  -3 5792.26 52.4788   1
  11  -1  -3 5602.06 51.4741   3
  11   1  -3 5868.10 51.2334   3
  11  -1  -3 5796.11 55.3638   1
  10   1  -3 541.465 18.3184   0
  10   1  -3 562.662 20.6308   1
  10  -1  -3 529.064 19.8133   3
  10  -1  -3 537.515 21.8311   1
  10   1  -3 522.255 19.0719   3
   9   1  -3 32245.9 106.752   1
   9  -1  -3 33702.6 114.892   1
   9   1  -3 32332.2 113.308   0
   9  -1  -3 32785.1 109.732   3
   9   1  -3 32886.3 103.321   3
   8   1  -3 25274.3 83.9362   3
   8   1  -3 24792.1 95.5874   4
   8   1  -3 24741.1 95.4587   0
   8  -1  -3 25014.7 89.7658   3
   8   1  -3 24779.0 86.9790   1
   7   1  -3 5264.42 43.7199   4
   7   1  -3 5342.40 38.2100   1
   7   1  -3 5283.00 36.3662   3
   7  -1  -3 5248.80 40.5454   3
   7   1  -3 5315.23 44.0369   0
   6   1  -3 24152.8 68.8137   3
   6   1  -3 23858.2 86.4842   0
   6   1  -3 23993.5 71.9552   1
   6  -1  -3 24169.0 79.0364   3
   6   1  -3 23921.2 85.9024   4
   5   1  -3 13.1932 10.4178   4
   5  -1  -3 12.9266 9.03795   3
   5   1  -3 11.9365 8.16171   0
   5   1  -3 12.4567 6.62297   3
   5  -1  -3 13.4045 8.59049   4
   4  -1  -3 44523.0 96.2762   3
   4   1  -3 44030.8 314.185   1
   4  -1  -3 45249.0 89.7366   4
   4   1  -3 44363.9 105.548   4
   3  -1  -3 29964.4 75.0935   3
   3   1  -3 29960.9 84.2830   4
   3  -1  -3 30049.9 66.0406   4
   2   1  -3 3575.14 30.3756   4
   2  -1  -3 3641.22 26.7969   3
   2  -1  -3 3613.67 22.1710   4
   1  -1  -3 43225.7 74.6865   4
   1  -1  -3 43140.1 89.6888   3
   1   1  -3 43365.1 99.6506   4
   0   1  -3 6051.69 39.6056   4
   0  -1  -3 6136.75 39.7364   2
  -1  -1  -3 1499.69 22.8431   2
   1  -1   3 1520.93 14.0493   3
  -2  -1  -3 407.948 15.8087   2
   2  -1   3 419.559 9.96807   3
  -3  -1  -3 6567.78 46.6273   2
   3  -1   3 6413.36 35.4062   3
   4  -1   3 8344.57 44.6876   3
   5  -1   3 8694.31 49.5461   3
   6  -1   3 13.0124 10.3176   3
   6   1   3 1.95661 4.17572   0
   7   1   3 2644.70 18.3138   0
   7  -1   3 2681.30 33.1266   3
   7   1   3 2672.36 34.7308   3
   8  -1   3 518.152 19.7001   3
   8   1   3 529.052 20.7245   3
   9   1   3 2015.95 34.5378   3
   9  -1   3 1969.16 33.1168   3
  10  -1   3 17544.1 96.6308   3
  10   1   3 17339.3 97.0327   3
  11  -1   3-7.42807 18.2655   3
  11   1   3 11.0980 18.3579   3
  12   1   3 996.949 31.6633   3
  12  -1   3 988.625 31.5317   3
  13   1   3 916.114 33.1103   3
  13  -1   3 947.929 32.3869   3
  14  -1   3 3940.96 58.7097   3
  14   1   3 3995.97 60.1119   3
  15  -1   3 4017.69 60.2734   3
  15   1   3 3942.80 60.9810   3
  16   1   3 1116.27 41.6356   3
  16  -1   3 1121.97 40.7828   3
  17   1   3 3199.01 59.9241   3
  17  -1   3 3204.57 58.5454   3
  18  -1   3 53.7606 29.8591   3
  18   1   3 29.1754 27.4199   3
  19  -1   3 441.238 32.2389   3
  19   1   3 544.635 38.1175   3
  20  -2  -3 519.578 35.1725   3
  19  -2  -3 242.675 28.2067   3
  19  -2  -3 273.592 32.0577   1
  18  -2  -3 2.87366 26.1505   3
  18  -2  -3 14.0385 21.5550   1
  17  -2  -3 34.4596 24.0963   1
  17  -2  -3 31.5948 20.7283   3
  16  -2  -3 1271.72 39.4731   3
  16  -2  -3 1182.83 37.5426   1
  15  -2  -3 5314.04 64.8164   1
  15  -2  -3 5436.21 66.2009   3
  14  -2  -3 3180.13 49.2009   1
  14  -2  -3 3071.20 48.5612   3
  13  -2  -3 504.654 26.3658   3
  13  -2  -3 485.255 25.4490   1
  12  -2  -3 3660.63 48.5842   1
  12  -2  -3 3676.39 49.7655   3
  11  -2  -3 1433.02 31.8704   3
  11  -2  -3 1435.17 31.9958   1
  10  -2  -3 6052.57 55.8494   1
  10  -2  -3 5828.42 55.2645   3
   9  -2  -3 523.329 22.4013   3
   8  -2  -3 7404.36 56.9754   3
   8   2  -3 7204.83 55.0035   4
   7   2  -3 33960.1 112.223   4
   7  -2  -3 33824.8 113.665   3
   6   2  -3 6773.23 49.5193   4
   6  -2  -3 6779.90 50.5371   3
   5  -2  -3 9923.16 59.1666   3
   5   2  -3 9718.25 56.4921   4
   4   2  -3 257.513 13.3129   4
   4  -2  -3 212.055 12.9786   3
   3  -2  -3 498.462 16.5921   3
   3   2  -3 538.798 16.3781   4
  -3  -2   3 517.070 13.4416   3
  -2  -2   3 33371.1 81.4981   3
   2  -2  -3 33010.3 102.804   3
   2   2  -3 33039.1 96.2388   4
  -1  -2   3 10552.8 45.9866   3
   1  -2  -3 10412.6 58.4479   3
   1   2  -3 10519.6 55.3788   4
   0   2  -3 14389.3 65.3726   4
   0  -2  -3 14243.7 68.9716   3
   0  -2   3 14249.6 53.8154   3
  -1  -2  -3 10048.2 58.4866   2
   1  -2   3 9898.01 46.6528   3
  -1   2  -3 9802.16 55.6311   4
  -2  -2  -3 50065.6 132.886   2
   2  -2   3 49600.0 107.549   3
   3  -2   3 32886.3 92.9403   3
  -3  -2  -3 33347.6 112.563   2
   4  -2   3 3712.85 34.6072   3
  -4  -2  -3 3793.13 41.3457   2
  -5  -2  -3 125.754 16.2989   2
   5  -2   3 130.443 12.2519   3
   6  -2   3 129.309 13.7628   3
   7  -2   3 129.643 13.7375   3
   8  -2   3 2080.02 33.8553   3
   9  -2   3 4622.28 50.1555   3
  10  -2   3 2990.05 44.2348   3
  11  -2   3 178.471 22.1595   3
  12  -2   3 5290.68 62.4359   3
  13  -2   3 2962.35 50.5218   3
  14  -2   3 7957.21 81.6722   3
  15  -2   3 605.136 30.4065   3
  16  -2   3 3091.76 57.4802   3
  17  -2   3-14.8059 24.9685   3
  18  -2   3 96.9814 29.5423   3
  19  -3  -3 31.1109 23.9351   3
  19  -3  -3 75.4073 25.0355   1
  18  -3  -3 268.065 27.2601   1
  18  -3  -3 251.513 30.5160   3
  17  -3  -3 225.954 28.0879   1
  17  -3  -3 211.654 30.5403   3
  16  -3  -3 472.613 28.5186   1
  16  -3  -3 449.072 30.9166   3
  15  -3  -3 1316.74 36.8669   1
  15  -3  -3 1280.18 38.5836   3
  14  -3  -3 158.995 22.8952   1
  14  -3  -3 157.073 24.7024   3
  13  -3  -3 16.2302 22.9046   3
  13  -3  -3 29.5030 18.9893   1
  12  -3  -3 116.407 21.2176   3
  12  -3  -3 129.302 20.0587   1
  11  -3  -3 41.9419 20.0168   3
  11  -3  -3 72.7528 19.5101   1
  10  -3  -3 740.711 28.2121   3
   9  -3  -3 3001.41 44.1585   3
   8   3  -3 3061.73 39.1046   4
   8  -3  -3 3090.64 44.3008   3
   7  -3  -3 11.7883 18.0350   3
   7   3  -3 11.7020 14.2044   4
   6   3  -3 3595.89 38.8826   4
   6  -3  -3 3446.27 44.3374   3
   5  -3  -3 6047.87 55.2624   3
   5   3  -3 6186.84 48.1238   4
   4  -3  -3 11403.9 73.3813   3
  -4  -3   3 11712.6 65.0722   3
   4   3  -3 11728.3 63.3598   4
   3  -3  -3 1651.34 30.8631   3
  -3  -3   3 1714.41 26.5675   3
   3   3  -3 1776.22 26.3723   4
   2   3  -3 760.633 19.2847   4
  -2  -3   3 740.231 19.3368   3
   2  -3  -3 717.837 23.2038   3
  -1  -3   3 1574.89 24.8619   3
   1   3  -3 1516.34 25.3154   4
   1  -3  -3 1505.61 30.2023   3
   0  -3   3 11822.5 62.7253   3
   0  -3  -3 11846.0 75.4514   3
   0   3  -3 11793.7 64.8885   4
  -1  -3  -3 884.524 25.9198   3
   1  -3   3 878.127 20.7948   3
  -1   3  -3 847.818 21.7804   4
  -2  -3  -3 15407.1 81.2824   2
   2  -3   3 15372.2 74.2563   3
  -2   3  -3 15530.4 77.2227   4
  -3  -3  -3 1608.95 30.3534   2
   3  -3   3 1609.85 27.3051   3
  -4  -3  -3 382.882 20.0240   2
   4  -3   3 395.788 17.7085   3
   5  -3   3 2985.04 37.8469   3
  -5  -3  -3 3100.71 42.8753   2
  -6  -3  -3 4057.67 49.5069   2
   6  -3   3 4061.76 44.6956   3
  -7  -3  -3 998.366 30.3897   2
   7  -3   3 989.189 26.4867   3
   8  -3   3 310.024 19.6986   3
  -8  -3  -3 312.246 22.9499   2
   9  -3   3 4507.09 53.4852   3
  10  -3   3 3359.54 49.4570   3
  11  -3   3 5861.34 65.8036   3
  12  -3   3 1607.02 39.5833   3
  13  -3   3 181.703 28.0200   3
  14  -3   3 211.994 23.7838   3
  15  -3   3 2187.40 51.0919   3
  16  -3   3 56.1700 28.8271   3
  17  -3   3 611.813 36.7109   3
  18  -4  -3 251.423 27.6907   1
  17  -4  -3 214.829 31.0317   3
  17  -4  -3 264.708 28.2090   1
  16  -4  -3 62.2573 23.3666   3
  16  -4  -3 91.9208 24.1519   1
  15  -4  -3 1.52397 21.2783   3
  15  -4  -3-6.77869 17.4624   1
  14  -4  -3 820.570 36.1395   3
  14  -4  -3 864.974 30.8241   1
  13  -4  -3 5952.20 67.5579   1
  13  -4  -3 5981.39 74.9170   3
  12  -4  -3 454.641 29.0505   3
  12  -4  -3 424.497 24.0096   1
  11  -4  -3 222.998 26.8660   3
  11  -4  -3 205.971 22.0656   1
  10  -4  -3 2522.22 47.1661   3
   9  -4  -3 5552.92 65.0556   3
   8  -4  -3 11507.3 89.6606   3
   7  -4  -3 672.434 31.3864   3
   6  -4  -3 1140.33 34.2766   3
  -6  -4   3 1105.93 30.1232   3
   5  -4  -3 567.587 28.6214   3
  -5  -4   3 481.746 23.0469   3
  -4  -4   3 604.917 23.8352   3
   4  -4  -3 593.042 27.2562   3
   3  -4  -3 45.1361 19.3509   3
  -3  -4   3 9.30386 16.5456   3
  -2  -4   3 13582.7 80.9573   3
   2  -4  -3 13502.9 92.2044   3
   1  -4  -3 1634.14 37.1256   3
  -1  -4   3 1642.62 31.3364   3
   0  -4  -3-2.05037 19.8149   3
   0  -4   3 20.1391 13.7903   3
  -1  -4  -3-25.8001 21.6633   3
   1  -4   3 7.06888 13.0545   3
   2  -4   3 1025.90 26.0754   3
  -2  -4  -3 1016.60 32.8031   3
  -3  -4  -3 549.686 28.8670   3
   3  -4   3 545.368 21.8397   3
   4  -4   3 69.5693 15.3685   3
  -4  -4  -3 58.9178 17.7147   2
   5  -4   3 83.7090 17.5134   3
  -5  -4  -3 92.3473 19.5347   2
   6  -4   3 33.6496 18.4208   3
  -6  -4  -3 39.0804 18.9606   2
  -7  -4  -3 788.347 30.3861   2
   7  -4   3 796.508 27.7999   3
   8  -4   3 1572.76 35.8313   3
  -8  -4  -3 1564.00 39.5460   2
  -9  -4  -3 7858.56 79.3460   2
   9  -4   3 8205.83 76.4543   3
 -10  -4  -3 4064.01 60.8729   2
  10  -4   3 4168.82 58.5478   3
  11  -4   3 1372.06 39.6724   3
 -11  -4  -3 1289.68 41.4398   2
  12  -4   3 241.255 27.4774   3
 -12  -4  -3 221.508 27.6310   2
 -13  -4  -3 1736.83 49.4234   2
  13  -4   3 1601.63 42.4714   3
  14  -4   3 2689.31 55.3743   3
 -14  -4  -3 2709.52 60.8119   2
 -15  -4  -3 4.68035 26.3473   2
  15  -4   3-6.57348 26.5735   3
 -16  -4  -3 1717.71 59.6370   2
  16  -4   3 1759.14 50.6136   3
  15  -5  -3 1247.52 45.8833   3
  14  -5  -3 135.179 28.9806   3
  13  -5  -3 625.589 36.9453   3
  12  -5  -3 1000.10 41.3993   3
  11  -5  -3 4.81761 24.0035   3
  10  -5  -3 14.6052 24.0709   3
  -9  -5   3 212.921 23.1913   3
   9  -5  -3 224.165 26.5541   3
  -8  -5   3 557.135 30.2776   3
   8  -5  -3 607.115 33.8009   3
  -7  -5   3 245.540 24.6673   3
   7  -5  -3 250.473 26.9554   3
  -6  -5   3 239.076 24.7455   3
   6  -5  -3 236.803 25.1344   3
  -5  -5   3 6599.21 69.2841   3
   5  -5  -3 6644.68 75.4141   3
   4  -5  -3 7655.29 79.7993   3
  -4  -5   3 7311.39 72.1088   3
  -3  -5   3 19.6717 22.9991   3
   3  -5  -3 127.143 26.9703   3
   2  -5  -3 452.089 31.0085   3
  -2  -5   3 408.703 25.7070   3
  -1  -5   3 860.332 29.9480   3
   1  -5  -3 903.875 35.6876   3
   0  -5  -3 202.574 25.8584   3
   0  -5   3 233.021 21.7610   3
   1  -5   3 61.0496 18.6465   3
  -1  -5  -3 56.3925 25.4283   3
  -2  -5  -3 316.464 29.6308   3
   2  -5   3 325.718 21.9893   3
  -3  -5  -3 1940.23 47.2303   3
   3  -5   3 1824.36 37.4806   3
  -4  -5  -3 4717.86 67.7369   3
   4  -5   3 4506.00 56.0939   3
  -5  -5  -3 21.6266 26.9765   3
   5  -5   3 9.44143 16.8388   3
  -6  -5  -3 2961.57 57.8303   3
   6  -5   3 2805.30 48.9250   3
   7  -5   3 13.8268 18.8559   3
   8  -5   3 1130.65 37.1820   3
   9  -5   3 1771.46 42.9969   3
  10  -5   3 85.9166 22.2754   3
  11  -5   3 1156.12 38.5531   3
  12  -5   3 921.477 38.4795   3
  13  -5   3 1323.90 45.1112   3
  14  -5   3 526.943 32.0492   3
  11  -6  -3 100.663 31.6110   3
  10  -6  -3 424.126 31.4427   3
   9  -6  -3 38.6660 21.1475   3
   8  -6  -3 1207.69 43.6154   3
   7  -6  -3 2660.33 57.9004   3
   6  -6  -3 27.7373 24.6539   3
   5  -6  -3-11.6562 24.0361   3
   4  -6  -3 234.215 30.6975   3
   3  -6  -3 512.303 32.8732   3
  -2  -6   3 5.19739 18.6435   3
   2  -6  -3 6.49400 21.7071   3
   1  -6  -3 37.3035 26.7470   3
  -1  -6   3 52.1811 21.4781   3
   0  -6  -3 150.179 29.6584   3
   0  -6   3 138.976 20.7760   3
  -1  -6  -3 190.412 30.8050   3
   1  -6   3 133.584 23.3036   3
   2  -6   3 9.79670 19.2364   3
  -2  -6  -3 18.5127 29.0151   3
  -3  -6  -3 834.246 39.9811   3
   3  -6   3 889.899 34.5208   3
  -4  -6  -3-2.79426 26.6293   3
   4  -6   3 6.01008 17.8343   3
  -5  -6  -3 916.796 41.6037   3
   5  -6   3 935.158 36.0879   3
   6  -6   3 139.763 24.9322   3
  -6  -6  -3 125.088 27.9381   3
  -7  -6  -3 1077.04 45.9948   3
   7  -6   3 1004.12 36.2364   3
  -8  -6  -3 276.203 37.0661   3
   8  -6   3 193.177 23.8573   3
   9  -6   3 57.4088 19.7110   3
  -9  -6  -3-1.81171 30.8110   3
 -10  -6  -3 307.656 32.2146   3
  10  -6   3 279.863 27.1987   3
  11  -6   3 866.481 39.1205   3
   4  -7  -3 1329.16 49.9685   3
   3  -7  -3 122.899 34.0200   3
   2  -7  -3 198.873 35.9986   3
   1  -7  -3 595.619 38.7054   3
   0  -7  -3 789.956 36.4215   3
  -1  -7  -3-1.65278 29.1241   3
  -2  -7  -3 490.371 36.7595   3
  22   0  -4 108.896 29.0623   3
  21   0  -4-1.04502 21.8889   3
  20   0  -4-14.5193 24.1438   3
  19   0  -4 186.732 25.9032   3
  18   0  -4 5691.57 70.1623   3
  17   0  -4 4228.90 61.9125   1
  17   0  -4 4288.35 58.8411   3
  16   0  -4 1361.67 34.5598   3
  16   0  -4 1457.69 39.1881   1
  15   0  -4 1174.04 31.8813   3
  15   0  -4 1177.58 34.0126   1
  14   0  -4 11464.6 85.3931   1
  14   0  -4 11514.4 80.5705   3
  13   0  -4 6908.60 63.9403   1
  13   0  -4 7147.40 61.4020   3
  12   0  -4 941.948 25.6220   3
  12   0  -4 909.527 27.0692   1
  11   0  -4 9156.73 61.5912   3
  11   0  -4 9020.28 66.1780   1
  10   0  -4 13160.9 75.4939   1
  10   0  -4 13314.5 68.8720   3
  -9   0   4 6215.33 51.1651   0
   9   0  -4 6199.31 44.3722   3
   9   0  -4 6038.94 48.8725   1
   8   0  -4 10037.1 51.9059   3
   8   0  -4 10191.4 61.6272   4
   8   0  -4 9990.98 58.9817   1
  -8   0   4 10319.3 62.9767   0
   7   0  -4 11899.9 64.5251   4
  -7   0   4 11692.8 63.8266   0
   7   0  -4 11516.8 51.2872   3
  -6   0   4 20502.2 80.7667   0
   6   0  -4 20511.0 60.0356   3
   6   0  -4 20899.6 79.6009   4
  -5   0   4 24927.2 84.8530   0
   5   0  -4 25287.5 59.1619   3
   5   0  -4 25335.2 83.0428   4
  -4   0   4 41153.4 103.168   0
   4   0  -4 41232.4 257.871   3
   4   0  -4 41548.9 102.546   4
  -3   0   4 150370. 737.793   0
   3   0  -4 149433. 759.624   4
   2   0  -4 193323. 865.088   4
  -2   0   4 198140. 783.959   0
   1   0  -4 222159. 924.992   4
  -1   0   4 225542. 772.646   0
   0   0  -4 136615. 700.538   2
   0   0  -4 138799. 753.285   4
   0   0   4 139948. 558.476   0
  -1   0  -4 88987.2 593.188   2
  -2   0  -4 137.554 12.4291   2
   2   0   4 144.571 7.87248   3
   3   0   4 22813.1 69.4494   3
   4   0   4 29194.0 86.1022   3
   5   0   4 97881.4 684.275   3
   6   0   4 16370.4 75.3481   3
   7   0   4 1630.16 28.0469   3
   8   0   4 4095.09 44.1696   3
   9   0   4 3409.23 43.0126   3
  10   0   4 273.267 18.9514   3
  11   0   4 1404.12 33.8078   3
  12   0   4 4828.71 59.0971   3
  13   0   4 4854.45 62.2557   3
  14   0   4 24601.4 139.770   3
  15   0   4 829.959 41.7870   3
  16   0   4 30.5544 26.7670   3
  17   0   4 43.2818 27.2805   3
  18   0   4 58.8631 27.3513   3
  22   1  -4 16.3884 22.6520   3
  21  -1  -4 65.8379 27.9079   3
  21   1  -4 106.359 22.6581   3
  20  -1  -4 3.48224 25.8095   3
  20   1  -4 49.4332 20.6898   3
  19  -1  -4 2.05069 25.4880   1
  19  -1  -4-37.7513 25.6942   3
  19   1  -4 20.4596 19.4816   3
  18  -1  -4 2.59160 21.1932   1
  18  -1  -4-23.8144 25.7286   3
  18   1  -4 24.2989 19.2962   3
  17  -1  -4 216.883 28.2479   1
  17   1  -4 180.829 21.9070   3
  17  -1  -4 239.585 26.2843   3
  16   1  -4 341.180 23.7730   3
  16  -1  -4 322.953 25.8012   1
  16  -1  -4 306.498 24.1273   3
  15  -1  -4 243.866 23.0153   3
  15   1  -4 233.927 21.5078   3
  15  -1  -4 201.229 24.2663   1
  14  -1  -4 4396.40 54.0518   3
  14   1  -4 4432.04 54.3785   1
  14   1  -4 4260.01 50.7387   3
  14  -1  -4 4288.77 55.3540   1
  13  -1  -4 338.633 23.2940   3
  13   1  -4 331.568 22.8562   1
  13  -1  -4 324.616 24.6664   1
  13   1  -4 346.360 20.2232   3
  12  -1  -4 10173.5 75.9277   1
  12  -1  -4 10243.4 73.0177   3
  12   1  -4 10126.4 68.0151   3
  12   1  -4 10023.2 71.1076   1
  11   1  -4 18278.5 90.1519   1
  11  -1  -4 17935.7 95.1962   1
  11  -1  -4 18296.8 90.4225   3
  11   1  -4 18253.6 84.8552   3
  10  -1  -4 125.343 17.3178   1
  10   1  -4 125.278 15.3831   1
  10  -1  -4 126.660 15.4451   3
  10   1  -4 110.731 13.7058   3
   9   1  -4 45.5271 12.9799   1
   9  -1  -4 40.5858 13.1441   3
   9   1  -4 36.8475 10.8473   3
   9   1  -4 95.1937 14.4744   0
   9   1  -4 48.2420 14.7830   4
   8   1  -4 933.190 23.8912   4
   8   1  -4 930.612 17.9745   3
   8   1  -4 946.525 20.4090   1
   8  -1  -4 958.511 20.7004   3
   8   1  -4 993.978 22.1123   0
   7   1  -4 38113.7 89.0293   3
   7   1  -4 37969.4 118.227   4
   7  -1  -4 37838.8 103.695   3
   7   1  -4 38128.5 99.2645   1
   7   1  -4 37796.0 118.849   0
   6   1  -4 9157.72 56.5367   0
   6   1  -4 9325.26 39.8925   3
   6  -1  -4 9402.58 50.3888   4
   6  -1  -4 9349.27 49.8152   3
   6   1  -4 8954.29 56.9286   4
   6   1  -4 9322.56 45.9252   1
   5  -1  -4 9950.90 48.5559   3
   5   1  -4 10081.5 56.9738   0
   5   1  -4 9952.39 57.6039   4
   5  -1  -4 10025.3 48.9156   4
   4   1  -4 15381.2 68.8515   4
   4  -1  -4 15266.7 57.2144   3
   4   1  -4 15266.6 67.5402   0
   4  -1  -4 15257.6 56.7308   4
   3   1  -4 55.7399 11.8609   4
   3  -1  -4 63.8995 8.13178   4
   2  -1  -4 8060.35 39.6707   4
   2   1  -4 8148.92 50.0223   4
   2  -1  -4 8082.93 41.4416   3
   1   1  -4 35639.0 102.488   4
   1  -1  -4 35640.3 82.7271   4
   1  -1  -4 35624.7 86.1669   3
   0   1  -4 5011.06 41.3461   4
   0   1  -4 5050.95 28.5925   2
   0  -1  -4 4973.29 39.8083   2
   0  -1  -4 5024.33 33.0587   4
  -1  -1  -4 258.346 13.8025   2
  -1   1  -4 288.601 10.1365   2
   1  -1   4 309.025 7.73158   3
   2  -1   4 25347.3 64.8378   3
  -2  -1  -4 24607.0 92.6023   2
  -3  -1  -4 2096.83 30.6393   2
   3  -1   4 2137.56 21.8370   3
  -4  -1  -4 1789.79 29.7813   2
   4  -1   4 1920.86 23.0574   3
   5  -1   4 4576.54 37.7015   3
   6  -1   4 2701.99 32.0826   3
   6   1   4 2494.80 12.7788   0
   7  -1   4 27898.2 104.114   3
   8   1   4 1063.23 26.6478   3
   8  -1   4 1100.01 26.0307   3
   9  -1   4 2019.83 34.6701   3
   9   1   4 2040.34 35.9049   3
  10   1   4 1557.23 33.5754   3
  10  -1   4 1515.58 33.0145   3
  11   1   4 2692.09 45.1553   3
  11  -1   4 2701.80 43.1556   3
  12  -1   4 11954.7 89.3541   3
  12   1   4 11822.6 91.2159   3
  13   1   4 899.484 35.0317   3
  13  -1   4 898.513 31.9113   3
  14  -1   4 331.011 27.1042   3
  14   1   4 265.352 30.2779   3
  15   1   4 428.959 30.3100   3
  15  -1   4 409.795 30.4641   3
  16  -1   4 15.9350 20.5783   3
  16   1   4-2.05317 25.5640   3
  17   1   4 1051.18 40.7225   3
  17  -1   4 1060.47 41.8033   3
  18  -1   4 2.41968 23.5363   3
  18   1   4 5.28738 29.7347   3
  21  -2  -4 305.681 33.7706   3
  20  -2  -4 610.117 36.7597   1
  20  -2  -4 617.119 35.0787   3
  19  -2  -4 1186.39 40.8087   1
  19  -2  -4 1239.01 41.6331   3
  18  -2  -4 946.906 38.1791   3
  18  -2  -4 984.686 39.7882   1
  17  -2  -4 50.2942 22.3025   1
  17  -2  -4 57.3381 22.2171   3
  16  -2  -4 1308.55 39.0480   1
  16  -2  -4 1349.49 38.4079   3
  15  -2  -4 2371.64 45.3753   3
  15  -2  -4 2550.39 48.3246   1
  14  -2  -4 113.650 21.8591   3
  14  -2  -4 97.9908 23.0926   1
  13  -2  -4 134.899 20.4839   3
  13  -2  -4 144.627 21.7463   1
  12  -2  -4 381.843 23.8560   3
  12  -2  -4 348.923 23.4615   1
  11  -2  -4 550.391 25.2518   1
  11  -2  -4 480.614 23.1606   3
  10  -2  -4 6619.32 58.2702   3
  10   2  -4 6461.12 58.6249   4
   9   2  -4 5384.03 52.2208   4
   9  -2  -4 5433.69 51.3253   3
   8  -2  -4 22670.6 97.5288   3
   8   2  -4 22763.7 100.930   4
   7  -2  -4 97.2876 15.6920   3
   7   2  -4 70.5950 14.4124   4
   6   2  -4 120.684 14.9111   4
   6  -2  -4 205.123 15.5466   3
   6   2  -4 148.175 9.16413   1
   5   2  -4 1067.46 14.1127   1
   5  -2  -4 1044.60 23.2801   3
   5   2  -4 1044.38 23.8827   4
   4  -2  -4 8568.44 38.0460   4
   4   2  -4 8600.02 30.5865   1
   4  -2  -4 8731.88 55.3846   3
   4   2  -4 8408.56 55.8854   4
   3  -2  -4 35927.7 109.958   3
  -3  -2   4 35839.9 81.2290   3
   3   2  -4 36000.5 111.145   4
   3  -2  -4 35808.7 70.1283   4
   2  -2  -4-0.17115 11.7230   3
   2   2  -4-3.98507 12.6798   4
   2  -2  -4 7.33169 4.87948   4
  -2  -2   4-5.59927 6.84265   3
   1  -2  -4 1600.14 15.1702   4
   1  -2  -4 1647.42 26.5698   3
  -1  -2   4 1604.06 17.6031   3
   1   2  -4 1535.96 26.5921   4
   0   2  -4 21346.0 88.4342   4
   0  -2  -4 21204.3 86.5210   3
   0  -2   4 21453.0 62.7071   3
   0  -2  -4 21346.9 55.6006   4
  -1  -2  -4 4964.55 45.9187   2
   1  -2   4 4939.90 32.5930   3
  -1   2  -4 4774.90 44.0439   4
  -1   2  -4 4968.80 24.3348   2
  -2  -2  -4 4409.05 44.3940   2
   2  -2   4 4475.07 32.8273   3
   3  -2   4 3600.50 31.6602   3
  -3  -2  -4 3432.93 41.7600   2
  -4  -2  -4 5672.32 53.6941   2
   4  -2   4 5750.29 42.2333   3
   5  -2   4 460.177 16.3854   3
  -5  -2  -4 438.928 22.3082   2
   6  -2   4 5.33229 12.6912   3
  -6  -2  -4 8.16724 15.6660   2
   7  -2   4 7744.87 57.4737   3
   8  -2   4 340.781 18.9323   3
   9  -2   4 820.444 26.3771   3
  10  -2   4 15695.4 95.8199   3
  11  -2   4 11466.7 86.6977   3
  12  -2   4 10288.3 86.0225   3
  13  -2   4 149.572 23.3755   3
  14  -2   4 4002.33 60.5008   3
  15  -2   4 372.009 29.3023   3
  16  -2   4 592.008 34.9293   3
  17  -2   4 621.538 36.8039   3
  18  -2   4 1041.05 40.8224   3
  19  -3  -4 606.023 35.8166   1
  19  -3  -4 635.708 38.5642   3
  18  -3  -4 2507.99 54.1500   3
  18  -3  -4 2563.92 54.8552   1
  17  -3  -4 1074.38 39.5866   1
  17  -3  -4 1100.30 39.8246   3
  16  -3  -4 35.7719 22.3048   1
  16  -3  -4 38.2287 24.7247   3
  15  -3  -4 1077.60 35.4510   1
  15  -3  -4 1057.99 36.2830   3
  14  -3  -4 4279.28 59.1520   1
  14  -3  -4 4276.72 60.2713   3
  13  -3  -4 2134.13 44.5627   3
  13  -3  -4 2283.20 43.8155   1
  12  -3  -4 397.749 24.8647   3
  12  -3  -4 461.056 26.1854   1
  11  -3  -4 5592.03 62.3298   3
  10   3  -4 585.984 24.1669   4
  10  -3  -4 658.069 28.1142   3
   9   3  -4 160.267 18.0489   4
   9  -3  -4 176.373 20.1802   3
   8   3  -4 1527.43 31.7391   4
   8  -3  -4 1569.53 34.1379   3
   7  -3  -4 25388.4 115.379   3
   7   3  -4 24773.9 107.385   4
   6  -3  -4 3489.46 44.7638   3
   6   3  -4 3519.79 41.2416   4
  -5  -3   4 78.8952 12.5227   3
   5   3  -4 92.4057 14.6201   4
   5  -3  -4 66.9001 17.8622   3
  -4  -3   4 327.597 14.9660   3
   4  -3  -4 316.910 19.1034   3
   4   3  -4 323.169 17.6044   4
  -3  -3   4 9770.37 56.7072   3
   3  -3  -4 9769.88 70.1130   3
   3   3  -4 9925.04 63.6345   4
   2   3  -4 14217.2 76.0367   4
   2  -3  -4 13977.6 83.4299   3
  -2  -3   4 13889.0 66.0520   3
   1  -3  -4 5243.02 52.8845   3
  -1  -3   4 5199.98 40.6730   3
   1   3  -4 5299.92 48.0641   4
   0  -3  -4 5678.80 55.5372   3
   0  -3   4 5785.93 43.0429   3
   0   3  -4 5776.18 50.0411   4
  -1  -3  -4 8149.44 65.9611   3
   1  -3   4 8472.52 52.7071   3
  -1   3  -4 8303.18 61.1028   4
  -2   3  -4 20322.1 96.2805   4
  -2  -3  -4 20318.6 100.066   2
   2  -3   4 20173.0 83.0593   3
  -3  -3  -4 7752.97 65.3472   2
   3  -3   4 7593.50 53.0911   3
  -4  -3  -4 4471.80 51.8677   2
   4  -3   4 4603.47 43.5531   3
   5  -3   4 765.223 21.7797   3
  -5  -3  -4 736.168 26.3385   2
  -6  -3  -4 1128.23 32.5464   2
   6  -3   4 1107.55 26.5218   3
   7  -3   4 5578.69 54.1057   3
  -7  -3  -4 5554.53 62.6845   2
  -8  -3  -4 667.899 30.7508   2
   8  -3   4 755.826 25.7869   3
  -9  -3  -4 7.61683 21.4990   2
   9  -3   4 28.1487 19.7917   3
 -10  -3  -4 9776.14 92.8159   2
  10  -3   4 9666.34 80.2878   3
  11  -3   4 26094.3 135.601   3
  12  -3   4 842.074 34.6028   3
  13  -3   4 2706.11 51.0228   3
  14  -3   4-13.2395 20.0794   3
  15  -3   4 71.3466 25.4651   3
  16  -3   4 263.721 31.1711   3
  17  -3   4 1376.37 48.5946   3
  18  -4  -4 117.885 26.8094   1
  17  -4  -4 79.9141 25.7581   1
  17  -4  -4-14.5239 29.0329   3
  16  -4  -4-59.2972 28.3237   3
  16  -4  -4 3.92462 20.0969   1
  15  -4  -4 24.3054 26.2710   3
  15  -4  -4 0.31903 19.5547   1
  14  -4  -4 96.2745 20.0783   1
  14  -4  -4 100.600 26.6490   3
  13  -4  -4 1554.24 41.8355   3
  13  -4  -4 1578.07 38.9450   1
  12  -4  -4 517.749 27.6682   1
  12  -4  -4 508.108 31.6032   3
  11  -4  -4 1244.25 37.1605   3
  10  -4  -4 655.018 29.6593   3
   9   4  -4 220.672 20.7072   4
   9  -4  -4 258.349 25.6551   3
   8   4  -4 15650.4 91.6042   4
   8  -4  -4 15170.2 103.628   3
  -7  -4   4 226.818 19.8482   3
   7  -4  -4 218.190 25.8188   3
   7   4  -4 203.296 19.0740   4
  -6  -4   4 542.639 22.4507   3
   6   4  -4 528.113 22.0283   4
   6  -4  -4 502.870 28.7830   3
  -5  -4   4 113.841 17.5569   3
   5   4  -4 125.583 16.7318   4
   5  -4  -4 95.6157 22.4378   3
   4   4  -4 13194.0 77.1396   4
  -4  -4   4 12906.0 78.5079   3
   4  -4  -4 12874.5 91.2623   3
  -3  -4   4 2306.17 35.4260   3
   3  -4  -4 2303.97 42.8879   3
   3   4  -4 2414.12 35.3293   4
   2  -4  -4 24.9052 20.1662   3
  -2  -4   4 38.8557 14.5551   3
   2   4  -4 22.1543 14.2978   4
   1   4  -4 111.229 16.0298   4
  -1  -4   4 113.589 14.4434   3
   1  -4  -4 120.845 23.2119   3
   0  -4  -4 309.525 24.0703   3
   0  -4   4 372.766 17.8227   3
   0   4  -4 371.694 18.7163   4
  -1  -4  -4 406.647 26.6693   3
   1  -4   4 420.777 19.3274   3
  -1   4  -4 419.227 19.6768   4
  -2   4  -4 1888.03 34.0529   4
  -2  -4  -4 1906.04 41.2161   3
   2  -4   4 1882.51 32.3571   3
  -3  -4  -4 1909.21 41.2738   3
   3  -4   4 1935.97 33.9330   3
  -3   4  -4 1851.96 35.0579   4
  -4   4  -4 3835.98 48.5942   4
  -4  -4  -4 3924.15 52.0006   2
   4  -4   4 3920.83 46.8099   3
  -5  -4  -4 264.984 23.8021   2
   5  -4   4 205.117 18.7198   3
  -6  -4  -4 1525.69 37.8613   2
   6  -4   4 1559.53 33.0310   3
  -7  -4  -4 162.378 22.9445   2
   7  -4   4 121.937 19.5268   3
   8  -4   4 634.986 26.2226   3
  -8  -4  -4 625.687 31.4407   2
  -9  -4  -4 15.9877 25.1356   2
   9  -4   4 6.26141 19.1879   3
  10  -4   4 1577.03 38.8370   3
 -10  -4  -4 1630.42 45.1257   2
  11  -4   4 1433.94 38.8099   3
 -11  -4  -4 1409.68 43.7537   2
 -12  -4  -4 185.370 29.9991   2
  12  -4   4 87.9714 24.2673   3
 -13  -4  -4 61.9562 30.4445   2
  13  -4   4 76.1380 25.5464   3
 -14  -4  -4 360.326 36.7255   2
  14  -4   4 388.499 31.1426   3
 -15  -4  -4 801.549 47.8606   2
  15  -4   4 803.816 37.9123   3
 -16  -4  -4 399.842 39.1841   2
  15  -5  -4 454.633 37.2481   3
  14  -5  -4 1252.42 45.7005   3
  13  -5  -4 459.637 32.0042   3
  12  -5  -4 2190.70 50.3149   3
  11  -5  -4 197.936 29.4751   3
  10  -5  -4 1383.73 41.4823   3
   9  -5  -4 104.441 26.5804   3
   8  -5  -4 194.375 25.4202   3
   7  -5  -4 10449.7 94.8868   3
   6  -5  -4 242.603 30.1180   3
   5  -5  -4 450.154 30.7838   3
   4  -5  -4 399.495 28.7750   3
   3  -5  -4 4597.17 64.2003   3
   2  -5  -4 1062.66 37.6104   3
   1  -5  -4 68.1680 27.0681   3
  -1  -5   4 104.511 19.3884   3
   0  -5  -4 2240.02 49.1249   3
   0  -5   4 2266.16 39.4200   3
  -1  -5  -4 2433.15 50.6559   3
   1  -5   4 2383.18 40.9554   3
  -2  -5  -4 3055.51 55.4620   3
   2  -5   4 3097.38 46.8752   3
  -3  -5  -4 643.768 33.8294   3
   3  -5   4 579.135 25.9614   3
  -4  -5  -4 421.670 31.6762   3
   4  -5   4 339.894 20.7301   3
  -5  -5  -4 197.122 27.1846   3
   5  -5   4 176.755 21.0033   3
  -6  -5  -4 4335.56 69.2021   3
   6  -5   4 4176.10 57.7209   3
   7  -5   4 1425.78 36.4057   3
   8  -5   4 267.176 23.8376   3
   9  -5   4 144.511 23.3102   3
  10  -5   4 43.9301 23.1852   3
  11  -5   4 452.792 29.0559   3
  12  -5   4 228.358 24.9933   3
  13  -5   4 261.717 31.4030   3
  11  -6  -4 661.801 37.0803   3
  10  -6  -4 4054.63 70.9400   3
   9  -6  -4 57.0672 30.8916   3
   8  -6  -4 410.211 35.0018   3
   7  -6  -4 5.97121 22.9105   3
   6  -6  -4 1415.67 44.9978   3
   5  -6  -4 5.58713 26.8286   3
   4  -6  -4 231.775 29.2347   3
   3  -6  -4 465.464 30.7032   3
   2  -6  -4 509.111 33.8017   3
   0  -6  -4 1119.59 42.6667   3
  -1  -6  -4 912.396 41.7549   3
  -2  -6  -4 112.054 30.8701   3
  -3  -6  -4 1558.82 47.6626   3
  -4  -6  -4 1336.54 47.9447   3
  -5  -6  -4 12.8136 30.4491   3
  -6  -6  -4 4214.19 75.8127   3
  -7  -6  -4 106.111 33.8380   3
  -8  -6  -4 169.731 37.8349   3
   9  -6   4 81.5983 22.1660   3
  -9  -6  -4 38.9211 36.2364   3
  10  -6   4 322.595 27.9404   3
  21   0  -5 13.8424 26.8278   3
  20   0  -5 16.5902 20.0431   3
  19   0  -5 1.78467 26.8445   1
  19   0  -5 0.85321 23.8339   3
  18   0  -5 1.85104 26.3126   1
  18   0  -5 15.9940 21.1670   3
  17   0  -5-8.26955 21.3187   1
  17   0  -5 39.0281 20.0586   3
  16   0  -5 12.1040 22.8463   1
  16   0  -5-1.34224 17.8537   3
  15   0  -5 12.1668 18.7986   1
  15   0  -5 9.34779 16.3627   3
  14   0  -5 1.14449 16.3708   3
  14   0  -5 18.1670 19.6714   1
  13   0  -5-4.96864 16.0504   3
  13   0  -5-2.63701 19.7829   1
  12   0  -5-1.35089 15.0032   3
  12   0  -5-5.74937 17.7910   1
  11   0  -5-2.01313 16.3576   1
  11   0  -5 11.2585 12.7576   3
  10   0  -5 15.0967 15.9556   4
  10   0  -5 3.10880 11.5937   3
  10   0  -5-2.68311 14.2516   1
   9   0  -5-5.51574 13.0728   4
   9   0  -5-4.00248 9.77926   3
   8   0  -5-9.93160 13.4675   4
  -8   0   5 1.31053 11.7133   0
   8   0  -5 1.20850 8.72012   3
   7   0  -5 8.23561 13.4975   4
  -7   0   5-0.31682 11.1589   0
   7   0  -5 2.63124 7.29860   3
   6   0  -5 8.63309 12.5358   4
  -6   0   5-2.17678 8.67283   0
   6   0  -5-0.01037 6.44659   3
   5   0  -5 11.8637 10.4584   4
  -5   0   5-0.10260 9.67489   0
   5   0  -5 0.46684 5.49294   3
  -4   0   5 10.4155 9.69691   0
   4   0  -5 11.5007 10.3383   4
   4   0  -5 10.9609 4.71252   3
  -3   0   5 8.88718 9.41503   0
   3   0  -5 5.92083 11.8825   4
   2   0  -5-1.30556 11.1913   4
  -2   0   5 10.1395 9.04863   0
  -1   0   5 2.81755 7.95691   0
   1   0  -5 6.14949 10.2885   4
   0   0  -5 8.40947 12.0692   4
   0   0  -5 4.83633 11.1481   2
  -1   0  -5 0.87384 11.4774   2
  -2   0  -5 13.9928 11.3849   2
  -3   0  -5 9.96201 12.3917   2
   3   0   5 12.9633 8.51919   3
   4   0   5 19.1254 9.83565   3
   5   0   5 1.70902 10.3365   3
   6   0   5 7.21876 11.3224   3
   7   0   5 3.63803 12.9707   3
   8   0   5 2.77921 13.1515   3
   9   0   5-1.18168 14.0442   3
  10   0   5-4.85438 15.8574   3
  11   0   5-9.50863 19.4762   3
  12   0   5 17.3984 19.3240   3
  13   0   5 50.0739 25.8773   3
  14   0   5 11.6158 23.2032   3
  15   0   5-4.37100 21.2964   3
  16   0   5 5.82218 25.0168   3
  17   0   5 10.7223 27.6500   3
  18   0   5 15.0784 31.6242   3
  22  -1  -5 60.0058 21.3484   3
  21  -1  -5 102.999 32.7758   1
  21  -1  -5 153.536 21.7039   3
  20  -1  -5 334.974 33.4175   1
  20  -1  -5 336.872 27.2957   3
  19  -1  -5 258.885 26.8144   1
  19  -1  -5 297.609 26.8902   3
  18  -1  -5 172.920 28.9228   1
  18  -1  -5 152.236 25.8051   3
  17  -1  -5 104.765 22.9697   1
  17  -1  -5 112.444 24.4597   3
  17   1  -5 84.6506 21.5784   3
  16  -1  -5 87.3314 23.6596   1
  16   1  -5 80.9695 21.8165   1
  16  -1  -5 89.6881 21.0492   3
  16   1  -5 99.1707 21.0028   3
  15  -1  -5 331.798 23.8655   3
  15   1  -5 321.082 24.5677   1
  15   1  -5 312.138 21.6222   3
  15  -1  -5 313.976 26.0997   1
  14  -1  -5 520.200 28.4401   1
  14   1  -5 539.096 25.1341   1
  14  -1  -5 536.937 24.3500   3
  14   1  -5 567.375 23.2398   3
  13  -1  -5 463.471 26.3450   1
  13   1  -5 487.590 24.1813   1
  13  -1  -5 509.400 23.8754   3
  13   1  -5 499.995 20.7138   3
  12   1  -5 7548.17 57.6336   3
  12  -1  -5 7658.48 67.4587   1
  12  -1  -5 7778.97 61.8185   3
  12   1  -5 7668.75 62.7904   1
  11   1  -5 5603.99 51.4002   1
  11   1  -5 5556.48 46.5028   3
  11   1  -5 5394.66 56.4862   4
  11  -1  -5 5489.84 56.4303   1
  11  -1  -5 5646.98 51.6294   3
  10   1  -5 2498.49 39.1573   4
  10   1  -5 2540.89 34.2771   1
  10  -1  -5 2515.42 34.0151   3
  10   1  -5 2496.60 30.0889   3
   9  -1  -5 5381.55 44.5916   3
   9   1  -5 5261.61 44.7639   1
   9   1  -5 5382.34 53.1008   4
   9   1  -5 5302.81 39.0479   3
   8   1  -5 1836.97 22.0291   3
   8  -1  -5 1868.68 28.2057   4
   8  -1  -5 1895.81 26.8183   3
   8   1  -5 1844.97 26.3758   1
   8   1  -5 1846.16 32.0342   4
   7  -1  -5 18210.1 77.6402   4
   7   1  -5 18021.2 57.4583   3
   7   1  -5 18536.3 87.0432   0
   7   1  -5 18386.1 71.4639   1
   7  -1  -5 18188.0 72.0428   3
   7   1  -5 17743.9 86.3416   4
   6   1  -5 797.137 21.6113   0
   6   1  -5 799.802 22.1394   4
   6  -1  -5 767.663 16.7722   3
   6  -1  -5 900.100 18.9531   4
   5   1  -5 22663.9 92.5587   4
   5  -1  -5 22714.2 79.2727   4
   5  -1  -5 22972.7 74.0325   3
   5   1  -5 22881.0 89.4575   0
   4  -1  -5 606.003 14.4126   3
   4   1  -5 624.023 17.5761   0
   4   1  -5 578.066 19.6092   4
   4  -1  -5 610.034 15.1476   4
   3   1  -5 17348.0 79.4080   4
   3  -1  -5 17424.4 62.4504   3
   3   1  -5 17497.8 72.9510   0
   3  -1  -5 17681.8 66.7952   4
   2  -1  -5 10530.4 52.0114   4
   2  -1  -5 10528.8 48.9707   3
   2   1  -5 10199.2 61.2853   4
   1  -1  -5 650.917 15.0610   3
   1   1  -5 634.294 18.8879   4
   1  -1  -5 665.874 15.6364   4
   0  -1  -5 3265.28 31.2784   4
   0   1  -5 3103.28 36.6912   4
   0   1  -5 3146.99 26.6425   2
   0  -1  -5 3146.33 35.6925   2
   0  -1   5 3124.91 17.8222   3
  -1  -1  -5 4078.64 41.1898   2
   1  -1   5 4227.75 24.7003   3
  -1   1  -5 4204.51 32.9771   2
  -2  -1  -5 5450.73 48.4641   2
   2  -1   5 5514.91 32.2662   3
  -2   1  -5 5548.01 39.5667   2
  -3  -1  -5 461.826 20.5404   2
   3  -1   5 490.607 12.9804   3
  -4  -1  -5 4328.58 47.4043   2
   4  -1   5 4470.55 35.6528   3
  -5  -1  -5 316.924 21.2894   2
   5  -1   5 328.013 13.6234   3
   6  -1   5 7031.96 51.2518   3
   7  -1   5 2506.10 34.0092   3
   8  -1   5 1462.36 28.6240   3
   9  -1   5 5219.69 52.9220   3
  10  -1   5 75.3445 17.1709   3
  11  -1   5 8437.78 73.9297   3
  11   1   5 8510.99 76.4610   3
  12  -1   5 108.165 21.5971   3
  12   1   5 112.404 24.2604   3
  13   1   5 4397.57 63.4309   3
  13  -1   5 4498.11 60.4886   3
  14   1   5 1076.55 38.3767   3
  14  -1   5 1098.42 36.5041   3
  15   1   5 201.146 25.3074   3
  15  -1   5 175.508 26.9236   3
  16  -1   5 1403.25 43.5626   3
  17  -1   5 564.472 32.1742   3
  18  -1   5 778.118 35.7032   3
  21  -2  -5 27.9570 27.7367   3
  20  -2  -5 161.707 29.8608   1
  20  -2  -5 163.175 29.4001   3
  19  -2  -5 391.596 33.9559   1
  19  -2  -5 361.630 29.0415   3
  18  -2  -5 1404.59 42.0816   1
  18  -2  -5 1461.26 43.4739   3
  17  -2  -5 2208.40 47.6171   3
  17  -2  -5 2224.22 50.3687   1
  16  -2  -5 4148.27 59.6727   3
  16  -2  -5 4246.05 62.5089   1
  15  -2  -5 3136.99 49.9958   3
  15  -2  -5 3361.93 55.3466   1
  14  -2  -5 1521.09 37.0150   3
  14  -2  -5 1595.09 39.8462   1
  13  -2  -5 414.649 26.3120   1
  13  -2  -5 375.542 25.1483   3
  12  -2  -5 2443.37 43.2387   1
  12  -2  -5 2312.08 39.7893   3
  11  -2  -5 5423.68 55.2366   3
  11   2  -5 5235.62 57.3564   4
  10   2  -5 54.0874 17.6905   4
  10  -2  -5 77.3180 16.3098   3
  10   2  -5 73.0292 13.7542   1
   9   2  -5 981.588 20.8924   1
   9  -2  -5 957.149 25.5856   3
   9   2  -5 978.177 29.0487   4
   8   2  -5 1710.48 24.2592   1
   8  -2  -5 1632.74 29.4724   3
   8   2  -5 1657.57 33.1949   4
   7   2  -5 16442.0 63.3990   1
   7  -2  -5 16724.9 81.7809   3
   7   2  -5 16617.2 88.4212   4
   6  -2  -5 733.225 16.0915   4
   6  -2  -5 798.896 21.6699   3
   6   2  -5 737.020 14.2145   1
   6   2  -5 766.385 23.4985   4
   5   2  -5 23267.3 99.9185   4
   5   2  -5 23513.7 60.7708   1
   5  -2  -5 23406.5 92.3672   3
   5  -2  -5 23554.5 72.6907   4
  -4  -2   5 11511.6 43.6452   3
   4  -2  -5 11429.6 64.8910   3
   4   2  -5 11449.4 38.0472   1
   4   2  -5 11198.3 69.1369   4
   4  -2  -5 11411.7 48.5284   4
   3  -2  -5 2723.76 33.2141   3
  -3  -2   5 2665.77 20.6729   3
   3   2  -5 2739.50 36.9234   4
   3  -2  -5 2712.93 23.4697   4
   2   2  -5 91.6201 15.1845   4
   2  -2  -5 93.8074 13.9404   3
  -2  -2   5 101.482 6.26036   3
   2  -2  -5 96.8069 7.72417   4
   1  -2  -5 2854.95 34.7832   3
  -1  -2   5 2845.78 21.5606   3
   1   2  -5 2874.60 37.1674   4
   1  -2  -5 2829.90 24.5489   4
   0  -2  -5 14.1559 7.74932   4
   0   2  -5 2.49837 14.5208   4
   0  -2  -5-4.33329 12.9506   3
   0  -2   5 8.62373 6.15562   3
  -1   2  -5 1265.96 27.6063   4
  -1  -2  -5 1246.57 28.5077   2
   1  -2   5 1289.77 17.2277   3
  -1   2  -5 1297.52 15.9481   2
  -2  -2  -5 1260.54 28.5421   2
   2  -2   5 1221.24 18.4443   3
  -2   2  -5 1240.94 17.3673   2
   3  -2   5 1699.18 23.0604   3
  -3  -2  -5 1683.76 32.9589   2
  -4  -2  -5 407.398 22.7752   2
   4  -2   5 394.006 14.3278   3
   5  -2   5 360.992 15.0153   3
  -5  -2  -5 394.113 22.5752   2
   6  -2   5 595.503 18.9975   3
  -6  -2  -5 591.720 27.0726   2
   7  -2   5 309.502 17.5326   3
  -7  -2  -5 272.890 24.3496   2
  -8  -2  -5 6240.73 70.3142   2
   8  -2   5 6208.49 57.1223   3
   9  -2   5 10472.4 76.9894   3
  10  -2   5 11045.6 83.0042   3
  11  -2   5 8043.40 75.1127   3
  12  -2   5 819.802 32.8757   3
  13  -2   5 3196.74 54.4113   3
  14  -2   5 1099.86 36.0556   3
  15  -2   5 520.649 30.5779   3
  16  -2   5 19.9414 24.7494   3
  17  -2   5 37.3947 23.2714   3
  19  -3  -5 132.497 29.9404   1
  19  -3  -5 191.458 31.2677   3
  18  -3  -5 180.436 25.3540   1
  18  -3  -5 187.942 25.0020   3
  17  -3  -5 42.5535 22.8266   3
  17  -3  -5 37.5351 23.3554   1
  16  -3  -5 656.129 33.0845   3
  16  -3  -5 678.438 34.4929   1
  15  -3  -5 519.384 29.5731   3
  15  -3  -5 531.118 31.2569   1
  14  -3  -5 3548.09 56.1550   3
  14  -3  -5 3407.09 55.4612   1
  13  -3  -5 4835.77 61.9982   1
  13  -3  -5 4769.27 61.7229   3
  12  -3  -5-1.59419 22.9090   3
  11   3  -5 582.828 26.4032   4
  11  -3  -5 603.452 28.3015   3
  10  -3  -5 925.360 31.2346   3
  10   3  -5 878.439 28.7159   4
   9  -3  -5 3194.71 45.9386   3
   9   3  -5 3175.56 45.7064   4
   8  -3  -5 7577.76 66.6722   3
   8   3  -5 7481.11 65.0261   4
   7  -3  -5 722.912 27.0175   3
   7   3  -5 706.963 25.6412   4
   6  -3  -5 127.895 19.4365   3
   6   3  -5 169.592 17.7783   4
   5  -3  -5 2131.78 36.1176   3
   5   3  -5 2188.90 35.2062   4
   4  -3  -5 2079.49 35.4113   3
   4   3  -5 2107.06 34.3205   4
   3   3  -5-5.20447 15.4144   4
   3  -3  -5-2.75811 16.2570   3
  -3  -3   5-2.78726 9.67628   3
   2  -3  -5 716.213 24.7151   3
  -2  -3   5 665.355 16.1144   3
   2   3  -5 700.652 23.5426   4
   1   3  -5 9.05892 14.8415   4
   1  -3  -5 12.7693 15.2650   3
  -1  -3   5 14.1900 9.05354   3
   0   3  -5 483.363 20.8486   4
   0  -3  -5 503.108 22.9429   3
   0  -3   5 495.321 14.9469   3
  -1  -3  -5 10625.0 76.9025   3
   1  -3   5 10706.7 57.3973   3
  -1   3  -5 10523.0 74.1433   4
  -2  -3  -5 8546.54 70.8304   2
   2  -3   5 8595.59 53.9803   3
  -2   3  -5 8583.71 68.9939   4
  -3  -3  -5 692.388 25.6009   2
   3  -3   5 724.180 19.3101   3
  -4  -3  -5 140.703 19.7500   2
   4  -3   5 141.929 13.7941   3
  -5  -3  -5 417.722 26.2482   2
   5  -3   5 446.438 18.6183   3
   6  -3   5 1905.36 32.1518   3
  -6  -3  -5 1882.04 41.1828   2
   7  -3   5 4097.02 47.9917   3
  -7  -3  -5 4091.60 59.2367   2
  -8  -3  -5 85.9472 25.0675   2
   8  -3   5 71.0599 19.3433   3
  -9  -3  -5 278.997 29.8181   2
   9  -3   5 282.247 23.9635   3
  10  -3   5 905.305 32.0108   3
 -10  -3  -5 871.151 40.2706   2
 -11  -3  -5 4038.12 65.8947   2
  11  -3   5 4209.88 57.8141   3
  12  -3   5 384.448 24.4386   3
 -12  -3  -5 341.158 33.1905   2
  13  -3   5-14.4543 20.9994   3
 -13  -3  -5-2.01786 26.2083   2
  14  -3   5 204.476 25.3405   3
 -14  -3  -5 236.533 32.7393   2
  15  -3   5 27.5020 25.9242   3
  18  -4  -5-1.11413 27.4251   3
  18  -4  -5 3.70808 22.8315   1
  17  -4  -5 29.2266 24.7357   1
  17  -4  -5 25.2232 29.0732   3
  16  -4  -5 30.9862 25.6483   1
  16  -4  -5-19.7842 26.0576   3
  15  -4  -5 109.670 25.5522   3
  15  -4  -5 143.358 26.1866   1
  14  -4  -5 1285.67 39.4533   3
  14  -4  -5 1287.64 40.0835   1
  13  -4  -5 59.8571 26.0325   3
  13  -4  -5 55.4566 22.8721   1
  12  -4  -5 95.9188 21.0405   3
  11   4  -5 4158.94 55.2485   4
  11  -4  -5 4141.03 61.3109   3
  10   4  -5 37.8634 19.3241   4
  10  -4  -5 44.2675 23.5111   3
   9   4  -5 20.1883 18.7406   4
   9  -4  -5 35.6203 23.8118   3
   8   4  -5 719.478 28.2611   4
   8  -4  -5 790.709 33.0857   3
   7  -4  -5 3199.43 51.0271   3
   7   4  -5 3186.78 45.5534   4
   6  -4  -5 6935.45 70.9986   3
   6   4  -5 6993.93 63.3654   4
   5   4  -5 63.1746 16.9254   4
   5  -4  -5 21.4999 23.1124   3
   4   4  -5 390.033 20.8816   4
   4  -4  -5 445.289 24.9855   3
   3   4  -5 22.0180 17.4183   4
   3  -4  -5 62.6598 21.4077   3
   2  -4  -5 5395.51 62.2915   3
   2   4  -5 5436.64 55.2113   4
   1   4  -5 1105.89 29.3789   4
   1  -4  -5 1120.23 34.6067   3
   0   4  -5 91.4413 16.2699   4
   0  -4  -5 61.2242 20.8172   3
  -1   4  -5 163.531 18.0833   4
  -1  -4  -5 121.841 21.9845   3
  -2  -4  -5 1021.66 33.3912   3
   2  -4   5 975.455 24.5222   3
  -2   4  -5 976.536 28.9171   4
  -3  -4  -5 2332.45 46.7158   3
   3  -4   5 2374.13 35.7330   3
  -3   4  -5 2321.30 41.0491   4
  -4   4  -5 571.185 26.9543   4
  -4  -4  -5 558.298 27.5382   2
   4  -4   5 594.937 22.3262   3
  -5  -4  -5 182.376 21.6783   2
   5  -4   5 171.234 17.3622   3
   6  -4   5 130.992 17.5294   3
  -6  -4  -5 123.492 22.4832   2
  -7  -4  -5 1190.78 36.9920   2
   7  -4   5 1218.23 31.5548   3
  -8  -4  -5 65.2546 26.2483   2
   8  -4   5 31.5172 19.5498   3
   9  -4   5 3850.74 55.0958   3
  -9  -4  -5 3798.22 64.3073   2
 -10  -4  -5 117.019 27.4154   2
  10  -4   5 87.1530 19.2851   3
 -11  -4  -5 30.9156 28.0522   2
  11  -4   5 9.48539 20.3129   3
 -12  -4  -5 3315.15 64.3905   2
  12  -4   5 3384.92 57.8359   3
 -13  -4  -5 3051.00 65.7059   2
  13  -4   5 3012.56 57.1851   3
  14  -4   5 1238.18 39.6600   3
 -14  -4  -5 1279.97 47.8122   2
 -15  -4  -5 259.181 38.8771   2
  15  -4   5 233.360 30.7247   3
  16  -5  -5 59.1685 27.4787   1
  15  -5  -5 1219.77 44.2150   3
  15  -5  -5 1297.89 41.5306   1
  14  -5  -5 405.753 31.3814   3
  14  -5  -5 380.031 28.1523   1
  13  -5  -5 101.976 25.1093   3
  13  -5  -5 124.595 23.8885   1
  12  -5  -5 28.8536 27.0721   3
  11  -5  -5 13.3032 25.5385   3
  10  -5  -5 2.88622 21.8499   3
   9  -5  -5 73.1709 25.2296   3
   8  -5  -5 1342.07 41.6139   3
   7  -5  -5 584.552 30.6380   3
   6  -5  -5 267.403 28.8368   3
   5  -5  -5 1612.95 43.9478   3
   4  -5  -5 85.3378 26.3507   3
   3  -5  -5 331.561 27.7786   3
   2  -5  -5 638.029 33.6255   3
   1  -5  -5 2907.86 55.4296   3
   0  -5  -5 6204.52 76.0336   3
  -1  -5  -5 1808.04 46.9084   3
  -2  -5  -5 85.0899 26.7543   3
  -3  -5  -5 1604.81 45.1316   3
  -4  -5  -5 418.743 33.4470   3
  -5  -5  -5-5.13082 25.7044   3
  -6  -5  -5 851.170 39.2041   3
  -6  -5  -5 836.962 34.6651   2
  -7  -5  -5 285.168 26.6692   2
  -8  -5  -5 114.602 28.0965   2
  -9  -5  -5 251.939 32.9313   2
 -10  -5  -5 168.994 28.0376   2
 -11  -5  -5 1992.63 53.4403   2
  11  -5   5 1947.51 47.6109   3
 -12  -5  -5 147.478 35.4496   2
  12  -5   5 149.540 27.6638   3
  13  -5   5 483.936 32.4006   3
  11  -6  -5 666.655 39.0256   3
  10  -6  -5 52.4984 30.4804   3
   9  -6  -5 74.1919 26.3071   3
   8  -6  -5 5.52013 24.0122   3
   7  -6  -5 360.064 27.6714   3
   6  -6  -5 747.686 38.0525   3
   5  -6  -5 20.4868 28.7010   3
   4  -6  -5 28.4110 26.7201   3
   3  -6  -5 37.4411 22.7358   3
   2  -6  -5 57.0191 22.6430   3
   1  -6  -5 1.41734 23.3350   3
   0  -6  -5 140.506 28.7410   3
  -1  -6  -5 496.910 34.2340   3
  -2  -6  -5 1340.03 45.0217   3
  -3  -6  -5 1890.98 54.3648   3
  -4  -6  -5 85.7094 29.0557   3
  -5  -6  -5 90.6110 32.9741   3
  -6  -6  -5 219.796 33.9004   3
  -7  -6  -5-15.9749 29.5568   3
  20   0  -6 1697.48 47.9668   1
  19   0  -6 936.996 38.4825   1
  18   0  -6 71.0402 24.6216   1
  17   0  -6 12745.0 102.754   1
  16   0  -6 1245.31 35.7689   1
  15   0  -6 6195.63 67.5603   1
  15   0  -6 6290.75 61.6468   3
  14   0  -6 1869.81 40.0211   1
  14   0  -6 1885.12 34.5889   3
  13   0  -6 3103.44 46.3307   1
  13   0  -6 3159.33 41.1040   3
  12   0  -6 5015.02 53.7265   1
  12   0  -6 5132.22 48.2697   3
  11   0  -6 878.858 27.3052   4
  11   0  -6 874.892 26.1496   1
  11   0  -6 843.729 21.1463   3
  10   0  -6 2.93746 17.4901   4
  10   0  -6 7.51726 10.8814   3
   9   0  -6 4824.91 37.4114   3
   9   0  -6 4884.56 49.8308   4
   8   0  -6 2171.03 23.9339   3
   8   0  -6 2233.79 34.1592   4
   7   0  -6 12457.8 72.1524   4
   7   0  -6 12121.5 48.2813   3
  -7   0   6 11876.5 71.5462   0
   6   0  -6 19297.4 87.7577   4
  -6   0   6 19051.6 87.0868   0
   6   0  -6 18845.8 54.5485   3
   5   0  -6 28369.2 103.871   4
   5   0  -6 28403.5 57.8182   3
  -5   0   6 28523.6 101.936   0
   4   0  -6 23859.3 93.9693   4
  -4   0   6 23687.6 89.0783   0
   4   0  -6 23674.8 47.5919   3
  -3   0   6 10265.1 56.6254   0
   3   0  -6 10327.0 62.9154   4
   2   0  -6 4977.79 22.9772   3
  -2   0   6 4987.38 38.0946   0
   2   0  -6 5040.67 44.6722   4
  -1   0   6 20995.2 72.0518   0
   1   0  -6 21291.2 89.6448   4
   0   0  -6 36780.6 120.853   4
   0   0  -6 36005.4 112.213   2
  -1   0  -6 79455.6 171.996   2
  -2   0  -6 10476.0 65.8925   2
  -3   0  -6 10946.7 68.9939   2
  -4   0  -6 10.8930 15.3257   2
   4   0   6 79.0713 9.75954   3
   5   0   6 2189.91 29.3932   3
  -5   0  -6 2191.14 37.2175   2
   6   0   6 638.417 19.7265   3
   7   0   6 12312.0 74.8756   3
   8   0   6 1582.18 30.7541   3
   9   0   6 174.483 19.1783   3
  10   0   6 3998.91 52.0018   3
  11   0   6 292.863 24.4052   3
  12   0   6 10128.1 87.2696   3
  13   0   6 7923.30 81.5732   3
  14   0   6 80.4174 21.9796   3
  15   0   6 3273.97 59.7972   3
  16   0   6 1970.32 50.1231   3
  17   0   6 1680.89 46.5582   3
  20  -1  -6 88.8202 33.5366   1
  19  -1  -6 15.7238 23.0190   1
  19  -1  -6 12.5619 24.2775   3
  18  -1  -6 1673.24 46.1160   1
  18  -1  -6 1861.38 45.0433   3
  17  -1  -6 1640.32 43.0068   1
  17   1  -6 1609.76 40.7924   1
  17  -1  -6 1553.95 39.2008   3
  16   1  -6 1291.57 35.2080   1
  16  -1  -6 1322.44 37.9893   1
  16  -1  -6 1331.37 36.6107   3
  15  -1  -6 1351.23 33.6695   3
  15   1  -6 1444.83 35.8949   1
  15  -1  -6 1333.69 36.4825   1
  14  -1  -6 1894.24 41.0908   1
  14   1  -6 1961.44 38.1457   1
  14  -1  -6 2046.13 38.7027   3
  13   1  -6 2924.71 43.3789   1
  13  -1  -6 3148.15 43.9845   3
  13  -1  -6 3029.48 48.5507   1
  12   1  -6 112.638 20.4839   4
  12  -1  -6 107.594 20.9340   1
  12  -1  -6 132.352 16.9007   3
  12   1  -6 103.876 19.4866   1
  11   1  -6 8942.38 73.7394   4
  11   1  -6 9177.04 66.5279   1
  11  -1  -6 8954.51 63.5539   3
  10   1  -6 2380.19 40.4492   4
  10  -1  -6 2341.22 32.5790   3
  10   1  -6 2336.01 33.4378   1
   9   1  -6 10.4115 18.2991   4
   9  -1  -6 19.7071 13.2990   4
   9   1  -6 19.5447 12.7854   1
   8  -1  -6 321.581 15.6180   4
   8   1  -6 322.051 15.2459   1
   8  -1  -6 334.147 14.8031   3
   8   1  -6 349.871 21.4441   4
   7  -1  -6 3128.29 31.4536   3
   7   1  -6 3126.54 40.5559   4
   7  -1  -6 3097.50 35.8215   4
   6   1  -6 8264.12 59.0479   0
   6  -1  -6 8472.55 47.6520   3
   6   1  -6 8427.70 62.1125   4
   6  -1  -6 8433.44 54.5266   4
   5  -1  -6 1261.31 22.6428   4
   5   1  -6 1243.24 23.7104   0
   5  -1  -6 1210.88 19.1301   3
   5   1  -6 1197.45 26.2369   4
   4  -1  -6 838.086 19.5945   4
   4  -1  -6 836.633 16.2788   3
   4   1  -6 868.416 24.4525   4
   4   1  -6 863.220 19.6939   0
   3   1  -6 108.179 15.5836   4
   3  -1  -6 115.735 11.5286   4
   3  -1  -6 127.605 9.64113   3
   3   1  -6 114.283 11.6947   0
   2  -1  -6 2623.92 26.5219   3
   2   1  -6 2514.18 29.8128   0
   2   1  -6 2580.68 35.3976   4
   2  -1  -6 2594.08 29.8148   4
   1  -1  -6 1443.29 21.1845   3
   1   1  -6 1486.94 22.3500   0
   1  -1  -6 1444.80 23.8084   4
   1   1  -6 1401.03 27.7527   4
   0   1  -6 7322.78 44.9695   2
   0   1  -6 7329.82 44.0601   0
   0  -1  -6 7370.52 50.9235   4
   0   1  -6 7125.86 57.8859   4
   0  -1   6 7197.31 28.0401   3
  -1   1  -6 6257.83 44.4201   2
  -1  -1  -6 6280.27 55.2247   2
   1  -1   6 6292.96 31.0250   3
  -1   1  -6 6156.94 55.0233   4
  -2  -1  -6 21564.7 100.926   2
   2  -1   6 21734.4 65.1666   3
  -2   1  -6 21730.0 85.6531   2
   3   1   6 32522.0 63.8646   0
  -3   1  -6 32643.4 108.890   2
   3  -1   6 32229.7 88.2635   3
  -3  -1  -6 32631.9 128.656   2
  -4  -1  -6 2845.48 42.3013   2
   4  -1   6 2985.01 30.3219   3
   5  -1   6 28582.1 96.9432   3
  -5  -1  -6 28337.8 127.303   2
  -6  -1  -6 527.105 26.1606   2
   6  -1   6 515.439 17.8893   3
   7  -1   6 14687.3 79.7276   3
  -7  -1  -6 14297.9 99.8756   2
   8  -1   6 5011.07 50.6448   3
   9  -1   6 735.371 24.7068   3
  10  -1   6 936.321 28.0523   3
  11  -1   6 93.8314 18.5325   3
  12  -1   6 13.6500 18.7553   3
  13  -1   6 7324.58 77.7152   3
  14  -1   6-15.9140 16.2956   3
  15  -1   6 587.203 32.8148   3
  16  -1   6 308.536 30.7547   3
  17  -1   6 12.0457 27.2379   3
  21  -2  -6 82.4390 23.5077   3
  20  -2  -6 58.8527 27.8923   1
  20  -2  -6 88.9999 28.1109   3
  19  -2  -6 712.101 39.3785   1
  19  -2  -6 755.227 35.7373   3
  18  -2  -6 0.93633 24.6686   3
  18  -2  -6 2.98675 23.0436   1
  17  -2  -6 2395.05 48.6117   3
  17  -2  -6 2423.57 51.4251   1
  16  -2  -6 195.773 23.9866   3
  16  -2  -6 252.335 28.1655   1
  15  -2  -6 207.474 26.5465   1
  15  -2  -6 204.213 22.7621   3
  14  -2  -6 6932.36 74.2099   1
  14  -2  -6 6948.51 69.3389   3
  13  -2  -6 2257.65 45.0621   1
  13   2  -6 2152.50 36.5506   1
  13  -2  -6 2107.91 40.9513   3
  12   2  -6 5298.89 61.5122   4
  12   2  -6 5397.04 51.2770   1
  12  -2  -6 5244.91 56.1439   3
  11   2  -6 810.435 30.7050   4
  11   2  -6 858.084 23.2588   1
  11  -2  -6 834.568 26.2358   3
  10   2  -6 9211.98 59.3251   1
  10  -2  -6 9091.30 67.9749   3
  10   2  -6 9159.76 75.6468   4
   9   2  -6 49.3963 12.2527   1
   9   2  -6 50.1552 18.5174   4
   9  -2  -6 47.6332 16.3054   3
   8  -2  -6 1230.24 26.3920   3
   8   2  -6 1246.38 30.7829   4
   7  -2  -6 5607.17 42.7545   4
   7  -2  -6 5605.23 49.4704   3
   7   2  -6 5542.31 55.4757   4
   6  -2  -6 5792.01 48.5985   3
   6   2  -6 5656.75 54.7192   4
   6  -2  -6 5642.33 41.2467   4
   5   2  -6 5836.86 55.2893   4
   5  -2  -6 5904.04 48.6639   3
   5  -2  -6 5876.44 40.4925   4
   4  -2  -6 12763.1 69.3077   3
   4   2  -6 12546.6 78.6019   4
   4  -2  -6 12812.3 57.0988   4
   3  -2  -6 238.087 16.0762   3
   3   2  -6 219.499 18.8942   4
   3  -2  -6 236.120 11.6478   4
   2   2  -6 10382.2 72.5871   4
   2  -2  -6 10722.1 64.7302   3
   2  -2  -6 10513.7 51.6508   4
   1  -2  -6 15834.5 79.1309   3
   1   2  -6 15613.5 88.2426   4
   1  -2  -6 15716.5 64.1684   4
   0  -2  -6 15250.8 78.7797   3
   0   2  -6 15389.5 88.6263   4
   0  -2  -6 15278.6 65.0118   4
  -1   2  -6 1517.66 32.8357   4
  -1  -2  -6 1586.59 24.0124   4
  -1  -2  -6 1601.66 33.0518   2
   1  -2   6 1542.08 19.0086   3
  -2  -2  -6 658.568 25.4032   2
   2  -2   6 660.363 14.4743   3
   3  -2   6 1396.05 21.4912   3
  -3  -2  -6 1385.04 34.0418   2
  -3   2  -6 1373.04 22.6110   2
  -4  -2  -6 169.161 22.3347   2
   4  -2   6 183.918 12.6448   3
  -5  -2  -6 130.870 21.5968   2
   5  -2   6 133.285 12.6032   3
   6  -2   6 22697.0 96.9897   3
  -6  -2  -6 22780.9 124.941   2
  -7  -2  -6 20181.0 122.871   2
   7  -2   6 20035.0 96.9367   3
   8  -2   6 26659.8 118.449   3
  -8  -2  -6 27049.5 146.505   2
  -9  -2  -6 1778.42 47.8068   2
   9  -2   6 1779.17 36.7197   3
 -10  -2  -6 5938.28 76.9272   2
  10  -2   6 6072.10 64.1943   3
  11  -2   6 116.444 22.2788   3
  12  -2   6 886.441 31.9628   3
  13  -2   6 315.821 26.1181   3
  14  -2   6 150.819 25.4712   3
  15  -2   6 1197.67 39.0585   3
  16  -2   6 255.784 29.1127   3
  17  -2   6 1161.32 41.4425   3
  19  -3  -6 95.2788 30.6232   1
  19  -3  -6 46.1426 23.8570   3
  18  -3  -6 1435.77 42.0521   3
  18  -3  -6 1552.20 46.6866   1
  17  -3  -6 763.079 34.1159   3
  17  -3  -6 797.473 34.9622   1
  16  -3  -6 210.212 27.0588   3
  16  -3  -6 244.111 26.3208   1
  15  -3  -6 4453.59 62.8301   3
  15  -3  -6 4557.84 64.6318   1
  14  -3  -6 3.85745 22.6820   3
  14  -3  -6 184.322 25.5818   1
  13  -3  -6 282.135 24.9225   3
  12   3  -6 620.290 28.9208   4
  12  -3  -6 631.220 29.2875   3
  11   3  -6 15513.8 103.189   4
  11  -3  -6 15560.1 101.384   3
  10   3  -6 121.758 22.2879   4
  10  -3  -6 120.935 21.8818   3
   9   3  -6 47.9918 21.1349   4
   9  -3  -6 71.9750 18.6217   3
   8  -3  -6 242.224 19.7677   3
   8   3  -6 196.943 20.6650   4
   7  -3  -6 11007.3 78.6230   3
   7   3  -6 11016.9 80.3233   4
   6  -3  -6 165.215 18.6783   3
   6   3  -6 194.673 19.6413   4
   5  -3  -6 2652.21 41.0059   3
   5   3  -6 2729.59 41.2521   4
   4   3  -6 5.73906 16.3297   4
   4  -3  -6 12.4913 15.3332   3
   3  -3  -6 705.524 25.1818   3
   3   3  -6 730.417 25.2104   4
   2   3  -6 19.7307 15.8300   4
   2  -3  -6 18.7148 15.9692   3
   1  -3  -6 1026.21 29.1827   3
   1   3  -6 1005.42 28.3812   4
   0   3  -6 60.9277 16.8175   4
   0  -3  -6 64.6180 18.3127   3
  -1  -3  -6 3721.03 48.9499   3
  -1   3  -6 3710.63 48.9778   4
  -2  -3  -6 930.777 30.6275   2
  -2   3  -6 935.618 29.5471   4
  -3  -3  -6 547.245 27.3362   2
  -3   3  -6 472.965 25.2866   4
  -4  -3  -6 75.3439 21.7389   2
  -5  -3  -6 453.855 29.4103   2
   5  -3   6 493.636 19.5185   3
  -6  -3  -6 1262.31 40.2377   2
   6  -3   6 1200.16 29.7189   3
  -7  -3  -6 36847.0 173.473   2
   7  -3   6 35255.9 133.467   3
   8  -3   6 31057.9 134.417   3
  -8  -3  -6 30636.8 162.246   2
   9  -3   6 342.657 24.8288   3
  -9  -3  -6 273.551 29.7547   2
  10  -3   6 1264.74 35.7793   3
 -10  -3  -6 1246.47 44.0550   2
  11  -3   6 517.340 27.5594   3
 -11  -3  -6 489.223 34.0304   2
 -12  -3  -6 8.21686 26.1774   2
  12  -3   6 2.75649 18.5787   3
 -13  -3  -6 68.1736 27.7205   2
  13  -3   6 37.0249 22.9914   3
 -14  -3  -6 52.2997 32.4341   2
  14  -3   6-5.80103 25.5329   3
 -15  -3  -6 96.6519 33.6705   2
  15  -3   6 32.7480 25.5238   3
  16  -3   6 28.0790 28.2055   3
  17  -4  -6 12.6916 28.5965   3
  17  -4  -6 19.9191 23.3339   1
  16  -4  -6 63.9437 25.9510   3
  16  -4  -6 54.9046 26.5886   1
  15  -4  -6 1268.45 42.0180   3
  15  -4  -6 1215.43 40.6670   1
  14  -4  -6 2048.09 47.1400   1
  14  -4  -6 2061.83 47.5758   3
  13  -4  -6 99.8816 28.1964   3
  12   4  -6 2258.39 45.2398   4
  12  -4  -6 2278.86 47.8971   3
  11   4  -6 209.993 22.8164   4
  11  -4  -6 188.265 26.6846   3
  10   4  -6 1617.57 39.7303   4
  10  -4  -6 1582.64 40.4988   3
   9  -4  -6 245.942 26.3814   3
   9   4  -6 234.632 23.7360   4
   8  -4  -6 2745.17 49.3396   3
   8   4  -6 2699.10 45.5602   4
   7   4  -6 0.62132 17.9342   4
   7  -4  -6 22.1174 20.3481   3
   6  -4  -6 4361.98 57.7304   3
   6   4  -6 4592.58 55.1504   4
   5  -4  -6 340.493 26.4361   3
   5   4  -6 369.755 22.6306   4
   4  -4  -6 393.601 24.4988   3
   4   4  -6 349.990 22.3509   4
   3  -4  -6 782.613 31.1904   3
   3   4  -6 736.183 26.8600   4
   2   4  -6 379.543 23.5422   4
   2  -4  -6 379.750 25.6977   3
   1  -4  -6 470.468 26.7836   3
   1   4  -6 557.460 24.7807   4
   0  -4  -6 4091.09 57.4173   3
   0   4  -6 4042.21 52.9587   4
  -1   4  -6 13.2267 18.2811   4
  -1  -4  -6 21.5422 20.6792   3
  -2  -4  -6 1186.45 35.4959   3
  -2   4  -6 1182.92 32.3348   4
  -3   4  -6 0.26117 19.1300   4
  -3  -4  -6 0.00000 22.6691   3
  -4   4  -6 41.6676 19.4541   4
  -4  -4  -6 42.4541 23.4945   2
  -5  -4  -6 38.8678 24.2037   2
  -5   4  -6 62.0463 21.5025   4
  -6  -4  -6 606.353 33.9214   2
  -7  -4  -6 5258.75 71.4410   2
  -8  -4  -6 2592.78 54.5046   2
  -9  -4  -6 249.186 29.1368   2
 -10  -4  -6 1210.07 42.8760   2
 -11  -4  -6 52.7657 30.6369   2
 -12  -4  -6 364.044 37.0901   2
 -13  -4  -6 54.4139 32.6890   2
 -14  -4  -6 1114.22 53.3506   2
  15  -5  -6 440.151 35.9844   3
  15  -5  -6 407.174 33.6421   1
  14  -5  -6 881.436 35.1525   1
  14  -5  -6 655.907 35.7985   3
  13  -5  -6 1098.15 40.6757   3
  12  -5  -6 124.628 28.7984   3
  11  -5  -6 165.044 25.4359   3
  10  -5  -6-6.82112 23.9141   3
   9  -5  -6 346.836 29.8331   3
   8  -5  -6 139.629 27.0017   3
   7  -5  -6 1112.17 36.8912   3
   6  -5  -6 1383.60 41.3403   3
   5  -5  -6 3603.62 60.3151   3
   4  -5  -6 6957.26 78.6180   3
   3  -5  -6 6166.22 75.4576   3
   2  -5  -6 7070.72 81.5337   3
   1  -5  -6 3914.20 62.5646   3
   0  -5  -6 33.5676 27.9581   3
  -1  -5  -6 12.4922 27.0880   3
  -2  -5  -6 3980.71 64.9475   3
  -3  -5  -6 2144.05 51.3664   3
  -4  -5  -6 157.818 30.6403   3
  -5  -5  -6 723.771 35.7241   3
  -6  -5  -6-4.66421 27.8699   3
  -6  -5  -6 17.3288 24.5724   2
  -7  -5  -6 31.7981 24.8521   2
  -8  -5  -6 29.2003 23.0386   2
  -9  -5  -6 30.0930 23.9120   2
 -10  -5  -6 1584.40 44.0739   2
 -11  -5  -6 2318.82 60.5331   2
 -12  -5  -6 3271.66 71.2130   2
  10  -6  -6-6.53646 29.4629   3
   9  -6  -6 73.6011 30.7654   3
   8  -6  -6 105.690 29.8328   3
   7  -6  -6 141.771 25.2568   3
   6  -6  -6 865.886 38.7217   3
   5  -6  -6 708.907 38.8091   3
   4  -6  -6 484.103 35.8002   3
   3  -6  -6 264.795 31.2582   3
   2  -6  -6 195.607 30.1567   3
   1  -6  -6 316.778 32.5546   3
   0  -6  -6 12.5997 27.9479   3
  -1  -6  -6 4048.43 72.3543   3
  -2  -6  -6 422.643 32.0523   3
  -3  -6  -6 422.058 36.0825   3
  -4  -6  -6 40.6818 30.4519   3
  -5  -6  -6-12.0425 32.4636   3
  -6  -6  -6 4.23076 33.4891   3
  21   0  -7-19.1171 27.4971   1
  20   0  -7 9.01799 21.9782   1
  19   0  -7 25.6280 26.4344   1
  18   0  -7 31.1081 24.1943   1
  17   0  -7-13.7745 23.5071   1
  16   0  -7 10.7127 21.8647   1
  15   0  -7 4.25311 19.2633   1
  14   0  -7 2.30829 19.1014   1
  13   0  -7-3.61616 19.6687   1
  12   0  -7 7.57523 17.6170   4
  12   0  -7 6.48504 17.5211   1
  11   0  -7-4.08727 17.8464   4
  10   0  -7-1.63942 15.9832   4
   9   0  -7 28.7396 17.4109   4
   8   0  -7 1.42359 16.5174   4
   7   0  -7-23.4112 15.8228   4
   6   0  -7-1.22494 16.4078   4
   5   0  -7 1.04386 14.2077   4
  -5   0   7 4.42273 10.2905   0
   4   0  -7 2.74155 14.8816   4
  -4   0   7 0.14368 9.33491   0
   3   0  -7-3.41685 13.7661   4
  -3   0   7-2.56588 11.0728   0
   2   0  -7 1.16075 15.4090   4
   2   0  -7 2.56751 5.01422   3
  -2   0   7 1.98471 10.4487   0
   1   0  -7 1.57283 13.8521   4
   0   0  -7-2.75414 14.3530   4
  -1   0  -7 6.25857 13.5448   2
  -1   0  -7-5.12520 15.5381   4
  -2   0  -7 13.6436 14.7342   2
  -3   0  -7-2.67431 16.2960   2
  -4   0  -7 19.8011 18.0917   2
  -5   0  -7-1.49724 18.3798   2
   5   0   7 19.5346 11.7265   3
  -6   0  -7 15.5637 19.5457   2
   6   0   7 12.4770 12.3079   3
   7   0   7-4.53020 13.7919   3
   8   0   7-1.55489 14.8383   3
   9   0   7-1.31247 14.8717   3
  10   0   7 17.2898 17.5296   3
  11   0   7 3.23748 19.6496   3
  12   0   7-9.81565 17.4631   3
  13   0   7 6.72477 22.9611   3
  14   0   7 44.2915 24.1139   3
  15   0   7 31.9002 24.8364   3
  16   0   7-22.7570 23.0901   3
  17   0   7 10.0757 28.7337   3
  20  -1  -7 795.694 41.7650   1
  19  -1  -7 33.0036 23.1332   1
  19   1  -7 74.2484 24.3203   1
  18  -1  -7 16.3089 26.1875   1
  18   1  -7 27.1893 24.5501   1
  17   1  -7 8.29842 20.5648   1
  17  -1  -7-3.81872 25.4684   1
  16   1  -7 392.725 25.9627   1
  16  -1  -7 345.179 29.2860   1
  15   1  -7 388.391 24.6368   1
  15  -1  -7 405.694 29.2735   1
  14   1  -7 1460.85 34.9274   1
  14  -1  -7 1550.56 39.1011   1
  13   1  -7 19.9430 18.8828   1
  13   1  -7 34.1982 21.1009   4
  13  -1  -7 14.5603 20.4131   1
  12   1  -7 797.445 29.8281   4
  12  -1  -7 796.524 24.1786   3
  12   1  -7 857.305 26.6443   1
  11   1  -7 271.870 23.3543   4
  11  -1  -7 289.332 20.1730   4
  11  -1  -7 273.791 17.1996   3
  11   1  -7 239.951 18.1519   1
  10  -1  -7 567.301 22.6247   4
  10   1  -7 583.927 20.9898   1
  10  -1  -7 599.867 19.2984   3
  10   1  -7 575.661 26.4834   4
   9  -1  -7 610.539 21.7586   4
   9  -1  -7 636.602 18.6173   3
   9   1  -7 628.126 26.8038   4
   8  -1  -7 2995.00 32.1669   3
   8   1  -7 3026.04 44.1382   4
   8  -1  -7 3017.04 38.3967   4
   7  -1  -7 182.248 12.2014   3
   7   1  -7 203.378 20.4083   4
   7  -1  -7 174.535 15.8539   4
   6   1  -7 5.73552 15.8763   4
   6  -1  -7-10.6213 13.1237   4
   6  -1  -7-2.33215 8.10268   3
  -5   1   7 2799.69 36.6141   0
   5  -1  -7 2755.68 27.5590   3
   5   1  -7 2740.00 35.0750   0
   5   1  -7 2879.25 40.9570   4
   5  -1  -7 2712.06 34.1802   4
   4  -1  -7 9817.51 61.2869   4
   4   1  -7 10097.2 64.2291   0
  -4   1   7 9756.33 62.6876   0
   4  -1  -7 9685.36 49.3465   3
   4   1  -7 10196.4 73.2468   4
   3   1  -7 625.300 18.2226   0
   3  -1  -7 651.373 15.8030   3
  -3   1   7 649.154 18.7622   0
   3   1  -7 656.425 25.0959   4
   3  -1  -7 614.270 19.7327   4
   2   1  -7 1333.58 23.2873   0
   2  -1  -7 1343.79 20.9602   3
  -2   1   7 1368.11 23.1491   0
   2   1  -7 1303.86 30.8367   4
   2  -1  -7 1360.74 25.6307   4
   1  -1  -7 4002.71 34.8701   3
  -1   1   7 3980.30 35.3238   0
   1   1  -7 4012.73 47.7555   4
   1  -1  -7 3900.20 40.5434   4
   1   1  -7 3906.42 35.7129   0
   0   1   7 2208.45 25.2458   0
   0   1  -7 2145.75 26.2732   0
   0  -1  -7 2238.93 32.6262   4
   0   1  -7 2198.82 37.9168   4
   1   1   7 909.719 15.7938   0
  -1  -1  -7 910.081 24.1394   4
  -1   1  -7 914.762 27.6829   4
  -1   1  -7 888.273 21.8416   2
  -1  -1  -7 929.556 27.3553   2
  -1   1  -7 942.501 17.7626   0
  -2   1  -7 25047.7 99.0760   2
  -2  -1  -7 25013.7 116.509   2
  -2   1  -7 25113.4 77.6258   0
  -3  -1  -7 3403.11 47.5937   2
   3  -1   7 3347.87 30.6386   3
  -3   1  -7 3358.22 39.9264   2
  -4   1  -7 1269.54 27.6638   2
   4  -1   7 1376.55 22.3917   3
  -4  -1  -7 1288.79 34.2844   2
  -5   1  -7 400.836 20.9424   2
  -5  -1  -7 380.456 24.7057   2
   5  -1   7 409.475 15.8175   3
   6  -1   7 941.863 22.8349   3
  -6  -1  -7 915.769 32.8360   2
  -7  -1  -7 25.3737 23.7178   2
   7  -1   7 29.5469 13.4013   3
  -8  -1  -7 11.5519 24.3852   2
   8  -1   7 15.9641 13.6500   3
  -9  -1  -7 1320.39 39.3913   2
   9  -1   7 1268.14 30.9042   3
  10  -1   7 1299.56 33.1160   3
  11  -1   7 180.564 20.4456   3
  12  -1   7 2062.05 44.7091   3
  13  -1   7 95.9163 24.3528   3
  14  -1   7 38.8887 23.8495   3
  15  -1   7 240.057 29.8644   3
  16  -1   7 67.4334 27.7219   3
  17  -1   7 112.289 29.9903   3
  19  -2  -7 193.900 30.3404   1
  18  -2  -7 616.700 33.1848   1
  17  -2  -7 25.5815 25.4012   3
  17  -2  -7 41.5593 25.2396   1
  16  -2  -7 822.615 35.6257   1
  16  -2  -7 786.926 32.8344   3
  15  -2  -7 1110.16 37.1754   1
  15  -2  -7 1120.38 35.0432   3
  14  -2  -7 1542.87 40.6900   1
  14  -2  -7 1525.07 36.6534   3
  13   2  -7 1123.32 34.9863   4
  13  -2  -7 1236.40 32.4792   3
  12   2  -7 108.531 24.3327   4
  12  -2  -7 89.0505 17.2226   3
  11  -2  -7 1192.97 28.5838   3
  11   2  -7 1258.62 35.8721   4
  10   2  -7 91.9587 22.3103   4
  10  -2  -7 81.1313 17.3662   3
   9  -2  -7 3031.31 37.2096   4
   9  -2  -7 3094.75 40.3086   3
   9   2  -7 3118.74 48.1323   4
   8  -2  -7 2722.19 34.0790   4
   8  -2  -7 2822.78 37.2257   3
   8   2  -7 2710.45 44.2171   4
   7  -2  -7 1192.11 25.7283   3
   7   2  -7 1167.34 31.0568   4
   7  -2  -7 1234.20 23.5160   4
   6  -2  -7 4362.75 43.3374   3
   6   2  -7 4276.50 52.0956   4
   6  -2  -7 4306.98 39.4847   4
   5  -2  -7 1796.38 29.1883   3
   5   2  -7 1825.43 36.3253   4
   5  -2  -7 1828.29 25.5880   4
   4  -2  -7 423.858 18.3125   3
   4   2  -7 450.822 22.4984   4
   4  -2  -7 455.092 15.6021   4
   3  -2  -7 583.172 20.4274   3
   3   2  -7 530.601 24.8434   4
   3  -2  -7 568.460 16.9757   4
   2   2  -7 13409.1 88.5348   4
   2  -2  -7 13401.9 74.5536   3
   2  -2  -7 13491.8 65.8707   4
   1  -2  -7 18633.0 88.5512   3
   1   2  -7 18220.2 102.316   4
   1  -2  -7 17926.7 77.8424   4
   0  -2  -7 13026.5 76.6669   3
   0   2  -7 13010.3 87.4628   4
   0  -2  -7 13136.0 67.4836   4
  -1  -2  -7 364.596 16.5458   4
  -1   2  -7 388.598 24.3468   4
  -2  -2  -7 247.180 22.4442   2
  -2   2  -7 240.169 21.6999   4
  -3  -2  -7 5327.60 61.7606   2
  -4  -2  -7 267.298 26.7304   2
  -5  -2  -7 268.872 29.3269   2
  -6  -2  -7 1275.90 41.3388   2
   7  -2   7 743.730 25.2911   3
  -7  -2  -7 689.781 34.1271   2
  -8  -2  -7 924.778 36.5756   2
   8  -2   7 937.542 29.0920   3
  -9  -2  -7 309.976 29.1910   2
   9  -2   7 277.110 21.2823   3
 -10  -2  -7 1721.06 49.0599   2
  10  -2   7 1772.77 38.7260   3
 -11  -2  -7 2811.73 60.6192   2
  11  -2   7 2717.08 47.0480   3
 -12  -2  -7 346.902 36.0831   2
  12  -2   7 268.620 23.3788   3
 -13  -2  -7 653.637 42.6568   2
  13  -2   7 641.872 32.0046   3
  14  -2   7 36.6788 22.5793   3
 -14  -2  -7 56.0453 29.1714   2
  15  -2   7 45.0541 20.9669   3
 -15  -2  -7-1.59991 36.2759   2
  16  -2   7 156.360 28.6341   3
  19  -3  -7 34.0207 27.7865   3
  18  -3  -7 1078.86 41.4819   3
  18  -3  -7 1082.84 41.0476   1
  17  -3  -7 862.502 36.9948   3
  17  -3  -7 851.154 37.6701   1
  16  -3  -7 71.8631 26.2574   3
  16  -3  -7 8.02396 26.3960   1
  15  -3  -7 150.895 25.7673   3
  15  -3  -7 181.244 26.6744   1
  14  -3  -7 54.0713 20.0714   3
  13   3  -7 54.6294 21.2882   4
  13  -3  -7 42.0332 21.8772   3
  12   3  -7 71.4363 23.4344   4
  12  -3  -7 69.6407 23.0412   3
  11  -3  -7 795.976 31.0407   3
  11   3  -7 770.409 30.5740   4
  10   3  -7 80.3884 20.6208   4
  10  -3  -7 62.2010 19.7411   3
   9  -3  -7 732.903 27.0261   3
   9   3  -7 666.427 27.7427   4
   8  -3  -7 1371.68 31.6856   3
   8   3  -7 1430.48 36.6384   4
   7  -3  -7 1131.17 29.7131   3
   7   3  -7 1107.38 31.8395   4
   6  -3  -7 1171.83 29.7649   3
   6   3  -7 1170.72 33.1852   4
   5  -3  -7 1304.88 30.8285   3
   5   3  -7 1283.69 33.5092   4
   4   3  -7 85.1260 19.8861   4
   4  -3  -7 92.2967 17.9725   3
   3  -3  -7 2424.23 39.4823   3
   3   3  -7 2572.38 43.7324   4
   2   3  -7 2080.09 39.7619   4
   2  -3  -7 2112.17 38.3623   3
[truncated: 231,333 more chars]
