# Supplementary material for: Three 4-(4-fluoro­phen­yl)piperazin-1-ium salts containing organic anions: supra­molecular assembly in one, two and three dimensions
Source: Acta Crystallogr E Crystallogr Commun. 2020 May 15;76(Pt 6):841–7. doi: 10.1107/S2056989020006398 (PMC7273999; doi:10.1107/S2056989020006398)
Supplement: Supplementary file 2 [file e-76-00841-Isup2.hkl]

data_I                                                                          
_shelx_title ' hc4cg'                                                           
_shelx_refln_list_code          4                                               
_shelx_F_calc_maximum      183.48                                               
_exptl_crystal_F_000       848.00                                               
_reflns_d_resolution_high  0.7624                                               
                                                                                
loop_                                                                           
 _space_group_symop_operation_xyz                                               
 'x, y, z'                                                                      
 '-x, y+1/2, -z+1/2'                                                            
 '-x, -y, -z'                                                                   
 'x, -y-1/2, z-1/2'                                                             
                                                                                
_cell_length_a    10.6829                                                       
_cell_length_b    13.1701                                                       
_cell_length_c    13.5563                                                       
_cell_angle_alpha  90.000                                                       
_cell_angle_beta  108.970                                                       
_cell_angle_gamma  90.000                                                       
                                                                                
_shelx_F_squared_multiplier     1.000                                           
                                                                                
loop_                                                                           
 _refln_index_h                                                                 
 _refln_index_k                                                                 
 _refln_index_l                                                                 
 _refln_F_squared_calc                                                          
 _refln_F_squared_meas                                                          
 _refln_F_squared_sigma                                                         
 _refln_observed_status                                                         
   2   0   0      22128.22      19949.77        86.04 o                         
   3   0   0       1531.78       1448.35         7.45 o                         
   4   0   0       1599.85       1778.41         9.48 o                         
   5   0   0        111.09        111.14         3.47 o                         
   6   0   0          3.87          7.79         2.87 o                         
   7   0   0         46.07         42.73         3.34 o                         
   8   0   0         81.59         86.06         4.24 o                         
   9   0   0        259.32        245.32         6.59 o                         
  10   0   0          1.96         -1.09         4.04 o                         
  11   0   0          0.54          2.46         4.27 o                         
  12   0   0          2.99         -4.87         4.87 o                         
   2   1   0       1618.13       1569.30         4.50 o                         
   3   1   0      22212.24      20424.47        77.49 o                         
   4   1   0       1981.79       1950.46         7.04 o                         
   5   1   0         21.78         25.28         0.87 o                         
   6   1   0       1351.95       1350.93        22.00 o                         
   7   1   0        122.17        125.08         3.59 o                         
   8   1   0          2.70          3.04         2.41 o                         
   9   1   0        204.47        208.29         4.48 o                         
  10   1   0          3.78          4.32         2.57 o                         
  11   1   0          4.66          4.51         2.81 o                         
  12   1   0          9.14          6.16         3.25 o                         
   0   2   0       2066.82       2047.33         5.82 o                         
   1   2   0        205.19        222.40         1.64 o                         
   2   2   0       5269.93       5336.83        38.62 o                         
   3   2   0      10752.04      10741.63        20.07 o                         
   4   2   0       3395.84       3338.74        23.06 o                         
   5   2   0         26.30         26.90         0.98 o                         
   6   2   0        324.69        357.48         4.15 o                         
   7   2   0        173.11        172.40         3.48 o                         
   8   2   0         31.77         23.25         2.61 o                         
   9   2   0         95.82        102.04         5.61 o                         
  10   2   0          5.10          5.75         4.08 o                         
  11   2   0          1.15         -1.53         2.82 o                         
  12   2   0         26.23         28.99         4.33 o                         
   1   3   0       9226.69       8640.71        27.69 o                         
   2   3   0        747.54        720.07         3.69 o                         
   3   3   0       1016.65       1046.21         5.44 o                         
   4   3   0         40.47         30.56         2.38 o                         
   5   3   0        393.71        382.78         3.84 o                         
   6   3   0        210.50        249.21        10.44 o                         
   7   3   0         27.05         24.15         2.31 o                         
   8   3   0         24.53         25.55         3.10 o                         
   9   3   0          0.13         -2.22         2.39 o                         
  10   3   0         28.42         32.45         3.10 o                         
  11   3   0         20.43         11.41         2.83 o                         
  12   3   0         43.81         48.13         3.95 o                         
   0   4   0         67.95        104.70         2.29 o                         
   1   4   0       2816.71       2922.46        10.27 o                         
   2   4   0       4751.57       4686.04         6.74 o                         
   3   4   0        182.44        168.93         2.42 o                         
   4   4   0        443.28        441.58         4.92 o                         
   5   4   0         78.52         62.68         3.05 o                         
   6   4   0         83.72         99.04         2.72 o                         
   7   4   0        182.67        174.04         4.68 o                         
   8   4   0         14.64         19.01         2.53 o                         
   9   4   0          4.38          2.46         2.42 o                         
  10   4   0          6.47          2.51         2.86 o                         
  11   4   0          6.14         13.97         3.04 o                         
  12   4   0         30.04         43.46         3.70 o                         
   1   5   0       1829.90       1846.11         9.14 o                         
   2   5   0          0.01          1.06         0.66 o                         
   3   5   0        301.66        310.61         2.76 o                         
   4   5   0         32.22         22.09         1.73 o                         
   5   5   0        126.56        150.63         3.00 o                         
   6   5   0         13.25         15.39         2.33 o                         
   7   5   0         29.75         22.58         2.40 o                         
   8   5   0        102.38        107.09         3.42 o                         
   9   5   0        151.62        151.27         9.91 o                         
  10   5   0          0.20          1.93         3.02 o                         
  11   5   0          2.89         -0.84         2.84 o                         
  12   5   0         28.45         29.34         3.74 o                         
   0   6   0       1881.37       1851.36         9.87 o                         
   1   6   0       1908.47       2049.78         8.67 o                         
   2   6   0        366.19        342.81         4.54 o                         
   3   6   0         65.14         76.26         1.34 o                         
   4   6   0          2.54          1.71         0.98 o                         
   5   6   0         27.68         30.08         2.08 o                         
   6   6   0          0.19          2.25         2.84 o                         
   7   6   0        241.67        251.09         4.22 o                         
   8   6   0          4.89          5.12         2.61 o                         
   9   6   0          1.67          2.98         2.96 o                         
  10   6   0         65.68         79.37         3.65 o                         
  11   6   0          2.12          4.36         3.18 o                         
  12   6   0          3.28          5.97         5.17 o                         
   1   7   0        117.90        118.04         2.44 o                         
   2   7   0       1937.15       2133.24         8.52 o                         
   3   7   0          0.29          0.98         1.60 o                         
   4   7   0        215.24        208.40         3.35 o                         
   5   7   0         29.90         30.91         2.40 o                         
   6   7   0         58.43         57.70         2.72 o                         
   7   7   0        395.66        376.90         7.12 o                         
   8   7   0         13.28         14.71         2.74 o                         
   9   7   0         47.53         48.45         3.30 o                         
  10   7   0        119.75        125.13        10.84 o                         
  11   7   0          2.62         -1.77         3.21 o                         
   0   8   0       4283.80       4907.95        18.85 o                         
   1   8   0        932.63        868.22         5.89 o                         
   2   8   0       1258.28       1315.47         7.30 o                         
   3   8   0         30.78         43.20         3.86 o                         
   4   8   0          0.72          0.61         1.82 o                         
   5   8   0        242.78        229.75         4.02 o                         
   6   8   0        154.62        161.51         3.91 o                         
   7   8   0          1.27          1.57         3.27 o                         
   8   8   0        259.55        268.49         5.88 o                         
   9   8   0          0.05         -2.09         3.06 o                         
  10   8   0         65.10         77.72         4.13 o                         
  11   8   0          0.10         -1.95         3.56 o                         
   1   9   0        448.40        454.38         4.67 o                         
   2   9   0        178.30        165.77         3.25 o                         
   3   9   0         13.62         21.75         2.04 o                         
   4   9   0        302.18        315.07         6.19 o                         
   5   9   0        108.50        107.90         3.43 o                         
   6   9   0        472.58        487.54         6.04 o                         
   7   9   0         17.31         14.65         2.89 o                         
   8   9   0         53.81         60.71         4.84 o                         
   9   9   0          2.06         -2.53         2.92 o                         
  10   9   0         41.68         50.97         3.83 o                         
  11   9   0          3.05          5.88         4.39 o                         
   0  10   0        246.27        264.11         5.53 o                         
   1  10   0         14.85         16.39         2.64 o                         
   2  10   0        223.52        218.20         3.86 o                         
   3  10   0         20.32         26.46         2.92 o                         
   4  10   0         74.91         82.56         4.39 o                         
   5  10   0        258.80        251.99         8.31 o                         
   6  10   0         47.09         44.63         3.04 o                         
   7  10   0         46.06         46.92         3.88 o                         
   8  10   0          4.09          1.64         3.77 o                         
   9  10   0         23.62         32.76         6.84 o                         
  10  10   0          0.02         -0.55         3.28 o                         
   1  11   0         64.77         66.35         2.80 o                         
   2  11   0         40.06         35.48         3.07 o                         
   3  11   0         48.94         52.54         2.99 o                         
   4  11   0          2.69          1.99         2.18 o                         
   5  11   0         43.66         37.15         3.54 o                         
   6  11   0         80.64         85.57         3.55 o                         
   7  11   0         19.54         19.62         3.20 o                         
   8  11   0         40.84         52.49         4.61 o                         
   9  11   0          0.06          1.82         5.85 o                         
   0  12   0         12.35          8.75         3.06 o                         
   1  12   0          0.09          0.84         2.11 o                         
   2  12   0         66.82         64.02         2.97 o                         
   3  12   0         21.72         16.05         2.43 o                         
   4  12   0         32.77         24.62         2.79 o                         
   5  12   0          7.40          7.59         2.65 o                         
   6  12   0         31.75         28.49         3.09 o                         
   7  12   0          6.25          3.51         5.54 o                         
   8  12   0         19.85         26.31         5.32 o                         
   9  12   0          9.19         15.83         3.39 o                         
   1  13   0        266.67        290.46         4.93 o                         
   2  13   0         11.78         12.40         2.62 o                         
   3  13   0          2.71          2.21         3.42 o                         
   4  13   0          4.94          6.18         2.59 o                         
   5  13   0          7.88          8.57         2.59 o                         
   6  13   0          3.06          4.70         2.97 o                         
   7  13   0         28.33         35.14         3.38 o                         
   8  13   0          1.07          8.92         3.30 o                         
   0  14   0        187.59        204.55         6.25 o                         
   1  14   0         44.05         41.09         3.07 o                         
   2  14   0         51.93         65.42         8.54 o                         
   3  14   0         16.69         19.36         4.29 o                         
   4  14   0         18.37         20.93         3.64 o                         
   5  14   0         20.31         23.54         4.41 o                         
   6  14   0         11.60         20.48         7.11 o                         
   7  14   0          2.26          2.84         2.96 o                         
   1  15   0          4.16         -0.30         2.47 o                         
   2  15   0         83.02         87.08         5.13 o                         
   3  15   0         60.76         60.91         9.53 o                         
   4  15   0          4.91          8.95         2.92 o                         
   5  15   0         30.40         33.64         3.31 o                         
   6  15   0         57.21         58.50         9.50 o                         
   0  16   0          0.18          2.73         3.38 o                         
   1  16   0          1.34          6.24         2.60 o                         
   2  16   0          3.25          1.98         3.91 o                         
   3  16   0          8.79          5.09         5.58 o                         
   4  16   0         97.20        100.29         3.98 o                         
   1  17   0          7.63          6.67        10.73 o                         
   2  17   0          0.62         -2.49         2.49 o                         
 -13   1   1          2.06         -2.16         4.90 o                         
 -12   1   1          4.13          1.34         3.15 o                         
 -11   1   1          6.81          5.37         2.66 o                         
 -10   1   1         16.64         19.99         3.04 o                         
  -9   1   1          7.54          6.14         2.42 o                         
  -8   1   1         10.16         12.32         2.21 o                         
  -7   1   1        503.38        531.47         5.63 o                         
  -6   1   1        489.17        520.05         8.12 o                         
  -5   1   1        372.81        380.85         5.09 o                         
  -4   1   1       3855.87       3745.29        14.40 o                         
  -3   1   1      25552.24      24084.65        78.59 o                         
  -2   1   1         40.19         65.90         1.04 o                         
  -1   1   1        126.88        159.26         1.23 o                         
   1   1   1       3067.67       2860.42         7.75 o                         
   2   1   1       2803.46       2838.39        11.14 o                         
   3   1   1        553.05        466.66         3.21 o                         
   4   1   1        359.30        333.50         4.14 o                         
   5   1   1        247.24        219.90         3.94 o                         
   6   1   1        667.90        657.68        14.34 o                         
   7   1   1         30.93         34.96         2.59 o                         
   8   1   1          8.75         11.32         2.49 o                         
   9   1   1        234.82        240.65         4.79 o                         
  10   1   1         26.99         29.22         5.96 o                         
  11   1   1          2.91          3.36         3.16 o                         
  12   1   1         28.59         27.95         9.68 o                         
 -13   2   1          1.10          1.65         4.14 o                         
 -12   2   1          3.01          6.00         4.58 o                         
 -11   2   1          2.51          2.05         2.57 o                         
 -10   2   1          2.11          0.94         2.64 o                         
  -9   2   1         24.47         20.05         2.76 o                         
  -8   2   1          0.06         -0.07         2.20 o                         
  -7   2   1         16.24         18.24         2.24 o                         
  -6   2   1        563.91        580.99        13.03 o                         
  -5   2   1        138.80        124.49         2.41 o                         
  -4   2   1        575.53        538.85         9.32 o                         
  -3   2   1      23032.88      22837.06       115.69 o                         
  -2   2   1       3302.46       3168.30         5.22 o                         
  -1   2   1       4614.88       4785.45        27.17 o                         
   0   2   1         97.35        108.20         1.73 o                         
   1   2   1       1082.15        994.96        12.61 o                         
   2   2   1        466.39        451.86        13.71 o                         
   3   2   1        767.92        830.07         5.53 o                         
   4   2   1       1130.42       1187.98         7.97 o                         
   5   2   1       1488.74       1495.67         5.81 o                         
   6   2   1          1.14          3.72         2.79 o                         
   7   2   1        380.77        403.56         7.03 o                         
   8   2   1         17.44         19.80         2.50 o                         
   9   2   1          4.42          2.28         2.66 o                         
  10   2   1         53.11         54.57         3.50 o                         
  11   2   1          0.96         -1.99         2.86 o                         
  12   2   1          8.90          7.80         3.35 o                         
 -13   3   1          0.00         19.26         5.31 o                         
 -12   3   1          1.27          0.13         2.96 o                         
 -11   3   1          2.79          5.93         2.70 o                         
 -10   3   1          6.39          0.31         2.67 o                         
  -9   3   1          9.72          6.80         2.54 o                         
  -8   3   1          0.10          0.78         2.21 o                         
  -7   3   1         99.50        101.11         2.97 o                         
  -6   3   1       1142.66       1096.45        22.99 o                         
  -5   3   1        755.62        729.93        14.00 o                         
  -4   3   1       1119.69       1124.66         7.88 o                         
  -3   3   1       3454.77       3430.98        16.72 o                         
  -2   3   1         92.50         93.15         1.34 o                         
  -1   3   1          2.13          9.21         2.88 o                         
   0   3   1       3411.76       3397.70        17.41 o                         
   1   3   1          2.82          5.16         0.84 o                         
   2   3   1        588.07        555.30         8.99 o                         
   3   3   1       1315.32       1386.63         5.85 o                         
   4   3   1       1032.01       1079.46         4.79 o                         
   5   3   1        196.99        210.04         2.38 o                         
   6   3   1        147.44        150.60         3.11 o                         
   7   3   1          0.97         -0.08         2.10 o                         
   8   3   1          5.61          1.66         2.55 o                         
   9   3   1         97.91        100.96         3.68 o                         
  10   3   1         12.49         14.21         2.69 o                         
  11   3   1          0.01          3.38         2.89 o                         
  12   3   1          6.77          5.36         3.95 o                         
 -13   4   1          3.58          5.15         5.54 o                         
 -12   4   1         34.84         42.08         3.59 o                         
 -11   4   1          2.64          0.38         2.81 o                         
 -10   4   1         65.13         74.62         5.09 o                         
  -9   4   1        144.96        139.98         4.87 o                         
  -8   4   1          1.64          4.45         2.33 o                         
  -7   4   1        199.95        186.61         5.47 o                         
  -6   4   1       1552.21       1537.53        36.16 o                         
  -5   4   1        140.67        156.55         4.02 o                         
  -4   4   1       1342.51       1389.55        11.63 o                         
  -3   4   1          0.98          0.81         0.85 o                         
  -2   4   1        629.80        628.74         3.73 o                         
  -1   4   1         45.20         56.62         3.48 o                         
   0   4   1        600.80        596.29         6.00 o                         
   1   4   1        923.85        887.53        10.52 o                         
   2   4   1        196.88        195.03         2.90 o                         
   3   4   1         40.01         45.71         2.09 o                         
   4   4   1       3199.96       3149.14        18.01 o                         
   5   4   1          0.40         -1.23         1.54 o                         
   6   4   1        311.09        307.75         4.09 o                         
   7   4   1        150.00        158.47         3.54 o                         
   8   4   1          4.50          9.47         2.54 o                         
   9   4   1         15.60         17.40         2.98 o                         
  10   4   1         14.25         18.18         3.14 o                         
  11   4   1          6.44          3.29         2.88 o                         
  12   4   1        224.43        261.99         6.13 o                         
 -12   5   1         30.76         37.32         3.67 o                         
 -11   5   1          1.10          3.22         2.63 o                         
 -10   5   1        153.15        159.18         7.85 o                         
  -9   5   1         16.00          8.35         2.61 o                         
  -8   5   1         70.75         67.30         2.99 o                         
  -7   5   1         55.76         51.80         2.63 o                         
  -6   5   1         53.90         48.40         3.37 o                         
  -5   5   1          6.06          6.07         1.80 o                         
  -4   5   1        458.00        488.97         3.18 o                         
  -3   5   1        715.97        736.42         7.42 o                         
  -2   5   1        518.89        594.30         9.75 o                         
  -1   5   1         16.83         17.19         1.17 o                         
   0   5   1        991.48        988.03         4.65 o                         
   1   5   1        502.58        493.18         7.24 o                         
   2   5   1         77.00         68.44         1.72 o                         
   3   5   1          1.76          8.18         1.41 o                         
   4   5   1        178.63        174.40         4.39 o                         
   5   5   1         55.18         52.05         2.91 o                         
   6   5   1         68.20         72.39         4.83 o                         
   7   5   1        319.92        312.77         4.58 o                         
   8   5   1          4.09          4.52         2.29 o                         
   9   5   1         33.38         40.38         3.26 o                         
  10   5   1        123.69        131.69        12.36 o                         
  11   5   1          0.04          3.68         3.19 o                         
  12   5   1         35.54         38.90         6.58 o                         
 -12   6   1          8.39          9.07         3.18 o                         
 -11   6   1         10.50         12.50         2.88 o                         
 -10   6   1         84.32         87.28         3.88 o                         
  -9   6   1         74.33         75.59         3.47 o                         
  -8   6   1         35.13         35.26         2.84 o                         
  -7   6   1          2.53          2.22         2.24 o                         
  -6   6   1        170.93        168.75         6.88 o                         
  -5   6   1        214.66        213.94         3.80 o                         
  -4   6   1        760.43        824.95         4.10 o                         
  -3   6   1       3209.76       3424.49        17.81 o                         
  -2   6   1        119.32        115.46         3.55 o                         
  -1   6   1       7761.18       8553.32        57.40 o                         
   0   6   1        348.97        363.80         7.21 o                         
   1   6   1         81.27        105.13         2.10 o                         
   2   6   1        112.01        117.15         1.17 o                         
   3   6   1         35.73         31.53         1.74 o                         
   4   6   1         19.34         15.89         1.75 o                         
   5   6   1          0.05          1.34         1.76 o                         
   6   6   1          1.06          5.12         3.05 o                         
   7   6   1        265.49        296.57         4.62 o                         
   8   6   1         43.33         35.05         2.90 o                         
   9   6   1        209.65        230.53         5.01 o                         
  10   6   1         63.15         68.78         3.78 o                         
  11   6   1          4.69          8.06         3.14 o                         
 -12   7   1          6.92          5.86         5.15 o                         
 -11   7   1         37.07         42.85         3.33 o                         
 -10   7   1         18.91         23.65         3.37 o                         
  -9   7   1         23.30         18.52         3.16 o                         
  -8   7   1         72.80         74.11         3.29 o                         
  -7   7   1        580.68        593.57         8.65 o                         
  -6   7   1         15.23          9.25         2.30 o                         
  -5   7   1         53.99         62.56         2.95 o                         
  -4   7   1        191.63        185.01         3.29 o                         
  -3   7   1       1004.94       1135.10         6.59 o                         
  -2   7   1        180.07        185.71         2.91 o                         
  -1   7   1       1986.78       2056.18         8.80 o                         
   0   7   1       1288.71       1403.27        18.64 o                         
   1   7   1        142.63        175.10         2.75 o                         
   2   7   1        252.91        283.20         3.42 o                         
   3   7   1         78.92         68.47         4.37 o                         
   4   7   1         35.12         35.35         2.28 o                         
   5   7   1        114.00        113.40         3.00 o                         
   6   7   1        129.41        124.07         4.42 o                         
   7   7   1        122.29        133.79         3.69 o                         
   8   7   1          0.02          5.37         2.67 o                         
   9   7   1         95.69         97.80         3.78 o                         
  10   7   1          0.84          2.81         3.06 o                         
  11   7   1          0.18          0.42         5.00 o                         
 -11   8   1          6.10          0.60         3.11 o                         
 -10   8   1         54.29         62.54         5.56 o                         
  -9   8   1         94.86        104.34         4.01 o                         
  -8   8   1        158.27        151.88         4.14 o                         
  -7   8   1         96.79        112.06         5.10 o                         
  -6   8   1        300.51        311.96         8.23 o                         
  -5   8   1       1250.29       1268.94         8.21 o                         
  -4   8   1        491.39        491.97         7.90 o                         
  -3   8   1         78.36         80.76         2.54 o                         
  -2   8   1         18.62         21.56         1.98 o                         
  -1   8   1       2162.30       2295.59         9.19 o                         
   0   8   1        299.84        329.20         3.78 o                         
   1   8   1         53.67         67.54         2.26 o                         
   2   8   1        998.57       1015.44         6.47 o                         
   3   8   1        436.91        466.82         4.74 o                         
   4   8   1         57.09         65.50         3.74 o                         
   5   8   1        341.76        359.09         9.89 o                         
   6   8   1          4.00          1.15         2.72 o                         
   7   8   1          9.49          6.91         3.39 o                         
   8   8   1          8.21          8.29         2.79 o                         
   9   8   1         41.20         34.38         3.42 o                         
  10   8   1         34.31         51.05         4.41 o                         
  11   8   1         25.28         28.06         5.00 o                         
 -11   9   1          0.69         -2.85         4.71 o                         
 -10   9   1          0.04         -3.17         3.17 o                         
  -9   9   1          2.07          2.38         2.83 o                         
  -8   9   1         36.51         28.81         4.37 o                         
  -7   9   1         66.18         66.09         3.22 o                         
  -6   9   1        163.06        161.28         4.00 o                         
  -5   9   1        240.17        235.73         4.31 o                         
  -4   9   1        334.83        357.18         4.70 o                         
  -3   9   1       1431.92       1477.35        22.97 o                         
  -2   9   1         68.88         72.86         2.53 o                         
  -1   9   1        260.47        264.84         3.72 o                         
   0   9   1        279.66        308.73         3.96 o                         
   1   9   1        519.91        509.53         5.03 o                         
   2   9   1        228.44        238.84         3.70 o                         
   3   9   1        428.42        409.49         4.78 o                         
   4   9   1          4.04          7.16         2.38 o                         
   5   9   1        842.46        821.89         8.58 o                         
   6   9   1        419.29        418.89         5.77 o                         
   7   9   1         31.43         24.89         2.95 o                         
   8   9   1         21.97         20.53         5.14 o                         
   9   9   1          2.04         -2.90         2.90 o                         
  10   9   1         15.90         18.49         3.21 o                         
 -10  10   1         43.43         60.93         5.60 o                         
  -9  10   1         21.65         24.29         3.05 o                         
  -8  10   1        122.90        126.57         5.60 o                         
  -7  10   1         40.94         49.73         6.78 o                         
  -6  10   1         90.51         88.38         3.59 o                         
  -5  10   1        140.68        157.78         4.92 o                         
  -4  10   1        677.02        643.18         6.32 o                         
  -3  10   1        348.25        379.80        12.20 o                         
  -2  10   1         15.97         13.00         2.40 o                         
  -1  10   1         15.72         24.82         2.07 o                         
   0  10   1         34.03         32.90         2.11 o                         
   1  10   1        194.31        217.54         3.67 o                         
   2  10   1          0.34         -1.20         2.12 o                         
   3  10   1        775.39        792.44         6.81 o                         
   4  10   1        525.42        535.52         8.41 o                         
   5  10   1         53.29         51.78         3.68 o                         
   6  10   1          1.00         -0.66         2.60 o                         
   7  10   1         19.39         18.29         4.47 o                         
   8  10   1         55.40         46.42         4.26 o                         
   9  10   1          2.30          3.58         3.24 o                         
  10  10   1         22.65         23.35         3.50 o                         
 -10  11   1          0.33          0.94         4.87 o                         
  -9  11   1         31.80         38.26         4.52 o                         
  -8  11   1          8.67          2.82         3.66 o                         
  -7  11   1          0.36          4.04         2.87 o                         
  -6  11   1        205.31        214.88         4.64 o                         
  -5  11   1         26.24         24.44         5.43 o                         
  -4  11   1        211.83        213.94         4.26 o                         
  -3  11   1          0.96         -0.14         2.18 o                         
  -2  11   1        496.21        492.72        12.16 o                         
  -1  11   1          0.16          0.18         2.13 o                         
   0  11   1         24.33         26.98         2.32 o                         
   1  11   1        132.80        129.13         6.30 o                         
   2  11   1         38.17         34.29         2.71 o                         
   3  11   1         16.86         18.02         2.65 o                         
   4  11   1         36.15         37.61         2.64 o                         
   5  11   1         18.44         18.69         2.72 o                         
   6  11   1          0.11          2.84         3.77 o                         
   7  11   1          4.27         -0.48         2.97 o                         
   8  11   1          0.19         -0.39         3.96 o                         
   9  11   1         50.79         59.52         3.86 o                         
  -9  12   1          3.11         -3.75         4.43 o                         
  -8  12   1         13.64         21.27         4.28 o                         
  -7  12   1          0.02          8.92         4.25 o                         
  -6  12   1          1.23          5.23         2.74 o                         
  -5  12   1          3.70          4.92         2.61 o                         
  -4  12   1         94.80         94.98         3.45 o                         
  -3  12   1        118.86        108.10         3.44 o                         
  -2  12   1         44.23         39.32         2.73 o                         
  -1  12   1         90.37         77.41         3.08 o                         
   0  12   1         99.35         95.94         3.15 o                         
   1  12   1        176.37        165.59         4.98 o                         
   2  12   1         10.61          8.28         2.39 o                         
   3  12   1          2.83          4.09         2.81 o                         
   4  12   1         58.48         60.56         3.16 o                         
   5  12   1          2.81          4.94         2.77 o                         
   6  12   1         55.27         51.22         3.39 o                         
   7  12   1         51.27         47.95         4.73 o                         
   8  12   1          7.53          5.33        16.31 o                         
   9  12   1         40.41         37.98         5.55 o                         
  -8  13   1          0.01          1.59         3.65 o                         
  -7  13   1          1.14          1.97         2.68 o                         
  -6  13   1          0.00         -0.48         2.69 o                         
  -5  13   1          5.31          3.74         2.52 o                         
  -4  13   1         19.65         18.44         2.73 o                         
  -3  13   1         13.68          9.72         2.45 o                         
  -2  13   1         69.15         63.36         4.53 o                         
  -1  13   1         37.24         34.73         2.69 o                         
   0  13   1         93.76         75.39         3.30 o                         
   1  13   1         59.64         52.84         3.27 o                         
   2  13   1          1.02          2.27         2.30 o                         
   3  13   1          4.25          5.17         2.40 o                         
   4  13   1          0.04         -1.39         3.03 o                         
   5  13   1          0.72          2.39         2.78 o                         
   6  13   1         12.20         20.41         4.23 o                         
   7  13   1         11.26          5.25         2.97 o                         
   8  13   1          1.24          4.19         4.48 o                         
  -7  14   1          0.11         -3.00         3.00 o                         
  -6  14   1         18.95         21.67         4.40 o                         
  -5  14   1          1.88          2.60         2.75 o                         
  -4  14   1         79.49         79.00         3.51 o                         
  -3  14   1          0.74          3.77         4.38 o                         
  -2  14   1          7.75          8.15         2.67 o                         
  -1  14   1         26.45         16.64         2.63 o                         
   0  14   1         13.77         15.53         2.78 o                         
   1  14   1          1.63         -2.23         2.23 o                         
   2  14   1          0.09         -2.43         2.43 o                         
   3  14   1         68.61         63.27         3.42 o                         
   4  14   1          1.83          1.40         2.45 o                         
   5  14   1         14.83         14.83         2.99 o                         
   6  14   1         23.95         33.52         3.63 o                         
   7  14   1         22.13         23.18         5.02 o                         
  -6  15   1          1.09          2.97         5.58 o                         
  -5  15   1          0.06          3.84         7.23 o                         
  -4  15   1         44.46         56.02         3.45 o                         
  -3  15   1          0.01         -0.49         2.41 o                         
  -2  15   1         37.98         34.86         8.59 o                         
  -1  15   1         30.08         20.87         4.49 o                         
   0  15   1          3.37         -1.57         3.03 o                         
   1  15   1          4.77          1.16         2.48 o                         
   2  15   1         43.92         37.91         3.04 o                         
   3  15   1          6.65          8.53         5.21 o                         
   4  15   1         10.87         14.07         3.03 o                         
   5  15   1         10.34         21.26         5.11 o                         
  -5  16   1          0.52         -3.49         3.49 o                         
  -4  16   1          5.31          0.50         5.92 o                         
  -3  16   1          5.66          4.69         3.16 o                         
  -2  16   1          1.59          0.38         2.61 o                         
  -1  16   1         15.60         19.22         4.83 o                         
   0  16   1          7.76          7.93         2.67 o                         
   1  16   1          7.88         16.44         3.71 o                         
   2  16   1          6.51          8.53         3.52 o                         
   3  16   1          1.95          3.65         3.54 o                         
  -1  17   1          2.87          1.82         4.19 o                         
   0  17   1          5.25         10.70         3.82 o                         
 -13   0   2          8.28          6.12         4.67 o                         
 -12   0   2         15.51         19.10         4.97 o                         
 -11   0   2         12.08          9.96         2.85 o                         
 -10   0   2         57.66         68.28         4.38 o                         
  -9   0   2        400.21        411.20         7.28 o                         
  -8   0   2        539.73        533.39         7.54 o                         
  -7   0   2       1549.03       1544.89        11.22 o                         
  -6   0   2        294.96        318.72         4.98 o                         
  -5   0   2       2184.68       2209.28        10.53 o                         
  -4   0   2       1162.57       1161.56         6.68 o                         
  -3   0   2       1200.84       1095.54         5.26 o                         
  -2   0   2          8.78         15.41         0.85 o                         
  -1   0   2        363.89        300.39         2.47 o                         
   0   0   2      30818.69      25759.13        87.61 o                         
   1   0   2        160.30        122.44         2.32 o                         
   2   0   2       2871.37       2726.65         6.53 o                         
   3   0   2        843.12        833.62         4.92 o                         
   4   0   2        202.67        194.74         2.36 o                         
   5   0   2        691.03        642.04         6.30 o                         
   6   0   2       1109.19       1167.80        10.70 o                         
   7   0   2          6.51          8.06         3.46 o                         
   8   0   2          2.83          3.94         3.85 o                         
   9   0   2         53.83         49.70         4.83 o                         
  10   0   2         13.29          6.90         4.03 o                         
  11   0   2         29.57         39.35         5.59 o                         
  12   0   2          3.56          4.03         5.05 o                         
 -13   1   2          0.93          2.74         2.55 o                         
 -12   1   2          5.03          8.70         3.04 o                         
 -11   1   2         25.20         13.63         2.96 o                         
 -10   1   2          5.05          3.32         2.70 o                         
  -9   1   2          1.35         -2.24         2.44 o                         
  -8   1   2         40.35         35.56         2.03 o                         
  -7   1   2        617.61        586.04         4.28 o                         
  -6   1   2         25.95         31.06         2.55 o                         
  -5   1   2        168.85        165.12         1.97 o                         
  -4   1   2       1115.74       1093.65         4.78 o                         
  -3   1   2      33665.24      31133.46       188.53 o                         
  -2   1   2       1198.25       1175.55         6.28 o                         
  -1   1   2        242.02        265.17         2.49 o                         
   0   1   2       5610.49       5424.10        45.79 o                         
   1   1   2       8444.46       8000.82        17.59 o                         
   2   1   2         35.01         32.52         0.73 o                         
   3   1   2          1.32          3.21         0.85 o                         
   4   1   2         56.19         61.58         1.40 o                         
   5   1   2         68.40         69.37         1.58 o                         
   6   1   2        700.20        731.33         6.18 o                         
   7   1   2         24.10         24.30         2.60 o                         
   8   1   2         31.36         35.21         3.62 o                         
   9   1   2        141.69        156.57         4.44 o                         
  10   1   2         21.92         22.42         3.71 o                         
  11   1   2          2.44          2.25         3.27 o                         
  12   1   2         15.66         16.95         3.52 o                         
 -13   2   2          2.48          2.43         4.98 o                         
 -12   2   2         18.01         16.91         3.49 o                         
 -11   2   2         45.90         48.89         4.91 o                         
 -10   2   2         23.63         15.08         2.86 o                         
  -9   2   2          1.49         -1.52         2.51 o                         
  -8   2   2        224.05        203.30         5.68 o                         
  -7   2   2        300.58        317.18         6.26 o                         
  -6   2   2       4279.58       4207.46        12.08 o                         
  -5   2   2        105.76        109.61         2.20 o                         
  -4   2   2          0.51          0.50         1.13 o                         
  -3   2   2       7009.62       6677.88        38.79 o                         
  -2   2   2      13379.02      12606.86        96.69 o                         
  -1   2   2         14.21         12.08         1.13 o                         
   0   2   2       1728.69       1741.61        14.18 o                         
   1   2   2       1791.49       1814.95        16.72 o                         
   2   2   2        123.84        115.27         2.71 o                         
   3   2   2       1158.36       1123.25        10.71 o                         
   4   2   2        768.83        798.90         3.86 o                         
   5   2   2        516.40        517.36         3.40 o                         
   6   2   2        126.24        118.24         6.01 o                         
   7   2   2         17.53         21.12         2.55 o                         
   8   2   2         65.62         55.07         4.53 o                         
   9   2   2          4.89          4.22         2.77 o                         
  10   2   2         47.70         34.29         3.58 o                         
  11   2   2         47.11         46.89         3.95 o                         
  12   2   2          0.32          4.61         3.35 o                         
 -13   3   2          0.49         11.90         4.65 o                         
 -12   3   2          7.85          5.46         3.00 o                         
 -11   3   2          9.69         10.57         3.03 o                         
 -10   3   2         21.98         22.80         2.87 o                         
  -9   3   2        302.50        285.29         6.85 o                         
  -8   3   2        232.16        224.66         4.02 o                         
  -7   3   2        105.05        111.71         6.21 o                         
  -6   3   2      10006.16      10065.93        73.06 o                         
  -5   3   2       1913.72       1946.48         7.65 o                         
  -4   3   2        369.62        380.50         8.30 o                         
  -3   3   2       1912.59       1843.23         9.74 o                         
  -2   3   2         39.02         52.06         0.80 o                         
  -1   3   2        101.81        122.79         1.29 o                         
   0   3   2       2367.48       2303.64        17.23 o                         
   1   3   2       5348.55       5247.45         8.75 o                         
   2   3   2        581.78        596.83         3.52 o                         
   3   3   2          0.59          3.29         1.18 o                         
   4   3   2       1237.58       1319.07        10.07 o                         
   5   3   2         89.16        117.37         1.89 o                         
   6   3   2        229.88        233.35         3.67 o                         
   7   3   2         31.48         40.58         2.64 o                         
   8   3   2         21.49         20.76         2.71 o                         
   9   3   2         27.04         31.17         2.89 o                         
  10   3   2          3.62          5.09         3.50 o                         
  11   3   2          8.76         11.77         3.49 o                         
  12   3   2         40.27         30.44         5.01 o                         
 -13   4   2         14.42         11.52         5.13 o                         
 -12   4   2         28.58         28.87         3.44 o                         
 -11   4   2         66.19         68.98         4.27 o                         
 -10   4   2          8.39         12.24         2.75 o                         
  -9   4   2        390.11        384.77         5.44 o                         
  -8   4   2        247.90        244.57         4.57 o                         
  -7   4   2         11.13         15.15         2.22 o                         
  -6   4   2         74.84         83.51        23.32 o                         
  -5   4   2        464.62        449.35         3.93 o                         
  -4   4   2        169.27        208.20         2.18 o                         
  -3   4   2       3532.47       3511.34        10.42 o                         
  -2   4   2       1571.53       1519.74         3.86 o                         
  -1   4   2        145.28        141.59         2.60 o                         
   0   4   2          0.24          0.63         0.64 o                         
   1   4   2        119.16        103.21         1.62 o                         
   2   4   2         24.77         19.65         1.20 o                         
   3   4   2        661.93        694.14         4.52 o                         
   4   4   2        474.05        475.40         4.25 o                         
   5   4   2        101.77        106.96         1.90 o                         
   6   4   2          3.46          2.30         1.97 o                         
   7   4   2        157.14        175.40         3.80 o                         
   8   4   2         19.25         16.11         2.68 o                         
   9   4   2         20.69         24.43         2.94 o                         
  10   4   2          1.65          1.71         2.85 o                         
  11   4   2          0.60          1.56         5.82 o                         
 -12   5   2         56.84         45.38         3.68 o                         
 -11   5   2          4.38          2.61         5.31 o                         
 -10   5   2         18.83         17.59         2.99 o                         
  -9   5   2        183.85        163.51         4.14 o                         
  -8   5   2        184.68        194.50         4.07 o                         
  -7   5   2         28.35         30.62         2.39 o                         
  -6   5   2        659.25        689.05        15.88 o                         
  -5   5   2        109.49         90.27         2.20 o                         
  -4   5   2       2455.04       2612.35        12.50 o                         
  -3   5   2          4.80          4.72         0.72 o                         
  -2   5   2       2642.16       2678.64         6.79 o                         
  -1   5   2       1749.11       1780.84         6.07 o                         
   0   5   2        104.09        114.17         1.21 o                         
   1   5   2        479.50        462.01         6.57 o                         
   2   5   2          0.06          0.12         1.16 o                         
   3   5   2          1.03          0.83         1.25 o                         
   4   5   2        230.41        229.93         3.57 o                         
   5   5   2         13.21         18.01         1.99 o                         
   6   5   2        139.44        138.65         3.24 o                         
   7   5   2         30.62         28.33         2.67 o                         
   8   5   2         16.38         13.24         2.60 o                         
   9   5   2        339.50        379.76         8.96 o                         
  10   5   2         27.39         29.92         3.29 o                         
  11   5   2          1.48          8.18         3.52 o                         
 -12   6   2         15.68         15.09         3.44 o                         
 -11   6   2         17.82         16.75         3.26 o                         
 -10   6   2        121.76        126.10         5.19 o                         
  -9   6   2         26.73         23.35         2.99 o                         
  -8   6   2         25.76         28.78         2.77 o                         
  -7   6   2         61.24         69.78         2.79 o                         
  -6   6   2        423.54        417.37        11.95 o                         
  -5   6   2        103.50         96.61         1.94 o                         
  -4   6   2        253.60        267.35         2.56 o                         
  -3   6   2        705.05        805.75         5.24 o                         
  -2   6   2          0.44          6.29         0.97 o                         
  -1   6   2       3527.47       3834.80        35.06 o                         
   0   6   2       1046.97       1132.64        13.88 o                         
   1   6   2        257.11        275.52         2.97 o                         
   2   6   2         51.96         51.19         1.69 o                         
   3   6   2          6.55          3.36         1.42 o                         
   4   6   2        357.54        307.63         3.82 o                         
   5   6   2          1.21          2.79         1.81 o                         
   6   6   2          0.38         -0.87         1.81 o                         
   7   6   2          1.61          0.77         2.31 o                         
   8   6   2         45.42         44.42         3.04 o                         
   9   6   2        155.60        192.37         8.96 o                         
  10   6   2        172.23        179.44         4.95 o                         
  11   6   2          4.98          6.13         5.22 o                         
 -12   7   2          1.55          3.61         4.86 o                         
 -11   7   2         43.56         36.89         5.20 o                         
 -10   7   2          0.59          0.05         2.81 o                         
  -9   7   2         43.09         42.52         3.25 o                         
  -8   7   2        455.69        469.48        14.28 o                         
  -7   7   2        443.23        449.97         7.72 o                         
  -6   7   2          0.65          0.53         2.13 o                         
  -5   7   2       1263.59       1278.39        24.07 o                         
  -4   7   2        787.83        765.67         5.78 o                         
  -3   7   2         33.17         44.98         1.97 o                         
  -2   7   2          2.72         -0.33         0.92 o                         
  -1   7   2        630.74        625.21        13.47 o                         
   0   7   2          0.12          0.49         0.71 o                         
   1   7   2       1621.97       1764.36         7.55 o                         
   2   7   2         66.68         69.17         2.81 o                         
   3   7   2         91.82         84.13         2.40 o                         
   4   7   2         21.05         19.22         1.92 o                         
   5   7   2         10.07         14.42         2.54 o                         
   6   7   2        380.54        379.06         5.24 o                         
   7   7   2        574.97        576.71         6.43 o                         
   8   7   2          0.79          6.43         2.69 o                         
   9   7   2        185.04        187.43         4.78 o                         
  10   7   2         55.27         46.07         4.94 o                         
  11   7   2          7.75          5.36         4.04 o                         
 -11   8   2          0.50          4.96         2.89 o                         
 -10   8   2         58.49         62.27         3.60 o                         
  -9   8   2          8.72          6.28         2.69 o                         
  -8   8   2         52.72         48.05         3.04 o                         
  -7   8   2         10.92          7.66         3.82 o                         
  -6   8   2        247.13        244.14         4.38 o                         
  -5   8   2        528.50        491.18         5.30 o                         
  -4   8   2         16.00         25.18         2.54 o                         
  -3   8   2        354.12        357.16         4.16 o                         
  -2   8   2        127.90        117.38         2.60 o                         
  -1   8   2        978.08        969.38        13.35 o                         
   0   8   2         20.69         29.85         3.87 o                         
   1   8   2        373.84        367.38         3.98 o                         
   2   8   2         39.49         38.33         2.02 o                         
   3   8   2         29.71         32.51         2.03 o                         
   4   8   2          7.49          3.13         1.94 o                         
   5   8   2          0.05         -1.93         2.27 o                         
   6   8   2        291.06        294.45         5.04 o                         
   7   8   2        114.87        119.46         4.99 o                         
   8   8   2         19.73         15.92         3.30 o                         
   9   8   2          0.13          1.89         2.74 o                         
  10   8   2          0.32          1.64         3.61 o                         
 -11   9   2          3.42          2.49         3.16 o                         
 -10   9   2          0.32          1.07         3.10 o                         
  -9   9   2          1.74          1.84         2.91 o                         
  -8   9   2          2.77          1.62         3.78 o                         
  -7   9   2          8.47          5.22         2.45 o                         
  -6   9   2         62.34         71.08         3.05 o                         
  -5   9   2        196.30        204.05         7.12 o                         
  -4   9   2          5.38          2.72         2.10 o                         
  -3   9   2        256.76        271.14         4.55 o                         
  -2   9   2        104.29        106.42         2.77 o                         
  -1   9   2        793.25        825.67         6.43 o                         
   0   9   2        139.18        152.69         7.84 o                         
   1   9   2          0.01         -0.05         1.69 o                         
   2   9   2          0.05          1.28         1.81 o                         
   3   9   2         65.73         69.70         4.03 o                         
   4   9   2        897.03        889.26         7.14 o                         
   5   9   2        430.98        446.45         5.75 o                         
   6   9   2        142.69        137.18         4.23 o                         
   7   9   2         10.03         10.47         2.75 o                         
   8   9   2          0.51         -2.69         2.69 o                         
   9   9   2         65.45         65.98         3.82 o                         
  10   9   2          0.01         -0.38         3.63 o                         
 -11  10   2          1.89         -2.28         5.12 o                         
 -10  10   2          0.05         -1.59         3.25 o                         
  -9  10   2          2.03         -2.71         2.99 o                         
  -8  10   2         59.40         45.28         4.79 o                         
  -7  10   2        184.55        161.56         4.19 o                         
  -6  10   2        261.54        255.81         6.94 o                         
  -5  10   2         17.89         24.56         2.53 o                         
  -4  10   2          0.11          0.23         2.14 o                         
  -3  10   2          0.42          2.55         2.06 o                         
  -2  10   2        419.70        395.63         7.74 o                         
  -1  10   2        147.92        169.92         3.33 o                         
   0  10   2          0.95         -0.08         1.83 o                         
   1  10   2         96.85        101.33         4.45 o                         
   2  10   2         60.96         55.16         3.19 o                         
   3  10   2        969.35        939.85         7.42 o                         
   4  10   2        159.20        149.46         6.12 o                         
   5  10   2          2.03         -2.95         3.35 o                         
   6  10   2         20.58         18.11         2.94 o                         
   7  10   2         17.92         20.83         4.02 o                         
   8  10   2          3.70          3.02         2.84 o                         
   9  10   2         10.44         13.79         3.05 o                         
  10  10   2          0.12          0.58         4.49 o                         
 -10  11   2         28.43         38.60         5.09 o                         
  -9  11   2         11.80          7.95         3.94 o                         
  -8  11   2          1.33         -1.02         3.99 o                         
  -7  11   2         29.96         31.60         3.00 o                         
  -6  11   2          1.55          4.41         2.57 o                         
  -5  11   2         81.99         78.96         3.34 o                         
  -4  11   2         60.91         45.38         2.75 o                         
  -3  11   2         63.21         55.41         2.82 o                         
  -2  11   2         36.81         41.43         2.57 o                         
  -1  11   2         67.70         73.60         5.22 o                         
   0  11   2          9.01          8.37         2.23 o                         
   1  11   2        658.47        667.85         6.27 o                         
   2  11   2       1046.32       1030.33         7.84 o                         
   3  11   2        176.81        169.35         3.92 o                         
   4  11   2          3.42          0.88         2.52 o                         
   5  11   2         88.33         83.99         4.52 o                         
   6  11   2         16.49         15.20         2.56 o                         
   7  11   2          4.32          6.49         6.92 o                         
   8  11   2         73.35         73.35         5.38 o                         
   9  11   2          3.44         13.31         3.86 o                         
  -9  12   2         16.89         15.70         4.75 o                         
  -8  12   2         25.35         21.95         4.07 o                         
  -7  12   2         15.20         13.01         3.03 o                         
  -6  12   2         13.66         12.86         4.59 o                         
  -5  12   2         70.60         74.78         6.98 o                         
  -4  12   2         51.00         41.30         4.16 o                         
  -3  12   2        309.11        263.85        11.17 o                         
  -2  12   2          0.15          1.81         2.08 o                         
  -1  12   2         52.26         46.17         3.30 o                         
   0  12   2         14.20         15.81         2.29 o                         
   1  12   2         17.92         15.69         2.51 o                         
   2  12   2        194.20        187.71         4.04 o                         
   3  12   2          0.30          0.23         2.40 o                         
   4  12   2        121.93        124.34         3.94 o                         
   5  12   2          6.90          3.37         2.44 o                         
   6  12   2         86.93        100.78         5.88 o                         
   7  12   2         17.11         20.27         8.17 o                         
   8  12   2          3.85         54.81         5.66 o                         
  -8  13   2          9.75         13.59         3.41 o                         
  -7  13   2          1.35         -1.28         2.85 o                         
  -6  13   2         28.74         29.30         6.67 o                         
  -5  13   2          5.32          3.98         5.11 o                         
  -4  13   2          1.20          0.98         2.47 o                         
  -3  13   2        152.09        146.34         3.82 o                         
  -2  13   2          0.00          3.12         3.96 o                         
  -1  13   2         25.63         22.48         2.43 o                         
   0  13   2         81.33         70.35         3.21 o                         
   1  13   2          2.62          0.62         2.39 o                         
   2  13   2          1.89         -2.32         2.32 o                         
   3  13   2         11.76         19.15         2.81 o                         
   4  13   2          4.96          4.74         2.51 o                         
   5  13   2          6.41         -1.97         4.29 o                         
   6  13   2        127.88        153.15         6.84 o                         
   7  13   2         14.39         13.78         4.49 o                         
  -8  14   2          0.08         26.91         4.74 o                         
  -7  14   2          6.58          8.40         3.30 o                         
  -6  14   2          0.59          3.55         2.85 o                         
  -5  14   2         22.86         19.32         3.37 o                         
  -4  14   2         31.71         33.71         3.08 o                         
  -3  14   2         20.56         22.60         4.78 o                         
  -2  14   2         56.65         61.47         4.40 o                         
  -1  14   2        151.92        137.09         3.92 o                         
   0  14   2         82.99         84.12         3.49 o                         
   1  14   2          6.77          1.01         3.98 o                         
   2  14   2          1.86         -2.26         4.13 o                         
   3  14   2        175.52        188.40         6.76 o                         
   4  14   2          1.87         -4.10         4.36 o                         
   5  14   2         19.29         26.88         5.30 o                         
   6  14   2          3.44          9.55         4.81 o                         
  -6  15   2         30.31         40.66         4.75 o                         
  -5  15   2         13.65         13.51         4.67 o                         
  -4  15   2         49.79         61.99         4.66 o                         
  -3  15   2         14.22         11.89         4.22 o                         
  -2  15   2          1.19         -2.47         3.36 o                         
  -1  15   2          1.38          4.62         3.76 o                         
   0  15   2         13.06         16.11         3.93 o                         
   1  15   2          8.98          9.07         3.71 o                         
   2  15   2          0.29          0.60         3.94 o                         
   3  15   2         10.42          3.31         4.48 o                         
   4  15   2          7.93          4.97         4.31 o                         
  -4  16   2         25.33         34.53         4.17 o                         
  -3  16   2          0.14         -1.55         3.25 o                         
  -2  16   2          6.64         24.12         4.41 o                         
  -1  16   2          5.11          1.63         3.43 o                         
   0  16   2          0.59         -3.96         3.96 o                         
   1  16   2          2.80         -4.23         4.23 o                         
   2  16   2         19.09         22.89         4.95 o                         
   3  16   2         43.57         66.71         5.79 o                         
 -13   1   3          0.17          0.15         4.58 o                         
 -12   1   3         89.66         84.91         3.17 o                         
 -11   1   3         13.38         10.89         2.73 o                         
 -10   1   3         12.64         13.09         5.54 o                         
  -9   1   3          1.35         -0.34         2.23 o                         
  -8   1   3        443.49        429.34         4.77 o                         
  -7   1   3         87.62         84.66         2.97 o                         
  -6   1   3        638.52        683.28         4.78 o                         
  -5   1   3       1055.42       1005.67         5.08 o                         
  -4   1   3         83.43         74.89         1.27 o                         
  -3   1   3       1173.63       1203.26         4.43 o                         
  -2   1   3      20834.68      18900.94        55.73 o                         
  -1   1   3         53.72         49.64         0.88 o                         
   0   1   3       2207.40       2137.74        12.23 o                         
   1   1   3        897.85        869.10         3.81 o                         
   2   1   3       2166.65       2112.82         4.45 o                         
   3   1   3        188.35        190.48         1.69 o                         
   4   1   3        176.94        189.23         2.22 o                         
   5   1   3        365.95        323.52         2.98 o                         
   6   1   3        909.03        957.81        10.23 o                         
   7   1   3        839.82        815.27         9.10 o                         
   8   1   3        265.48        264.70         7.65 o                         
   9   1   3        124.27        114.63         6.86 o                         
  10   1   3         22.44         22.26         3.63 o                         
  11   1   3          2.44          4.02         3.18 o                         
 -13   2   3         18.43         19.64         4.44 o                         
 -12   2   3          1.49         -0.83         3.06 o                         
 -11   2   3          8.91          9.66         4.41 o                         
 -10   2   3          2.81          3.29         2.52 o                         
  -9   2   3         93.70        102.63         4.27 o                         
  -8   2   3         64.82         72.76         2.87 o                         
  -7   2   3        196.54        190.93         4.19 o                         
  -6   2   3        680.78        685.48         5.41 o                         
  -5   2   3        182.70        163.55         2.01 o                         
  -4   2   3        923.53        981.05         7.63 o                         
  -3   2   3       1068.34       1034.82         2.81 o                         
  -2   2   3       9820.42       9406.99        72.84 o                         
  -1   2   3        663.25        624.88         4.74 o                         
   0   2   3        188.96        184.42         2.21 o                         
   1   2   3         19.97         21.23         1.09 o                         
   2   2   3        417.06        358.72         6.81 o                         
   3   2   3       1151.01       1232.37         9.69 o                         
   4   2   3        633.09        573.13         4.09 o                         
   5   2   3         78.44         73.64         1.96 o                         
   6   2   3         61.06         53.75         2.89 o                         
   7   2   3         33.37         31.80         2.89 o                         
   8   2   3        130.95        117.47         5.80 o                         
   9   2   3          0.69         -1.67         2.84 o                         
  10   2   3        114.52        107.13         4.32 o                         
  11   2   3         10.02         12.37         3.51 o                         
 -12   3   3          0.02         -4.66         4.71 o                         
 -11   3   3          3.40          6.00         3.25 o                         
 -10   3   3         88.79         85.86         3.53 o                         
  -9   3   3         26.96         34.29         3.13 o                         
  -8   3   3         22.81         33.05         2.44 o                         
  -7   3   3        723.83        752.98         5.82 o                         
  -6   3   3        801.42        744.35         4.30 o                         
  -5   3   3         56.41         64.08         1.59 o                         
  -4   3   3       2989.77       2960.57         8.60 o                         
  -3   3   3        762.43        797.24         5.49 o                         
  -2   3   3          2.36          4.14         0.67 o                         
  -1   3   3         12.55         14.55         1.85 o                         
   0   3   3         16.55         16.72         0.60 o                         
   1   3   3        887.33        777.36         5.40 o                         
   2   3   3        983.10        936.69         7.62 o                         
   3   3   3       1791.39       1877.99         7.86 o                         
   4   3   3         64.08         49.08         1.31 o                         
   5   3   3         35.27         43.97         1.59 o                         
   6   3   3         35.78         26.99         2.35 o                         
   7   3   3          0.00         -1.26         2.23 o                         
   8   3   3         68.17         61.88         4.81 o                         
   9   3   3         50.02         50.26         4.39 o                         
  10   3   3         13.24          9.46         2.97 o                         
  11   3   3          0.75         -3.50         3.50 o                         
 -12   4   3         11.97          5.39         4.31 o                         
 -11   4   3         98.12         88.12         4.95 o                         
 -10   4   3          5.13          7.78         2.64 o                         
  -9   4   3       1090.08        990.82        29.20 o                         
  -8   4   3        453.05        464.24         8.94 o                         
  -7   4   3        650.40        612.05         9.72 o                         
  -6   4   3        299.69        307.73         3.84 o                         
  -5   4   3       1811.18       1785.34         7.53 o                         
  -4   4   3         80.00         80.59         1.43 o                         
  -3   4   3        709.32        635.19         2.62 o                         
  -2   4   3       1035.04       1030.33         2.84 o                         
  -1   4   3        886.87        869.50         3.06 o                         
   0   4   3        665.09        682.07         2.66 o                         
   1   4   3        466.29        416.29         7.24 o                         
   2   4   3         17.51         12.51         2.09 o                         
   3   4   3        340.96        328.38         4.85 o                         
   4   4   3          0.00          1.23         1.17 o                         
   5   4   3        121.67        114.95         2.66 o                         
   6   4   3         93.18        104.65         2.97 o                         
   7   4   3         81.78         77.23         4.81 o                         
   8   4   3         12.07          9.62         2.65 o                         
   9   4   3          1.93         -2.85         2.85 o                         
  10   4   3          2.02          5.67         3.08 o                         
  11   4   3          6.54          5.25         3.37 o                         
 -12   5   3         16.57         14.61         4.26 o                         
 -11   5   3        138.38        131.35         4.26 o                         
 -10   5   3         23.56         22.40         2.77 o                         
  -9   5   3        220.57        223.53         4.53 o                         
  -8   5   3        151.85        124.92         3.33 o                         
  -7   5   3         79.75         80.11         2.66 o                         
  -6   5   3        607.23        633.14         5.46 o                         
  -5   5   3         79.23         78.73         1.55 o                         
  -4   5   3       1800.34       1935.56         5.76 o                         
  -3   5   3         93.50        113.20         1.30 o                         
  -2   5   3        180.16        187.88         2.67 o                         
  -1   5   3       1454.31       1484.65         9.93 o                         
   0   5   3        501.63        462.97         3.04 o                         
   1   5   3        139.60        163.93         3.53 o                         
   2   5   3         24.21         25.86         1.40 o                         
   3   5   3          1.24          1.14         1.32 o                         
   4   5   3        158.84        170.10         2.95 o                         
   5   5   3        641.38        641.75         3.85 o                         
   6   5   3        196.12        202.55        10.19 o                         
   7   5   3        141.65        147.11         7.67 o                         
   8   5   3         50.23         42.62         3.20 o                         
   9   5   3         77.10         72.70         3.67 o                         
  10   5   3         11.78          8.05         4.15 o                         
  11   5   3         16.47         25.92         3.76 o                         
 -12   6   3        102.27        108.13         6.57 o                         
 -11   6   3         38.05         38.20         5.27 o                         
 -10   6   3        113.81        117.34         3.90 o                         
  -9   6   3        522.09        526.21         6.18 o                         
  -8   6   3        202.76        193.23         4.07 o                         
  -7   6   3          0.92          1.29         3.01 o                         
  -6   6   3         12.26         12.78         2.81 o                         
  -5   6   3         29.40         28.90         1.50 o                         
  -4   6   3         21.01         28.71         2.61 o                         
  -3   6   3        100.07        115.59         1.71 o                         
  -2   6   3        571.84        634.26         3.21 o                         
  -1   6   3       2134.37       2291.79         5.79 o                         
   0   6   3        178.99        165.10         1.63 o                         
   1   6   3        169.21        166.14         4.56 o                         
   2   6   3        309.87        331.75        10.02 o                         
   3   6   3         90.80        100.24         2.43 o                         
   4   6   3         16.30         11.44         1.84 o                         
   5   6   3         34.80         39.16         2.35 o                         
   6   6   3        647.77        652.66         6.24 o                         
   7   6   3        112.00        135.02         3.80 o                         
   8   6   3         75.35         76.25         3.58 o                         
   9   6   3        115.60        117.46         4.14 o                         
  10   6   3         63.35         59.85         3.80 o                         
  11   6   3          4.85         -3.54         4.22 o                         
 -11   7   3          0.10          5.41         4.91 o                         
 -10   7   3         15.05         18.49         3.09 o                         
  -9   7   3          9.51         11.52         2.96 o                         
  -8   7   3        369.74        373.35         5.28 o                         
  -7   7   3        341.82        346.99         6.95 o                         
  -6   7   3          8.10          8.35         3.38 o                         
  -5   7   3         34.38         34.39         2.17 o                         
  -4   7   3        160.26        152.96         2.89 o                         
  -3   7   3         18.28         20.98         1.19 o                         
  -2   7   3         60.26         59.00         1.04 o                         
  -1   7   3         75.95         80.25         1.40 o                         
   0   7   3        182.13        186.99         2.64 o                         
   1   7   3        186.81        178.68         5.78 o                         
   2   7   3        200.83        190.20         2.87 o                         
   3   7   3         54.61         58.28         2.20 o                         
   4   7   3        208.66        202.45         7.74 o                         
   5   7   3        170.27        161.22         3.48 o                         
   6   7   3        257.42        265.15         4.66 o                         
   7   7   3        374.63        381.20         5.48 o                         
   8   7   3         21.24         20.04         5.09 o                         
   9   7   3          7.55         12.25         4.88 o                         
  10   7   3          3.67          1.79         3.14 o                         
  11   7   3         17.52         13.70         4.34 o                         
 -11   8   3          4.92          4.85         4.82 o                         
 -10   8   3        170.84        177.67         4.61 o                         
  -9   8   3          7.01          5.18         2.87 o                         
  -8   8   3          2.22          0.35         3.95 o                         
  -7   8   3         84.38         84.42         4.95 o                         
  -6   8   3        106.45         94.81         3.16 o                         
  -5   8   3        104.32         96.12         2.94 o                         
  -4   8   3        244.94        255.53         3.76 o                         
  -3   8   3         10.15         11.28         1.76 o                         
  -2   8   3        520.17        520.67        22.12 o                         
  -1   8   3        193.48        200.59         2.98 o                         
   0   8   3        106.30        103.33         2.40 o                         
   1   8   3         19.93         22.56         5.98 o                         
   2   8   3        293.77        312.12         3.81 o                         
   3   8   3        129.58        119.90         5.64 o                         
   4   8   3        178.86        155.41         4.97 o                         
   5   8   3          1.21         -1.12         2.47 o                         
   6   8   3        873.50        840.10         7.65 o                         
   7   8   3        133.99        135.82         3.81 o                         
   8   8   3        150.36        149.23         4.36 o                         
   9   8   3         12.66         10.24         3.29 o                         
  10   8   3          5.68          5.37         3.02 o                         
 -11   9   3          0.18          3.20         4.56 o                         
 -10   9   3          1.53          0.37         4.23 o                         
  -9   9   3         32.09         31.94         3.20 o                         
  -8   9   3          6.47          5.94         3.89 o                         
  -7   9   3        136.71        130.41         5.69 o                         
  -6   9   3         12.95         14.07         2.51 o                         
  -5   9   3         53.05         49.00         2.61 o                         
  -4   9   3         19.58         19.46         2.11 o                         
  -3   9   3        290.14        283.98         4.99 o                         
  -2   9   3         72.82         79.38         2.60 o                         
  -1   9   3          7.84          3.90         1.68 o                         
   0   9   3        554.21        555.06        10.58 o                         
   1   9   3        333.54        333.68         8.55 o                         
   2   9   3          0.62          1.40         1.88 o                         
   3   9   3        416.19        400.45         4.81 o                         
   4   9   3        964.50        953.35        19.80 o                         
   5   9   3         35.74         34.91         2.99 o                         
   6   9   3        358.11        359.46         5.46 o                         
   7   9   3          0.64          2.81         3.95 o                         
   8   9   3          3.03          3.02         2.87 o                         
   9   9   3         13.17         17.22         4.66 o                         
 -10  10   3         17.06         18.07         4.38 o                         
  -9  10   3         32.66         19.89         3.31 o                         
  -8  10   3          4.23          8.25         4.19 o                         
  -7  10   3        133.45        119.95         4.01 o                         
  -6  10   3          0.65          0.11         2.42 o                         
  -5  10   3         65.88         58.97         2.85 o                         
  -4  10   3         41.34         43.15         2.51 o                         
  -3  10   3        297.14        300.94         4.34 o                         
  -2  10   3          0.10          0.07         1.89 o                         
  -1  10   3        401.89        401.52         8.71 o                         
   0  10   3          8.49          9.72         1.94 o                         
   1  10   3        113.57        103.84         4.75 o                         
   2  10   3        117.14        114.98         7.01 o                         
   3  10   3        883.91        829.03         7.12 o                         
   4  10   3         61.61         59.46         3.05 o                         
   5  10   3         29.96         24.34         2.83 o                         
   6  10   3         69.44         76.59         3.58 o                         
   7  10   3         39.05         42.72         3.12 o                         
   8  10   3         33.48         32.65         5.32 o                         
   9  10   3          0.55         -5.20         5.37 o                         
  -9  11   3         31.49         17.95         5.03 o                         
  -8  11   3         24.63         21.33         4.81 o                         
  -7  11   3          0.01         -0.92         2.81 o                         
  -6  11   3        393.10        360.01         6.87 o                         
  -5  11   3          9.35         11.97         2.41 o                         
  -4  11   3         17.81         22.15         4.35 o                         
  -3  11   3          8.45          6.13         2.03 o                         
  -2  11   3         77.68         80.39         2.84 o                         
  -1  11   3          3.30          0.45         2.18 o                         
   0  11   3        424.33        383.69         4.90 o                         
   1  11   3          9.00         12.87         2.36 o                         
   2  11   3         46.70         58.37         3.18 o                         
   3  11   3        242.51        240.34         4.35 o                         
   4  11   3         33.23         31.85         2.83 o                         
   5  11   3          5.79          3.22         3.96 o                         
   6  11   3         23.47         30.24         5.40 o                         
   7  11   3          0.00          5.93         4.70 o                         
   8  11   3         18.48         14.04         4.85 o                         
  -9  12   3         41.14         50.95         4.75 o                         
  -8  12   3          2.77          4.11         4.31 o                         
  -7  12   3          1.25          3.43         2.66 o                         
  -6  12   3        103.05         89.13         3.57 o                         
  -5  12   3         75.02         64.42         3.23 o                         
  -4  12   3        101.52         86.16         3.34 o                         
  -3  12   3        375.99        303.10         4.84 o                         
  -2  12   3        221.73        199.04         4.11 o                         
  -1  12   3        263.94        292.39         4.76 o                         
   0  12   3        485.82        495.66         9.04 o                         
   1  12   3         13.23         10.56         4.30 o                         
   2  12   3        230.06        224.05         6.88 o                         
   3  12   3         41.37         40.49         4.52 o                         
   4  12   3        190.69        191.56         6.99 o                         
   5  12   3          4.15         -2.53         4.83 o                         
   6  12   3        159.86        177.71         7.07 o                         
   7  12   3         84.31         88.28         6.27 o                         
  -8  13   3          0.37          6.09         4.76 o                         
  -7  13   3          5.30         14.46         4.84 o                         
  -6  13   3         21.18         33.26         4.87 o                         
  -5  13   3          1.56         -1.90         3.94 o                         
  -4  13   3         13.38         12.20         4.37 o                         
  -3  13   3         18.33         15.48         4.12 o                         
  -2  13   3         78.81         81.69         5.28 o                         
  -1  13   3          6.80          7.96         3.65 o                         
   0  13   3        261.72        243.35         7.04 o                         
   1  13   3          9.93          6.13         4.29 o                         
   2  13   3         40.04         32.23         4.66 o                         
   3  13   3         14.63         11.79         4.09 o                         
   4  13   3          7.07          3.35         4.08 o                         
   5  13   3         42.42         39.86         5.05 o                         
   6  13   3          0.21          3.70         5.16 o                         
  -7  14   3         13.75         22.97         4.88 o                         
  -6  14   3         28.54         31.44         4.63 o                         
  -5  14   3         20.96         27.29         4.99 o                         
  -4  14   3          0.44         -4.57         4.57 o                         
  -3  14   3         21.60         33.58         4.12 o                         
  -2  14   3         27.45         26.19         3.98 o                         
  -1  14   3          2.27          1.68         3.18 o                         
   0  14   3         37.37         35.53         4.48 o                         
   1  14   3          0.60         -1.09         4.24 o                         
   2  14   3         16.00         18.54         4.08 o                         
   3  14   3          1.07          1.42         4.28 o                         
   4  14   3         39.88         35.25         4.92 o                         
   5  14   3         18.08          7.74         4.29 o                         
  -5  15   3         11.41          4.68         4.88 o                         
  -4  15   3          2.90          3.51         3.87 o                         
  -3  15   3         21.59         24.64         4.80 o                         
  -2  15   3         44.46         51.80         4.55 o                         
  -1  15   3          1.62         -1.72         3.89 o                         
   0  15   3          2.02          1.71         4.02 o                         
   1  15   3         13.28         16.93         4.01 o                         
   2  15   3          6.32          8.04         3.69 o                         
   3  15   3          4.16         10.29         4.45 o                         
   4  15   3          4.96          1.29         4.49 o                         
  -3  16   3          0.59          5.84         3.41 o                         
  -2  16   3          0.22         -2.43         3.95 o                         
  -1  16   3          2.14          6.46         4.18 o                         
   0  16   3          5.72          7.08         4.26 o                         
   1  16   3          0.63         -1.07         3.80 o                         
 -13   0   4         37.13         35.02         4.95 o                         
 -12   0   4         54.54         52.46         5.35 o                         
 -11   0   4         67.51         56.58         4.60 o                         
 -10   0   4         12.55          3.58         3.84 o                         
  -9   0   4         45.00         39.76         2.57 o                         
  -8   0   4        259.77        247.66         3.67 o                         
  -7   0   4        123.65        114.75         2.58 o                         
  -6   0   4        838.74        805.26         4.13 o                         
  -5   0   4         78.58         82.55         2.11 o                         
  -4   0   4          3.54          2.48         0.63 o                         
  -3   0   4       1806.61       1833.17         3.58 o                         
  -2   0   4       2301.78       2527.68         7.59 o                         
  -1   0   4       1768.18       1578.49         5.38 o                         
   0   0   4        461.79        531.45         4.69 o                         
   1   0   4       1748.51       1787.57         5.87 o                         
   2   0   4       2754.91       2725.19         8.06 o                         
   3   0   4         60.63         55.79         1.96 o                         
   4   0   4       1584.66       1599.16        11.50 o                         
   5   0   4       1122.12       1080.64         9.22 o                         
   6   0   4        237.91        222.96         3.46 o                         
   7   0   4         28.05         35.78         4.17 o                         
   8   0   4         18.52         22.22         4.62 o                         
   9   0   4         72.88         91.94         5.95 o                         
  10   0   4         30.06         30.68         5.18 o                         
  11   0   4          3.44          3.49         4.63 o                         
 -13   1   4          1.81         -3.41         3.41 o                         
 -12   1   4          0.13         -0.59         2.91 o                         
 -11   1   4         38.66         42.35         4.72 o                         
 -10   1   4          2.33          1.83         2.34 o                         
  -9   1   4        115.22        126.63         3.31 o                         
  -8   1   4        102.99         89.51         2.68 o                         
  -7   1   4         81.36         85.83         2.34 o                         
  -6   1   4        194.96        164.09         2.13 o                         
  -5   1   4       1337.57       1252.48         4.62 o                         
  -4   1   4       1714.92       1646.31         6.74 o                         
  -3   1   4        911.67        956.58         4.90 o                         
  -2   1   4         16.00         17.49         0.57 o                         
  -1   1   4        113.50        138.98         1.06 o                         
   0   1   4        668.48        727.49         5.58 o                         
   1   1   4       4141.51       4241.80        13.64 o                         
   2   1   4        518.08        553.04         2.40 o                         
   3   1   4       1286.81       1284.05         7.03 o                         
   4   1   4         16.19         12.80         1.12 o                         
   5   1   4       1025.70       1008.19        13.17 o                         
   6   1   4         21.75         25.96         1.80 o                         
   7   1   4         34.92         30.76         3.01 o                         
   8   1   4        138.13        145.94         4.22 o                         
   9   1   4          2.35          5.96         3.51 o                         
  10   1   4          4.89         10.86         3.42 o                         
  11   1   4          3.72         -2.55         3.47 o                         
 -13   2   4          9.62          9.67         3.71 o                         
 -12   2   4         27.75         23.55         5.10 o                         
 -11   2   4         32.27         32.65         4.81 o                         
 -10   2   4        150.88        137.88         3.66 o                         
  -9   2   4        193.29        202.44         3.87 o                         
  -8   2   4          2.46          3.51         2.04 o                         
  -7   2   4        149.98        131.56         2.75 o                         
  -6   2   4       2456.83       2363.78        11.28 o                         
  -5   2   4       1763.43       1716.92         6.47 o                         
  -4   2   4         56.32         58.04         0.93 o                         
  -3   2   4        122.24        129.34         1.36 o                         
  -2   2   4       6272.85       5909.55         7.30 o                         
  -1   2   4         55.93         62.39         1.33 o                         
   0   2   4        164.56        148.75         1.53 o                         
   1   2   4       2393.42       2464.95         5.73 o                         
   2   2   4        156.52        157.44         3.77 o                         
   3   2   4       2922.47       3163.44        21.64 o                         
   4   2   4          0.01         -0.25         1.28 o                         
   5   2   4        432.55        449.29         3.94 o                         
   6   2   4         15.97         12.01         2.47 o                         
   7   2   4         81.84         83.15         3.55 o                         
   8   2   4          3.39          4.13         4.36 o                         
   9   2   4          4.57          8.50         3.15 o                         
  10   2   4         55.47         61.71         4.04 o                         
  11   2   4          3.65         -1.12         3.35 o                         
 -13   3   4          3.43          4.61         4.40 o                         
 -12   3   4          3.94          6.75         3.76 o                         
 -11   3   4         48.05         44.36         4.98 o                         
 -10   3   4          0.17          2.40         2.59 o                         
  -9   3   4        322.45        314.00         4.66 o                         
  -8   3   4         19.91         17.58         2.17 o                         
  -7   3   4        393.24        406.05         4.31 o                         
  -6   3   4        829.15        899.28         4.62 o                         
  -5   3   4       1313.20       1277.04         9.99 o                         
  -4   3   4        369.35        405.01         2.15 o                         
  -3   3   4       1146.36       1083.87         5.31 o                         
  -2   3   4        727.57        705.58         2.67 o                         
  -1   3   4       1057.77       1006.40         4.46 o                         
   0   3   4       1148.52       1202.78         4.97 o                         
   1   3   4        630.06        726.39         3.45 o                         
   2   3   4          1.09          1.32         0.93 o                         
   3   3   4         10.78         12.41         1.11 o                         
   4   3   4       1652.72       1815.86        12.13 o                         
   5   3   4        142.82        143.85         3.34 o                         
   6   3   4        181.36        189.57         3.63 o                         
   7   3   4         55.16         45.64         2.81 o                         
   8   3   4          0.68         -1.22         2.50 o                         
   9   3   4         35.21         27.39         3.25 o                         
  10   3   4         27.05         23.94         3.25 o                         
  11   3   4         34.51         33.28         5.33 o                         
 -12   4   4         17.44         20.14         4.74 o                         
 -11   4   4          0.00          2.58         4.29 o                         
 -10   4   4          1.00          3.88         3.95 o                         
  -9   4   4        322.52        302.92         4.73 o                         
  -8   4   4          3.19          4.61         2.12 o                         
  -7   4   4          6.13          3.58         1.80 o                         
  -6   4   4        185.95        196.49         2.49 o                         
  -5   4   4         13.93         18.58         2.45 o                         
  -4   4   4        496.66        511.38         2.67 o                         
  -3   4   4       1151.03       1256.66         6.25 o                         
  -2   4   4        827.44        830.09        10.66 o                         
  -1   4   4          8.51         16.42         1.18 o                         
   0   4   4       1494.68       1629.92         4.23 o                         
   1   4   4        502.06        540.91         3.64 o                         
   2   4   4       1587.73       1664.95        10.47 o                         
   3   4   4         59.86         61.44         1.60 o                         
   4   4   4         72.05         61.52         1.59 o                         
   5   4   4         40.40         41.25         1.73 o                         
   6   4   4         48.17         46.04         2.53 o                         
   7   4   4          0.32          0.59         2.30 o                         
   8   4   4         23.58         22.97         5.00 o                         
   9   4   4          2.05          1.98         3.05 o                         
  10   4   4          0.19         -3.58         3.81 o                         
  11   4   4          0.08         -3.01         4.39 o                         
 -12   5   4        191.08        192.89         7.39 o                         
 -11   5   4          3.73         14.58         4.64 o                         
 -10   5   4          3.93          4.36         3.51 o                         
  -9   5   4          0.07          0.27         2.38 o                         
  -8   5   4        285.10        276.92         4.24 o                         
  -7   5   4         64.28         68.60         3.44 o                         
  -6   5   4       1127.28       1079.90         6.30 o                         
  -5   5   4         60.82         76.86         2.98 o                         
  -4   5   4        854.28        935.65         6.68 o                         
  -3   5   4        284.08        297.94         2.28 o                         
  -2   5   4        170.18        168.15         1.75 o                         
  -1   5   4         86.36         79.06         0.99 o                         
   0   5   4        212.57        208.94         1.78 o                         
   1   5   4        281.73        308.11         9.92 o                         
   2   5   4         82.65         78.33         1.86 o                         
   3   5   4       1802.87       1752.90         7.58 o                         
   4   5   4        445.25        467.28         3.66 o                         
   5   5   4          0.54          0.50         1.28 o                         
   6   5   4          3.50          8.14         3.25 o                         
   7   5   4          6.13          2.29         2.25 o                         
   8   5   4          2.68         -0.40         2.58 o                         
   9   5   4         75.75         53.13         3.29 o                         
  10   5   4          3.48         -0.77         3.10 o                         
  11   5   4          3.25          4.75         4.32 o                         
 -12   6   4          3.20         13.18         4.45 o                         
 -11   6   4        350.88        355.87         8.59 o                         
 -10   6   4        177.83        161.02         5.93 o                         
  -9   6   4         33.60         41.11         3.06 o                         
  -8   6   4         29.95         27.33         2.58 o                         
  -7   6   4         22.96         21.13         3.31 o                         
  -6   6   4         66.94         72.07         3.91 o                         
  -5   6   4        217.07        240.03         5.34 o                         
  -4   6   4         68.42         73.47         1.17 o                         
  -3   6   4        933.16        840.45         3.33 o                         
  -2   6   4       1150.75       1224.71         5.95 o                         
  -1   6   4        260.73        294.92         4.31 o                         
   0   6   4        541.60        508.76         2.11 o                         
   1   6   4        242.11        240.11         2.77 o                         
   2   6   4         98.54         80.56         4.76 o                         
   3   6   4        350.36        342.62         5.02 o                         
   4   6   4         88.74         86.93         6.65 o                         
   5   6   4        106.93        111.51         2.39 o                         
   6   6   4          9.33         15.94         2.37 o                         
   7   6   4        117.88        107.56         3.58 o                         
   8   6   4          4.45          6.64         2.52 o                         
   9   6   4         43.27         48.09         3.21 o                         
  10   6   4          1.34          3.44         2.67 o                         
  11   6   4          2.09         -4.19         4.40 o                         
 -12   7   4         26.96         31.38         5.67 o                         
 -11   7   4         54.31         51.48         5.17 o                         
 -10   7   4         14.27         15.44         3.89 o                         
  -9   7   4         21.52         24.39         4.42 o                         
  -8   7   4        528.55        527.48         5.95 o                         
  -7   7   4        331.40        320.01         6.93 o                         
  -6   7   4          1.26          2.89         3.09 o                         
  -5   7   4         24.28         16.89         1.94 o                         
  -4   7   4          6.72          8.66         0.99 o                         
  -3   7   4        357.10        341.90         4.17 o                         
  -2   7   4         25.09         23.75         1.24 o                         
  -1   7   4        380.14        389.92         2.72 o                         
   0   7   4          3.00          0.66         1.20 o                         
   1   7   4        119.92        112.27         2.24 o                         
   2   7   4        463.23        453.00        10.34 o                         
   3   7   4        157.32        157.60         2.99 o                         
   4   7   4          3.92          5.49         1.84 o                         
   5   7   4          0.92         -1.35         2.36 o                         
   6   7   4        172.82        193.01         3.54 o                         
   7   7   4        284.53        269.17         5.47 o                         
   8   7   4         16.87         20.48         2.74 o                         
   9   7   4          0.40          3.78         3.05 o                         
  10   7   4         19.25         17.60         5.81 o                         
 -11   8   4          0.63         -2.80         4.02 o                         
 -10   8   4        103.17         88.42         5.37 o                         
  -9   8   4         58.41         63.43         5.20 o                         
  -8   8   4         65.49         62.23         4.83 o                         
  -7   8   4         19.54         20.77         4.00 o                         
  -6   8   4          0.00         -1.14         2.63 o                         
  -5   8   4         64.51         67.97         3.54 o                         
  -4   8   4         17.98         18.37         1.86 o                         
  -3   8   4         73.67         72.51         2.25 o                         
  -2   8   4          7.86          5.36         1.05 o                         
  -1   8   4          1.98          0.84         1.29 o                         
   0   8   4        158.25        152.44         2.98 o                         
   1   8   4        273.28        279.37         3.50 o                         
   2   8   4        275.31        262.52         3.69 o                         
   3   8   4        139.93        135.77         4.09 o                         
   4   8   4        337.00        332.43         4.57 o                         
   5   8   4          8.10          8.05         2.64 o                         
   6   8   4          5.69          6.16         2.67 o                         
   7   8   4         77.21         73.59         3.42 o                         
   8   8   4         40.43         53.90         5.68 o                         
   9   8   4          4.10         11.99         4.33 o                         
 -11   9   4         23.10         13.56         5.22 o                         
 -10   9   4         16.99          8.27         4.61 o                         
  -9   9   4         21.34         20.97         4.90 o                         
  -8   9   4          0.72         -2.53         4.05 o                         
  -7   9   4         56.08         50.16         4.79 o                         
  -6   9   4          0.70          1.36         2.22 o                         
  -5   9   4        220.63        235.34         4.00 o                         
  -4   9   4        103.91        109.18         2.92 o                         
  -3   9   4        330.28        295.67         3.97 o                         
  -2   9   4         40.13         42.88         2.11 o                         
  -1   9   4         36.08         35.69         2.01 o                         
   0   9   4        480.81        463.24         4.63 o                         
   1   9   4        250.04        230.19         3.51 o                         
   2   9   4        506.51        536.40         5.26 o                         
   3   9   4       1050.25       1014.82         7.42 o                         
   4   9   4       1003.41       1020.12        12.67 o                         
   5   9   4        110.66        105.55         5.78 o                         
   6   9   4         32.13         37.90         5.24 o                         
   7   9   4         55.45         53.87         3.70 o                         
   8   9   4         34.97         35.37         5.36 o                         
   9   9   4          6.89          4.98         4.60 o                         
 -10  10   4          5.15          3.17         4.91 o                         
  -9  10   4         53.97         52.49         5.28 o                         
  -8  10   4         24.06         17.57         4.83 o                         
  -7  10   4          1.49          2.18         4.23 o                         
  -6  10   4        336.14        308.30         4.95 o                         
  -5  10   4         15.24         20.39         3.51 o                         
  -4  10   4          1.56         -0.89         2.11 o                         
  -3  10   4         76.07         70.98         2.66 o                         
  -2  10   4          3.60         -0.84         3.46 o                         
  -1  10   4          3.79          1.06         3.49 o                         
   0  10   4        329.70        313.05         6.94 o                         
   1  10   4       1057.12       1034.11        11.62 o                         
   2  10   4        674.59        666.12        10.32 o                         
   3  10   4       1425.49       1414.38        14.49 o                         
   4  10   4         13.85         14.10         4.62 o                         
   5  10   4        108.30        116.48         6.31 o                         
   6  10   4         67.51         65.59         5.74 o                         
   7  10   4          5.68         12.60         5.18 o                         
   8  10   4          4.54          2.71         5.17 o                         
  -9  11   4         11.44         12.00         4.29 o                         
  -8  11   4          1.15          2.72         4.09 o                         
  -7  11   4         57.02         55.10         4.68 o                         
  -6  11   4         70.09         60.62         5.07 o                         
  -5  11   4         35.22         33.05         4.19 o                         
  -4  11   4        110.18        108.74         5.34 o                         
  -3  11   4         43.99         34.89         4.04 o                         
  -2  11   4        553.77        524.69         8.80 o                         
  -1  11   4         11.07         13.22         3.91 o                         
   0  11   4        357.42        378.57         8.10 o                         
   1  11   4         10.13          9.68         4.20 o                         
   2  11   4        641.45        647.49        10.38 o                         
   3  11   4        253.33        255.88         7.34 o                         
   4  11   4        120.76        108.27         5.75 o                         
   5  11   4          2.56          2.22         4.61 o                         
   6  11   4          3.10          2.31         4.47 o                         
   7  11   4          4.78          0.16         5.18 o                         
  -9  12   4          3.59         -5.02         5.02 o                         
  -8  12   4          2.10         -2.21         4.67 o                         
  -7  12   4          3.65         -0.38         4.60 o                         
  -6  12   4          1.71          0.55         3.66 o                         
  -5  12   4         18.55         23.01         3.96 o                         
  -4  12   4          2.31          6.06         4.27 o                         
  -3  12   4          0.00         -0.38         4.14 o                         
  -2  12   4         25.35         15.48         4.03 o                         
  -1  12   4        253.94        256.05         7.13 o                         
   0  12   4        163.34        175.25         6.33 o                         
   1  12   4         37.70         30.14         4.50 o                         
   2  12   4        298.45        287.20         7.51 o                         
   3  12   4        232.42        248.57         7.54 o                         
   4  12   4          1.82          4.81         4.65 o                         
   5  12   4         27.63         31.21         4.85 o                         
   6  12   4         79.76         77.49         6.52 o                         
   7  12   4          7.27         13.24         6.42 o                         
  -8  13   4          5.20          3.62         4.11 o                         
  -7  13   4          2.35         -3.76         3.97 o                         
  -6  13   4          0.02         -1.56         4.24 o                         
  -5  13   4          7.19          9.72         3.95 o                         
  -4  13   4         17.61         12.07         4.56 o                         
  -3  13   4        186.70        208.72         6.59 o                         
  -2  13   4          2.23         -1.24         3.80 o                         
  -1  13   4          3.00          3.48         4.43 o                         
   0  13   4        124.62        118.72         5.59 o                         
   1  13   4          0.03         -0.46         4.24 o                         
   2  13   4         76.62         80.97         5.80 o                         
   3  13   4         21.64         14.50         3.98 o                         
   4  13   4         23.55         32.35         5.19 o                         
   5  13   4         51.98         53.51         5.28 o                         
   6  13   4        241.03        262.84         8.57 o                         
  -7  14   4         23.56         33.20         4.69 o                         
  -6  14   4          9.50         10.20         4.91 o                         
  -5  14   4          4.47          9.90         4.26 o                         
  -4  14   4          2.06          3.59         3.51 o                         
  -3  14   4          0.58          7.84         4.11 o                         
  -2  14   4         17.88          8.68         4.02 o                         
  -1  14   4         90.74         87.15         5.50 o                         
   0  14   4          6.16          5.62         4.58 o                         
   1  14   4          1.87          3.80         4.02 o                         
   2  14   4          0.25          3.83         3.68 o                         
   3  14   4         73.95         92.11         6.43 o                         
   4  14   4         16.40         15.93         5.26 o                         
  -5  15   4          0.10          1.57         4.85 o                         
  -4  15   4          1.98          5.15         4.25 o                         
  -3  15   4          0.68         -0.63         4.04 o                         
  -2  15   4          0.10          4.99         3.92 o                         
  -1  15   4          9.07          8.89         3.62 o                         
   0  15   4          1.70         -3.15         3.63 o                         
   1  15   4         12.56         10.67         3.81 o                         
   2  15   4          0.59          7.11         3.93 o                         
   3  15   4          0.40          7.17         3.63 o                         
  -2  16   4          9.13         13.35         4.35 o                         
  -1  16   4          1.74          0.06         4.16 o                         
   0  16   4          5.95         10.67         4.51 o                         
 -13   1   5         17.26         17.39         3.54 o                         
 -12   1   5         46.59         47.06         3.47 o                         
 -11   1   5          8.27          4.93         2.57 o                         
 -10   1   5        102.18         99.21         3.44 o                         
  -9   1   5        114.76        100.93         4.45 o                         
  -8   1   5        270.40        280.04         3.79 o                         
  -7   1   5          0.16         -0.26         1.46 o                         
  -6   1   5         28.81         25.94         1.39 o                         
  -5   1   5         12.51         11.67         0.53 o                         
  -4   1   5        113.54        106.64         0.75 o                         
  -3   1   5       1668.97       1632.43         4.52 o                         
  -2   1   5        575.33        532.70         2.96 o                         
  -1   1   5          6.56         11.70         1.32 o                         
   0   1   5        208.23        265.99         1.46 o                         
   1   1   5        806.41        885.02         5.00 o                         
   2   1   5         77.70         60.52         1.15 o                         
   3   1   5        162.43        163.56         1.93 o                         
   4   1   5        472.60        479.57         3.18 o                         
   5   1   5        359.46        345.80         3.54 o                         
   6   1   5        123.82        107.06         2.58 o                         
   7   1   5        400.39        415.59         5.89 o                         
   8   1   5         41.19         43.17         3.51 o                         
   9   1   5         24.90         29.74         9.63 o                         
  10   1   5         13.56         18.90         4.91 o                         
  11   1   5         17.79         26.17         4.63 o                         
 -13   2   5          5.44         -1.28         3.23 o                         
 -12   2   5          8.91          4.91         3.14 o                         
 -11   2   5          0.50          1.30         3.92 o                         
 -10   2   5         22.12         20.55         4.13 o                         
  -9   2   5         28.42         29.21         3.63 o                         
  -8   2   5         34.66         30.65         2.12 o                         
  -7   2   5        124.64        126.11         2.57 o                         
  -6   2   5        485.72        469.30         3.78 o                         
  -5   2   5         15.59         15.25         0.84 o                         
  -4   2   5         40.61         43.18         0.84 o                         
  -3   2   5       1050.58       1035.72         6.09 o                         
  -2   2   5       2488.16       2540.09         7.91 o                         
  -1   2   5       5405.91       5345.30        10.79 o                         
   0   2   5       1539.25       1479.75        12.80 o                         
   1   2   5       6549.91       6536.98        10.73 o                         
   2   2   5         92.52        111.46         1.60 o                         
   3   2   5        358.18        397.10         3.10 o                         
   4   2   5        284.40        293.70         3.06 o                         
   5   2   5         42.57         47.70         2.00 o                         
   6   2   5         71.41         76.01         4.60 o                         
   7   2   5        111.53        115.85         4.04 o                         
   8   2   5          6.48          2.59         4.49 o                         
   9   2   5         56.69         61.07         3.61 o                         
  10   2   5         14.31         16.07         3.35 o                         
  11   2   5          2.11          0.18         4.25 o                         
 -13   3   5          4.81          0.28         5.02 o                         
 -12   3   5          1.07         -3.71         3.71 o                         
 -11   3   5          0.18         -4.00         4.00 o                         
 -10   3   5         11.04          7.80         3.68 o                         
  -9   3   5        322.81        321.25         6.97 o                         
  -8   3   5        367.58        336.04         6.38 o                         
  -7   3   5         36.03         36.63         2.04 o                         
  -6   3   5         51.69         66.06         2.12 o                         
  -5   3   5       1186.95       1178.21         5.58 o                         
  -4   3   5       1291.56       1351.71         6.45 o                         
  -3   3   5         14.79         24.11         1.08 o                         
  -2   3   5       2354.41       2480.99         5.33 o                         
  -1   3   5        852.50        823.12         9.52 o                         
   0   3   5      12823.63      12573.84        61.31 o                         
   1   3   5       5760.36       6094.78        33.48 o                         
   2   3   5       1700.64       1693.36         6.37 o                         
   3   3   5       2619.35       2799.64        13.89 o                         
   4   3   5         55.01         52.97         1.70 o                         
   5   3   5          3.38          5.08         1.43 o                         
   6   3   5         32.00         30.65         4.04 o                         
   7   3   5          3.41          3.70         2.26 o                         
   8   3   5          2.56         -1.39         2.49 o                         
   9   3   5          5.41          3.67         2.75 o                         
  10   3   5          1.67          2.00         2.76 o                         
  11   3   5          0.02          5.41         4.00 o                         
 -13   4   5         13.42         13.68         4.36 o                         
 -12   4   5          0.02          3.99         4.75 o                         
 -11   4   5         24.85         24.97         4.72 o                         
 -10   4   5          1.55          6.81         3.64 o                         
  -9   4   5        313.55        284.08         6.74 o                         
  -8   4   5          9.21         10.59         3.36 o                         
  -7   4   5       1874.16       1856.60         7.35 o                         
  -6   4   5        957.98       1007.77         5.60 o                         
  -5   4   5        355.21        364.14         3.01 o                         
  -4   4   5          8.77          6.87         0.98 o                         
  -3   4   5        172.35        176.09         1.56 o                         
  -2   4   5        688.84        634.96         3.69 o                         
  -1   4   5          5.69          7.98         1.33 o                         
   0   4   5        639.04        737.32         6.82 o                         
   1   4   5         11.24          8.22         1.36 o                         
   2   4   5        766.60        836.04         4.02 o                         
   3   4   5        704.75        677.13         5.46 o                         
   4   4   5         86.78         85.36         1.74 o                         
   5   4   5         18.07         17.44         1.58 o                         
   6   4   5         92.73         81.85         3.75 o                         
   7   4   5         12.48         12.81         2.45 o                         
   8   4   5         60.58         60.95         3.19 o                         
   9   4   5          4.95          2.42         2.80 o                         
  10   4   5         79.72         93.62         5.04 o                         
 -12   5   5          8.54          2.85         4.62 o                         
 -11   5   5         11.93         13.58         4.53 o                         
 -10   5   5          8.38          5.82         3.68 o                         
  -9   5   5          6.48          9.46         3.90 o                         
  -8   5   5        418.46        394.46         7.40 o                         
  -7   5   5          0.07          0.75         1.39 o                         
  -6   5   5          6.15          8.70         1.68 o                         
  -5   5   5         67.82         88.25         2.46 o                         
  -4   5   5        355.41        376.96         2.50 o                         
  -3   5   5        331.46        350.15         1.95 o                         
  -2   5   5        100.63         97.13         4.19 o                         
  -1   5   5       1138.16       1193.03         3.34 o                         
   0   5   5          3.68          5.51         0.78 o                         
   1   5   5        398.76        461.38         3.37 o                         
   2   5   5         32.68         42.58         1.77 o                         
   3   5   5        489.65        528.38         4.38 o                         
   4   5   5        105.37        119.49         6.46 o                         
   5   5   5          9.11         12.70         1.41 o                         
   6   5   5         29.50         23.97         2.46 o                         
   7   5   5         67.30         74.68         4.82 o                         
   8   5   5         16.50         17.16         5.67 o                         
   9   5   5          4.92          8.41         4.97 o                         
  10   5   5          1.65          5.95         4.65 o                         
 -12   6   5        131.09        145.09         6.82 o                         
 -11   6   5          3.86          6.00         4.49 o                         
 -10   6   5          2.66         12.77         4.29 o                         
  -9   6   5         34.23         34.04         4.56 o                         
  -8   6   5         39.54         37.13         3.96 o                         
  -7   6   5         18.39         21.88         3.29 o                         
  -6   6   5         14.28         16.64         3.03 o                         
  -5   6   5         78.38         89.03         1.80 o                         
  -4   6   5        675.88        652.09         3.62 o                         
  -3   6   5          0.86          3.42         0.78 o                         
  -2   6   5        187.17        187.04         2.01 o                         
  -1   6   5        226.41        235.64         1.65 o                         
   0   6   5          0.42          0.37         0.78 o                         
   1   6   5        146.87        150.88         5.75 o                         
   2   6   5         86.78         91.57         2.11 o                         
   3   6   5         77.20         83.08         2.21 o                         
   4   6   5        122.08        111.73         2.29 o                         
   5   6   5         80.40         88.34         1.98 o                         
   6   6   5        357.26        317.25         7.16 o                         
   7   6   5         48.64         54.05         4.95 o                         
   8   6   5          2.86          3.82         4.65 o                         
   9   6   5          1.40         -3.63         4.90 o                         
 -12   7   5          6.49         15.19         5.06 o                         
 -11   7   5          6.46          0.01         3.96 o                         
 -10   7   5         13.81         15.78         3.87 o                         
  -9   7   5         59.06         61.50         4.86 o                         
  -8   7   5         14.39         11.35         3.54 o                         
  -7   7   5          0.01          0.47         3.42 o                         
  -6   7   5          4.82          4.28         3.20 o                         
  -5   7   5          0.03         -1.52         2.90 o                         
  -4   7   5        281.91        296.48         2.91 o                         
  -3   7   5         29.32         30.83         1.99 o                         
  -2   7   5          6.18          9.06         2.09 o                         
  -1   7   5        372.26        384.57         3.79 o                         
   0   7   5          4.60          3.78         2.33 o                         
   1   7   5        103.02        103.42         3.91 o                         
   2   7   5          4.33          5.19         2.78 o                         
   3   7   5         17.45         14.79         2.97 o                         
   4   7   5         30.46         21.02         3.63 o                         
   5   7   5          3.97          5.28         2.27 o                         
   6   7   5          4.78          4.36         2.93 o                         
   7   7   5          1.50          6.62         4.57 o                         
   8   7   5         12.55         10.22         4.68 o                         
   9   7   5         48.59         36.22         4.82 o                         
 -11   8   5          4.17          1.82         4.84 o                         
 -10   8   5          0.44          1.13         3.86 o                         
  -9   8   5         66.12         66.16         5.24 o                         
  -8   8   5          1.85          0.52         3.57 o                         
  -7   8   5         80.10         78.23         4.86 o                         
  -6   8   5         89.89         80.80         4.40 o                         
  -5   8   5         92.76         83.37         2.68 o                         
  -4   8   5         80.51         67.44         3.88 o                         
  -3   8   5         32.19         28.36         1.48 o                         
  -2   8   5          0.10          1.00         1.41 o                         
  -1   8   5          1.52          0.91         2.62 o                         
   0   8   5        189.81        172.66         4.86 o                         
   1   8   5         27.21         30.29         3.49 o                         
   2   8   5         31.41         33.21         3.36 o                         
   3   8   5        134.96        134.90         5.46 o                         
   4   8   5        149.48        135.38         5.74 o                         
   5   8   5         57.28         58.47         5.07 o                         
   6   8   5          6.99          6.38         2.85 o                         
   7   8   5         13.72         17.68         4.33 o                         
   8   8   5          1.68          0.21         4.84 o                         
   9   8   5          2.06         -0.05         5.37 o                         
 -11   9   5          3.64          4.06         4.72 o                         
 -10   9   5          6.21         -2.81         4.70 o                         
  -9   9   5         36.44         34.32         5.08 o                         
  -8   9   5          3.04          4.23         3.72 o                         
  -7   9   5         13.79         15.22         3.80 o                         
  -6   9   5          0.16         -1.26         3.42 o                         
  -5   9   5        175.36        154.88         5.44 o                         
  -4   9   5         14.59         11.74         3.37 o                         
  -3   9   5          0.02          0.29         3.14 o                         
  -2   9   5         38.12         31.22         3.46 o                         
  -1   9   5        358.79        360.73         6.95 o                         
   0   9   5        823.88        821.64         9.96 o                         
   1   9   5         73.66         68.67         4.51 o                         
   2   9   5        155.20        153.74         5.89 o                         
   3   9   5          0.67         -0.89         4.32 o                         
   4   9   5        140.02        133.64         5.89 o                         
   5   9   5          6.68         10.00         4.26 o                         
   6   9   5         26.71         24.65         5.32 o                         
   7   9   5          5.88          3.79         3.35 o                         
   8   9   5          4.97          6.76         4.75 o                         
 -10  10   5          0.17         -3.23         4.18 o                         
  -9  10   5         80.43         74.05         5.30 o                         
  -8  10   5          4.07         -4.44         4.44 o                         
  -7  10   5          6.42          6.14         4.20 o                         
  -6  10   5         24.58         25.64         4.48 o                         
  -5  10   5        246.65        243.47         6.63 o                         
  -4  10   5          7.78         -0.43         3.49 o                         
  -3  10   5        129.29        135.18         5.34 o                         
  -2  10   5        133.62        121.49         5.19 o                         
  -1  10   5        318.50        329.13         7.39 o                         
   0  10   5          0.19          4.00         4.40 o                         
   1  10   5        991.40       1011.86        11.93 o                         
   2  10   5         70.11         56.43         4.81 o                         
   3  10   5         27.58         25.09         4.78 o                         
   4  10   5         12.12         10.36         4.49 o                         
   5  10   5        162.46        152.49         7.18 o                         
   6  10   5          7.38          5.82         4.24 o                         
   7  10   5         14.16         22.93         3.50 o                         
  -9  11   5         11.15          4.95         4.94 o                         
  -8  11   5          9.69          4.25         4.02 o                         
  -7  11   5          2.29          2.16         3.72 o                         
  -6  11   5          0.65          0.09         4.23 o                         
  -5  11   5         37.54         27.08         4.12 o                         
  -4  11   5         90.85         75.04         5.14 o                         
  -3  11   5         49.91         49.88         4.26 o                         
  -2  11   5        109.64        125.92         5.72 o                         
  -1  11   5        142.62        142.41         5.91 o                         
   0  11   5       1920.59       1905.23        16.47 o                         
   1  11   5        101.38        110.36         5.99 o                         
   2  11   5         68.59         76.14         5.16 o                         
   3  11   5        182.02        197.68         6.90 o                         
   4  11   5         19.64         23.80         4.54 o                         
   5  11   5          0.69          0.79         4.82 o                         
   6  11   5          3.91          0.48         4.25 o                         
   7  11   5          4.51          1.47         3.28 o                         
  -9  12   5          5.47         11.01         4.26 o                         
  -8  12   5          0.40          2.08         4.82 o                         
  -7  12   5          0.79         -2.21         4.64 o                         
  -6  12   5         48.67         51.83         5.00 o                         
  -5  12   5        145.36        152.26         6.27 o                         
  -4  12   5         25.41         34.79         4.88 o                         
  -3  12   5        767.56        754.30        11.20 o                         
  -2  12   5         79.91         82.43         5.41 o                         
  -1  12   5        116.35        112.16         6.10 o                         
   0  12   5        146.21        133.67         6.34 o                         
   1  12   5         63.45         53.84         5.30 o                         
   2  12   5          2.10          3.79         4.37 o                         
   3  12   5        347.63        344.70         8.50 o                         
   4  12   5         14.41         23.67         5.10 o                         
   5  12   5          9.09         10.95         4.43 o                         
   6  12   5        206.37        212.05         8.64 o                         
  -8  13   5         26.48         27.34         5.34 o                         
  -7  13   5          0.28          1.82         4.92 o                         
  -6  13   5         58.56         54.38         5.21 o                         
  -5  13   5         88.68         89.67         5.83 o                         
  -4  13   5         31.62         27.14         4.45 o                         
  -3  13   5        370.34        401.14         8.91 o                         
  -2  13   5         34.11         29.34         4.84 o                         
  -1  13   5         51.31         48.63         4.68 o                         
   0  13   5        110.99        106.02         6.16 o                         
   1  13   5          4.16          5.16         3.80 o                         
   2  13   5          1.04         -1.08         4.50 o                         
   3  13   5         13.61         19.94         4.44 o                         
   4  13   5         79.36         90.41         6.20 o                         
   5  13   5         50.23         63.32         5.96 o                         
  -6  14   5        157.53        164.66         7.20 o                         
  -5  14   5          5.84          4.67         4.80 o                         
  -4  14   5         11.26         21.33         4.72 o                         
  -3  14   5          1.06          7.51         3.88 o                         
  -2  14   5         42.10         40.11         5.14 o                         
  -1  14   5          2.38         -2.29         4.62 o                         
   0  14   5         14.41         11.76         4.47 o                         
   1  14   5          0.87         -3.02         3.72 o                         
   2  14   5          0.11         -3.38         4.35 o                         
   3  14   5         41.81         45.16         5.62 o                         
   4  14   5          4.62         12.54         6.14 o                         
  -4  15   5          0.62         -3.40         3.40 o                         
  -3  15   5         10.66         15.30         4.34 o                         
  -2  15   5          0.42         -3.13         4.33 o                         
  -1  15   5         12.80         20.74         4.58 o                         
   0  15   5          6.68         16.87         4.11 o                         
   1  15   5         73.01         95.91         5.81 o                         
   2  15   5          8.16          8.04         4.10 o                         
 -13   0   6         39.33         41.31         5.55 o                         
 -12   0   6         26.18         25.21         4.65 o                         
 -11   0   6          2.41          2.10         4.09 o                         
 -10   0   6         48.39         35.43         3.79 o                         
  -9   0   6          0.49          1.51         3.15 o                         
  -8   0   6        338.15        325.12         5.86 o                         
  -7   0   6        550.98        524.25         6.53 o                         
  -6   0   6       1368.82       1329.01         9.12 o                         
  -5   0   6        501.24        536.98         5.65 o                         
  -4   0   6        524.28        492.07         4.81 o                         
  -3   0   6       7949.18       7931.63        15.08 o                         
  -2   0   6       2744.32       2715.40         6.25 o                         
  -1   0   6       2602.19       2639.04        10.02 o                         
   0   0   6        387.92        387.98         5.09 o                         
   1   0   6         31.82         40.15         2.01 o                         
   2   0   6          0.04         -0.29         1.36 o                         
   3   0   6          0.88          0.34         1.59 o                         
   4   0   6        314.11        316.55         4.06 o                         
   5   0   6       2041.96       1969.61        19.61 o                         
   6   0   6       1472.25       1439.96        11.34 o                         
   7   0   6          2.42          2.10         3.93 o                         
   8   0   6        111.48         99.44         5.51 o                         
   9   0   6         56.64         60.55         5.25 o                         
  10   0   6        105.84        122.58         7.11 o                         
 -13   1   6         18.21         14.70         3.42 o                         
 -12   1   6          4.61          6.60         2.70 o                         
 -11   1   6          7.75          1.50         2.70 o                         
 -10   1   6          0.25          1.77         2.41 o                         
  -9   1   6         74.16         62.14         2.73 o                         
  -8   1   6          1.57          2.45         1.92 o                         
  -7   1   6         44.24         38.63         1.93 o                         
  -6   1   6        193.33        180.26         2.32 o                         
  -5   1   6        237.24        247.68         1.34 o                         
  -4   1   6          1.62          2.01         0.56 o                         
  -3   1   6        741.71        721.84         2.64 o                         
  -2   1   6        237.76        233.59         1.68 o                         
  -1   1   6        223.00        276.18         2.10 o                         
   0   1   6       1467.55       1512.08         5.62 o                         
   1   1   6         28.03         23.79         0.89 o                         
   2   1   6         74.75         86.91         1.95 o                         
   3   1   6        514.68        489.10         3.20 o                         
   4   1   6        142.11        148.22         2.17 o                         
   5   1   6         49.86         47.88         1.84 o                         
   6   1   6         44.47         51.68         3.32 o                         
   7   1   6        132.10        145.95         4.41 o                         
   8   1   6         83.46         82.97         3.93 o                         
   9   1   6          4.10          5.62         3.14 o                         
  10   1   6          5.22          9.58         5.12 o                         
 -13   2   6          5.90          5.94         3.45 o                         
 -12   2   6          2.64          0.14         2.96 o                         
 -11   2   6          0.15          0.90         2.45 o                         
 -10   2   6        472.84        484.50         8.52 o                         
  -9   2   6        117.54        104.40         4.44 o                         
  -8   2   6         66.43         70.72         3.92 o                         
  -7   2   6          7.07          5.21         1.69 o                         
  -6   2   6        151.73        163.23         2.87 o                         
  -5   2   6        184.79        157.31         1.50 o                         
  -4   2   6        123.66        122.46         1.12 o                         
  -3   2   6        434.84        480.49         3.00 o                         
  -2   2   6       5451.53       5697.07        25.10 o                         
  -1   2   6        250.97        276.37         2.04 o                         
   0   2   6       1498.15       1608.62        13.09 o                         
   1   2   6        571.10        555.88         3.00 o                         
   2   2   6          4.89         10.86         1.11 o                         
   3   2   6         26.63         33.05         1.64 o                         
   4   2   6          5.67          7.36         1.62 o                         
   5   2   6         40.06         32.71         2.50 o                         
   6   2   6         71.42         50.95         3.16 o                         
   7   2   6        282.36        278.15         7.40 o                         
   8   2   6         34.89         37.48         4.62 o                         
   9   2   6          3.69          4.44         2.83 o                         
  10   2   6          0.24         -5.37         5.37 o                         
 -13   3   6          1.24          4.43         5.02 o                         
 -12   3   6         10.03         13.74         3.94 o                         
 -11   3   6         22.51         22.81         3.82 o                         
 -10   3   6        143.59        146.29         5.64 o                         
  -9   3   6         21.28         18.40         3.75 o                         
  -8   3   6         62.10         59.93         3.41 o                         
  -7   3   6        134.27        138.57         2.97 o                         
  -6   3   6        175.27        186.89         3.08 o                         
  -5   3   6         76.17         70.78         1.67 o                         
  -4   3   6        524.16        527.54         2.71 o                         
  -3   3   6          4.82          3.67         0.85 o                         
  -2   3   6         48.75         44.41         1.13 o                         
  -1   3   6        362.13        373.58         4.15 o                         
   0   3   6        110.10         82.98         2.49 o                         
   1   3   6       1034.65       1075.84         7.19 o                         
   2   3   6        163.29        157.11         2.52 o                         
   3   3   6        208.12        229.22         2.23 o                         
   4   3   6          0.04         -0.33         1.33 o                         
   5   3   6          7.07          6.31         1.43 o                         
   6   3   6         22.14         16.25         2.27 o                         
   7   3   6         44.15         40.91         2.70 o                         
   8   3   6          4.60          6.78         4.03 o                         
   9   3   6         13.06         10.07         4.70 o                         
  10   3   6         28.88         19.85         5.42 o                         
 -13   4   6          0.05          7.46         4.32 o                         
 -12   4   6         31.75         30.28         4.95 o                         
 -11   4   6         73.02         70.07         4.89 o                         
 -10   4   6          1.61          2.40         4.04 o                         
  -9   4   6         35.92         31.17         2.52 o                         
  -8   4   6         33.76         29.45         2.33 o                         
  -7   4   6        122.28        118.23         2.88 o                         
  -6   4   6        154.47        171.59         3.40 o                         
  -5   4   6         57.02         58.33         1.70 o                         
  -4   4   6         43.00         37.64         1.14 o                         
  -3   4   6        225.47        251.99         2.36 o                         
  -2   4   6         76.69         86.51         1.56 o                         
  -1   4   6         47.97         36.30         1.61 o                         
   0   4   6       1433.08       1557.28         9.85 o                         
   1   4   6       1415.36       1509.50         7.46 o                         
   2   4   6        308.22        284.05         5.07 o                         
   3   4   6        129.69        130.53         2.38 o                         
   4   4   6        100.85         95.44         3.55 o                         
   5   4   6         82.16         83.60         4.66 o                         
   6   4   6          0.47          0.20         3.56 o                         
   7   4   6         25.47         16.50         3.93 o                         
   8   4   6          4.61          2.75         4.66 o                         
   9   4   6          7.06         11.10         4.35 o                         
 -12   5   6        151.07        132.50         6.39 o                         
 -11   5   6          2.37          6.37         4.58 o                         
 -10   5   6        183.42        187.31         6.53 o                         
  -9   5   6         96.81         73.60         4.77 o                         
  -8   5   6        115.42        112.93         5.04 o                         
  -7   5   6          8.67          5.52         1.86 o                         
  -6   5   6         75.04         75.09         3.61 o                         
  -5   5   6          0.24         -0.23         1.21 o                         
  -4   5   6        634.38        624.25         3.01 o                         
  -3   5   6       1687.36       1796.49         7.88 o                         
  -2   5   6       1298.84       1375.81         6.75 o                         
  -1   5   6       1469.88       1502.21         5.25 o                         
   0   5   6         13.70         15.27         2.21 o                         
   1   5   6        136.08        128.78         3.90 o                         
   2   5   6        204.97        246.89         5.31 o                         
   3   5   6         53.98         59.28         4.04 o                         
   4   5   6          5.89          6.51         1.60 o                         
   5   5   6         33.54         32.13         2.16 o                         
   6   5   6          5.33          2.31         4.00 o                         
   7   5   6         23.28         32.88         4.94 o                         
   8   5   6         12.10          8.06         4.63 o                         
   9   5   6          5.10         11.95         4.39 o                         
 -12   6   6          1.39          4.01         4.64 o                         
 -11   6   6        107.06         97.25         6.01 o                         
 -10   6   6        139.25        128.02         6.05 o                         
  -9   6   6        138.62        140.66         5.75 o                         
  -8   6   6        137.10        138.98         5.39 o                         
  -7   6   6         12.02         10.65         3.33 o                         
  -6   6   6         40.48         44.75         3.82 o                         
  -5   6   6        467.20        453.01         5.62 o                         
  -4   6   6        272.88        286.24         2.42 o                         
  -3   6   6        396.53        383.06         4.02 o                         
  -2   6   6        976.24       1001.29         5.99 o                         
  -1   6   6        162.71        159.40         2.63 o                         
   0   6   6        444.73        397.04         4.68 o                         
   1   6   6         27.57         29.01         2.82 o                         
   2   6   6          0.00          1.48         2.40 o                         
   3   6   6          0.06          0.60         1.87 o                         
   4   6   6          0.13          0.85         1.87 o                         
   5   6   6        152.89        150.15         4.17 o                         
   6   6   6         23.33         25.66         3.92 o                         
   7   6   6         50.93         52.44         5.18 o                         
   8   6   6          0.61         -0.03         4.88 o                         
   9   6   6          0.76          6.55         4.76 o                         
 -12   7   6          1.17          4.07         4.63 o                         
 -11   7   6          1.52          3.67         3.94 o                         
 -10   7   6         12.71         13.12         4.60 o                         
  -9   7   6        138.59        151.80         5.87 o                         
  -8   7   6          2.22         -0.32         3.63 o                         
  -7   7   6         24.19         17.38         3.63 o                         
  -6   7   6        177.81        186.99         5.56 o                         
  -5   7   6        256.68        256.32         5.99 o                         
  -4   7   6        553.53        536.52         5.09 o                         
  -3   7   6         96.83         85.98         2.41 o                         
  -2   7   6         98.15         93.86         5.51 o                         
  -1   7   6         39.48         34.12         1.71 o                         
   0   7   6         12.39         15.63         2.72 o                         
   1   7   6          6.37          7.27         2.63 o                         
   2   7   6         14.94         15.76         3.06 o                         
   3   7   6          1.97          3.28         3.12 o                         
   4   7   6        699.38        656.05         6.62 o                         
   5   7   6          1.12          0.05         2.02 o                         
   6   7   6        190.10        191.32         4.83 o                         
   7   7   6        136.38        143.48         6.73 o                         
   8   7   6          0.14         -3.64         4.59 o                         
 -11   8   6          3.13         -0.94         5.06 o                         
 -10   8   6          3.75          4.66         3.96 o                         
  -9   8   6          5.56          6.96         3.83 o                         
  -8   8   6         56.68         48.48         4.86 o                         
  -7   8   6          1.39          0.83         3.36 o                         
  -6   8   6         64.43         57.69         4.19 o                         
  -5   8   6         16.52         16.72         3.61 o                         
  -4   8   6        182.08        164.67         3.36 o                         
  -3   8   6       1508.22       1442.20         7.90 o                         
  -2   8   6         96.69        100.05         4.15 o                         
  -1   8   6        109.03         95.42         4.14 o                         
   0   8   6        562.52        547.85         8.09 o                         
   1   8   6         75.00         76.76         4.15 o                         
   2   8   6        232.83        239.21         6.14 o                         
   3   8   6         66.63         59.95         4.40 o                         
   4   8   6          5.66          1.67         4.19 o                         
   5   8   6         19.74         14.92         2.59 o                         
   6   8   6         47.15         41.20         3.57 o                         
   7   8   6         29.65         35.54         4.71 o                         
   8   8   6          1.73          6.52         4.90 o                         
 -11   9   6          5.38         -0.66         4.14 o                         
 -10   9   6          1.16          1.77         4.87 o                         
  -9   9   6          4.25          6.37         4.50 o                         
  -8   9   6          1.14         -1.23         4.14 o                         
  -7   9   6          6.62          8.66         4.29 o                         
  -6   9   6         97.80         97.08         5.23 o                         
  -5   9   6         24.45         24.03         3.93 o                         
  -4   9   6        280.54        290.05         6.72 o                         
  -3   9   6       1838.25       1763.98        14.35 o                         
  -2   9   6         98.59         88.17         4.91 o                         
  -1   9   6        263.83        247.67         6.38 o                         
   0   9   6       1897.11       1839.25        14.97 o                         
   1   9   6          6.26         10.18         3.72 o                         
   2   9   6        208.21        215.89         6.40 o                         
   3   9   6         51.90         66.25         4.69 o                         
   4   9   6          0.91         -1.33         3.93 o                         
   5   9   6         10.97         12.86         3.46 o                         
   6   9   6         33.66         34.03         3.52 o                         
   7   9   6          0.03         -2.46         4.12 o                         
   8   9   6         12.79         24.93         5.21 o                         
 -10  10   6         12.97          7.85         4.20 o                         
  -9  10   6          6.80          2.83         3.88 o                         
  -8  10   6          0.00         -2.96         4.14 o                         
  -7  10   6         67.90         58.85         4.63 o                         
  -6  10   6        185.51        171.81         6.22 o                         
  -5  10   6          8.59         11.16         4.14 o                         
  -4  10   6        324.32        305.83         7.36 o                         
  -3  10   6        283.99        282.69         6.92 o                         
  -2  10   6         51.30         49.36         4.96 o                         
  -1  10   6        351.31        330.20         7.41 o                         
   0  10   6       1684.73       1691.75        15.23 o                         
   1  10   6        152.44        154.81         5.91 o                         
   2  10   6          4.57          5.36         4.11 o                         
   3  10   6          6.62          6.44         3.91 o                         
   4  10   6         27.65         22.39         4.44 o                         
   5  10   6         12.35         14.23         4.76 o                         
   6  10   6          1.62          0.53         4.47 o                         
   7  10   6          8.68         10.11         4.46 o                         
  -9  11   6         16.95         10.42         4.96 o                         
  -8  11   6          0.09         -0.42         3.64 o                         
  -7  11   6          0.99         -1.42         3.99 o                         
  -6  11   6          9.58          6.10         3.94 o                         
  -5  11   6         45.85         30.13         4.45 o                         
  -4  11   6         83.72         75.79         4.95 o                         
  -3  11   6         24.33         19.48         4.69 o                         
  -2  11   6        202.27        196.19         6.52 o                         
  -1  11   6         80.53         78.59         5.11 o                         
   0  11   6        348.61        363.38         8.31 o                         
   1  11   6         11.26         15.94         4.53 o                         
   2  11   6        286.76        281.93         7.95 o                         
   3  11   6        817.18        853.17        12.74 o                         
   4  11   6         59.27         66.13         5.70 o                         
   5  11   6         14.58         22.36         4.90 o                         
   6  11   6          2.94         13.32         4.57 o                         
  -8  12   6          0.32         -4.46         4.46 o                         
  -7  12   6          7.51          2.24         4.58 o                         
  -6  12   6          4.62          4.53         4.16 o                         
  -5  12   6        115.67        113.54         5.64 o                         
  -4  12   6         90.08        102.30         5.78 o                         
  -3  12   6         65.29         80.28         5.71 o                         
  -2  12   6        305.50        310.74         7.94 o                         
  -1  12   6        398.73        391.84         8.86 o                         
   0  12   6         39.41         33.55         4.77 o                         
   1  12   6         35.58         24.38         4.36 o                         
   2  12   6         70.18         70.71         5.41 o                         
   3  12   6        107.12         96.90         6.25 o                         
   4  12   6          0.18         -0.26         3.93 o                         
   5  12   6          4.45         -0.83         4.65 o                         
  -7  13   6         31.21         33.17         5.29 o                         
  -6  13   6         26.35         31.31         5.32 o                         
  -5  13   6        137.00        150.86         7.00 o                         
  -4  13   6        358.17        352.81         8.49 o                         
  -3  13   6        226.59        251.66         7.89 o                         
  -2  13   6         78.84         60.18         5.24 o                         
  -1  13   6        133.42        142.88         6.19 o                         
   0  13   6         69.26         53.66         5.09 o                         
   1  13   6         97.04        102.87         6.12 o                         
   2  13   6          2.33          0.45         3.85 o                         
   3  13   6         60.51         66.03         5.87 o                         
   4  13   6          2.05          0.75         4.65 o                         
  -6  14   6         85.33         95.55         6.95 o                         
  -5  14   6         25.95         28.54         4.86 o                         
  -4  14   6          3.12          9.46         4.22 o                         
  -3  14   6         11.25         17.91         4.90 o                         
  -2  14   6          0.00         -4.49         4.49 o                         
  -1  14   6         23.80         25.87         4.63 o                         
   0  14   6          1.13          3.09         4.52 o                         
   1  14   6         15.82         13.72         4.98 o                         
   2  14   6          0.23         -0.50         4.78 o                         
   3  14   6         23.89         27.84         5.02 o                         
  -4  15   6         34.18         48.33         6.25 o                         
  -3  15   6          9.02          9.19         4.42 o                         
  -2  15   6         16.81         26.90         4.46 o                         
  -1  15   6          2.84          3.90         4.40 o                         
   0  15   6          0.58         -4.05         4.68 o                         
   1  15   6          3.91          6.38         4.96 o                         
 -13   1   7          5.51          5.64         2.90 o                         
 -12   1   7          1.42         -0.28         3.00 o                         
 -11   1   7          2.28          0.76         2.57 o                         
 -10   1   7        130.29        122.39         4.27 o                         
  -9   1   7        225.76        204.57         5.18 o                         
  -8   1   7        425.10        427.25         4.90 o                         
  -7   1   7         47.96         52.79         1.76 o                         
  -6   1   7       1354.97       1364.84         6.14 o                         
  -5   1   7       1315.86       1416.79         4.87 o                         
  -4   1   7        116.98        114.24         1.06 o                         
  -3   1   7       1150.87       1171.58         3.05 o                         
  -2   1   7          6.47          2.42         0.55 o                         
  -1   1   7       1235.10       1321.28         6.70 o                         
   0   1   7          5.78          1.31         0.69 o                         
   1   1   7         61.27         65.02         1.17 o                         
   2   1   7        543.69        550.25         3.33 o                         
   3   1   7       1162.57       1124.77         7.21 o                         
   4   1   7         43.22         44.00         1.72 o                         
   5   1   7        113.62         96.55         2.24 o                         
   6   1   7        144.48        156.58         3.70 o                         
   7   1   7          7.35          2.91         3.10 o                         
   8   1   7          1.20         -2.37         2.88 o                         
   9   1   7          0.34          5.89         3.54 o                         
 -13   2   7          6.87          7.97         3.42 o                         
 -12   2   7          7.53          0.95         2.61 o                         
 -11   2   7          8.78          8.28         2.45 o                         
 -10   2   7          9.78         11.14         2.50 o                         
  -9   2   7        173.67        171.14         2.99 o                         
  -8   2   7         17.04         20.44         1.75 o                         
  -7   2   7        335.39        329.08         3.82 o                         
  -6   2   7        420.02        417.98         2.51 o                         
  -5   2   7        366.96        397.34         3.99 o                         
  -4   2   7        966.33        954.26         2.74 o                         
  -3   2   7       1977.96       2090.10         6.89 o                         
  -2   2   7        236.78        291.39         3.27 o                         
  -1   2   7        102.96        100.09         1.52 o                         
   0   2   7        155.04        164.74         1.75 o                         
   1   2   7        334.97        332.09         3.45 o                         
   2   2   7        333.97        358.04         3.86 o                         
   3   2   7         34.88         36.18         1.50 o                         
   4   2   7         16.91         10.97         1.77 o                         
   5   2   7          8.93          7.28         2.04 o                         
   6   2   7        163.24        161.45         6.18 o                         
   7   2   7         21.68         29.58         4.94 o                         
   8   2   7         13.12         15.94         4.82 o                         
   9   2   7        124.18        131.92         6.39 o                         
 -13   3   7         22.15         21.36         3.57 o                         
 -12   3   7          9.98         12.29         2.95 o                         
 -11   3   7          9.91          9.22         2.77 o                         
 -10   3   7         84.85         80.84         3.26 o                         
  -9   3   7         24.78         26.51         2.47 o                         
  -8   3   7        105.31        110.00         3.87 o                         
  -7   3   7          5.14          6.02         1.95 o                         
  -6   3   7         81.28         81.95         2.08 o                         
  -5   3   7         66.85         67.93         1.72 o                         
  -4   3   7       1686.28       1697.76         5.63 o                         
  -3   3   7          4.22          7.11         0.89 o                         
  -2   3   7        680.21        770.78         4.33 o                         
  -1   3   7         21.13         20.66         1.78 o                         
   0   3   7         21.00         33.66         1.69 o                         
   1   3   7         45.65         58.76         1.63 o                         
   2   3   7        188.14        186.72         3.83 o                         
   3   3   7         14.35         13.36         1.45 o                         
   4   3   7          1.17          1.79         1.81 o                         
   5   3   7         23.25         21.73         2.89 o                         
   6   3   7          9.38          9.66         3.98 o                         
   7   3   7         76.99         80.73         5.63 o                         
   8   3   7         14.00         15.85         4.83 o                         
   9   3   7          2.44          4.14         5.27 o                         
 -13   4   7          1.18          5.38         3.14 o                         
 -12   4   7         11.01          8.01         4.09 o                         
 -11   4   7          1.33          1.73         4.52 o                         
 -10   4   7         63.67         62.51         5.01 o                         
  -9   4   7         13.93         10.65         2.43 o                         
  -8   4   7        275.21        259.00         4.51 o                         
  -7   4   7        375.95        372.42         6.43 o                         
  -6   4   7         35.77         42.08         2.12 o                         
  -5   4   7        292.52        288.14         3.06 o                         
  -4   4   7         38.68         43.72         1.59 o                         
  -3   4   7        478.62        462.94         4.01 o                         
  -2   4   7        162.02        150.57         3.79 o                         
  -1   4   7          6.18          7.84         1.36 o                         
   0   4   7        148.86        141.01         2.65 o                         
   1   4   7        451.74        436.12        16.49 o                         
   2   4   7          3.20          5.17         1.77 o                         
   3   4   7          5.35          5.95         1.51 o                         
   4   4   7        107.23        112.18         2.52 o                         
   5   4   7         24.74         26.41         2.56 o                         
   6   4   7         16.58         13.59         4.21 o                         
   7   4   7        120.96        109.47         5.75 o                         
   8   4   7          2.76         -2.77         4.73 o                         
   9   4   7        129.40        150.97         7.55 o                         
 -12   5   7          4.91          8.97         4.69 o                         
 -11   5   7          0.38          0.85         3.97 o                         
 -10   5   7         30.71         33.10         4.72 o                         
  -9   5   7         14.98         13.17         4.05 o                         
  -8   5   7         75.40         82.19         4.39 o                         
  -7   5   7        106.41        103.62         4.59 o                         
  -6   5   7         88.26         90.34         2.62 o                         
  -5   5   7        658.10        643.25         4.39 o                         
  -4   5   7        492.86        485.88         3.72 o                         
  -3   5   7        202.73        209.16         2.68 o                         
  -2   5   7        232.32        266.25         3.05 o                         
  -1   5   7        117.80        112.98         2.37 o                         
   0   5   7         13.11          9.39         2.29 o                         
   1   5   7         97.89         94.61         4.41 o                         
   2   5   7        121.16        118.65         2.86 o                         
   3   5   7          6.57          7.09         1.56 o                         
   4   5   7          6.43          4.11         1.76 o                         
   5   5   7          0.35         -1.00         2.23 o                         
   6   5   7         36.49         41.34         4.83 o                         
   7   5   7          3.54          4.50         4.62 o                         
   8   5   7          4.63          3.92         4.11 o                         
   9   5   7         12.92         -1.34         5.52 o                         
 -12   6   7          0.31         -2.82         4.28 o                         
 -11   6   7        132.53        137.28         6.40 o                         
 -10   6   7          1.03         -0.39         3.90 o                         
  -9   6   7          6.34         12.87         4.03 o                         
  -8   6   7        134.11        136.67         5.27 o                         
  -7   6   7          1.11         -0.10         3.53 o                         
  -6   6   7       1406.01       1420.72         8.11 o                         
  -5   6   7        328.32        328.68         3.37 o                         
  -4   6   7        716.45        673.66         4.42 o                         
  -3   6   7         50.58         49.81         2.10 o                         
  -2   6   7         22.93         30.33         1.80 o                         
  -1   6   7          9.48         11.24         2.64 o                         
   0   6   7        208.20        216.35         4.87 o                         
   1   6   7          5.32          5.22         2.30 o                         
   2   6   7         28.55         32.44         2.23 o                         
   3   6   7          0.00         -0.46         1.90 o                         
   4   6   7          8.16          8.69         2.74 o                         
   5   6   7         91.49         86.47         2.75 o                         
   6   6   7         26.27         23.12         4.51 o                         
   7   6   7          7.27          3.50         4.63 o                         
   8   6   7          5.02          2.74         4.76 o                         
 -12   7   7         10.72          5.11         4.96 o                         
 -11   7   7         11.79         13.72         4.76 o                         
 -10   7   7         13.58          9.58         4.23 o                         
  -9   7   7          9.62          9.58         3.81 o                         
  -8   7   7         74.28         78.11         4.25 o                         
  -7   7   7         64.33         66.85         4.70 o                         
  -6   7   7        403.22        406.69         7.53 o                         
  -5   7   7         65.74         69.73         2.83 o                         
  -4   7   7          3.54          4.90         2.09 o                         
  -3   7   7        210.11        214.53         8.91 o                         
  -2   7   7        289.42        295.57         3.76 o                         
  -1   7   7        489.77        497.82         4.67 o                         
   0   7   7          4.04          0.04         2.91 o                         
   1   7   7          4.77          5.35         2.78 o                         
   2   7   7          0.32          1.21         3.14 o                         
   3   7   7          6.21          5.89         2.49 o                         
   4   7   7          2.04          3.36         2.46 o                         
   5   7   7         45.92         44.49         2.46 o                         
   6   7   7          0.09          0.80         4.58 o                         
   7   7   7         15.07         11.19         4.81 o                         
   8   7   7          2.46         -4.86         4.86 o                         
 -11   8   7          0.02         -1.51         4.68 o                         
 -10   8   7         11.62          8.91         4.78 o                         
  -9   8   7          0.63         -4.42         4.42 o                         
  -8   8   7         13.71         15.27         4.47 o                         
  -7   8   7          5.33         10.91         3.73 o                         
  -6   8   7        345.50        336.62         7.24 o                         
  -5   8   7        110.67        103.15         3.29 o                         
  -4   8   7         24.41         22.92         2.43 o                         
  -3   8   7       1527.84       1486.70         8.39 o                         
  -2   8   7         19.40         20.52         3.75 o                         
  -1   8   7        138.63        139.64         5.09 o                         
   0   8   7        794.19        802.97         9.98 o                         
   1   8   7        249.32        258.43         6.20 o                         
   2   8   7         16.88         22.56         3.55 o                         
   3   8   7         70.59         57.54         4.48 o                         
   4   8   7        266.03        241.63         4.75 o                         
   5   8   7         52.05         43.68         2.55 o                         
   6   8   7         16.39         28.90         4.94 o                         
   7   8   7          3.72          7.57         4.29 o                         
 -11   9   7         14.32          1.97         3.94 o                         
 -10   9   7         18.46         18.61         4.87 o                         
  -9   9   7         74.63         66.27         4.95 o                         
  -8   9   7         35.32         37.08         4.63 o                         
  -7   9   7        143.40        138.05         5.91 o                         
  -6   9   7         75.15         70.77         4.97 o                         
  -5   9   7         45.95         49.61         2.76 o                         
  -4   9   7         67.83         74.37         4.83 o                         
  -3   9   7       1126.82       1101.75        11.76 o                         
  -2   9   7        176.66        168.35         6.00 o                         
  -1   9   7          2.43         -4.06         4.06 o                         
   0   9   7       1328.08       1331.26        13.23 o                         
   1   9   7        132.28        129.19         5.51 o                         
   2   9   7        440.12        410.47         8.28 o                         
   3   9   7        136.83        126.34         5.99 o                         
   4   9   7         84.45         76.90         5.50 o                         
   5   9   7          1.87          1.44         2.89 o                         
   6   9   7          1.30         -2.38         3.32 o                         
   7   9   7          6.51         10.84         4.40 o                         
 -10  10   7          2.98         -0.61         3.94 o                         
  -9  10   7          8.20         19.52         4.94 o                         
  -8  10   7          0.00          0.56         3.72 o                         
  -7  10   7         42.37         39.32         4.91 o                         
  -6  10   7         89.58         82.39         5.24 o                         
  -5  10   7         74.01         58.86         4.63 o                         
  -4  10   7        306.11        283.80         7.14 o                         
  -3  10   7        107.75        106.07         5.11 o                         
  -2  10   7         31.03         35.55         4.15 o                         
  -1  10   7          1.84          1.54         4.14 o                         
   0  10   7         42.78         43.89         4.45 o                         
   1  10   7          5.79         11.45         4.07 o                         
   2  10   7         97.43        110.61         5.77 o                         
   3  10   7         19.56         23.23         4.55 o                         
   4  10   7         18.89         15.34         4.67 o                         
   5  10   7         23.43         24.54         2.98 o                         
   6  10   7         30.10         29.87         3.91 o                         
  -9  11   7          7.05          4.89         4.87 o                         
  -8  11   7          0.02          0.79         4.14 o                         
  -7  11   7          1.21         -3.60         4.56 o                         
  -6  11   7          0.19         -1.64         4.09 o                         
  -5  11   7          1.22          1.42         4.44 o                         
  -4  11   7         75.54         79.18         5.37 o                         
  -3  11   7         10.30          7.43         4.20 o                         
  -2  11   7         69.76         63.09         5.08 o                         
  -1  11   7        100.40         97.25         5.50 o                         
   0  11   7        114.51        113.55         5.72 o                         
   1  11   7          0.09          0.11         4.34 o                         
   2  11   7         29.22         35.09         5.10 o                         
   3  11   7         91.15         89.44         5.73 o                         
   4  11   7          3.38         13.25         4.61 o                         
   5  11   7         16.19         21.53         4.83 o                         
   6  11   7          0.26          1.21         3.70 o                         
  -8  12   7          5.76          5.04         4.71 o                         
  -7  12   7         77.50         79.22         5.94 o                         
  -6  12   7          1.30          2.07         4.04 o                         
  -5  12   7        198.34        201.63         6.95 o                         
  -4  12   7         10.18         10.31         4.34 o                         
  -3  12   7        177.25        187.40         6.89 o                         
  -2  12   7          7.62         10.05         3.90 o                         
  -1  12   7         17.13         14.57         4.69 o                         
   0  12   7          8.67         10.02         3.97 o                         
   1  12   7          2.32         -0.59         4.19 o                         
   2  12   7          1.59          2.61         4.51 o                         
   3  12   7          0.09          4.70         4.14 o                         
   4  12   7         45.99         51.81         5.52 o                         
   5  12   7         10.28         13.69         5.67 o                         
  -7  13   7          0.79          0.68         4.72 o                         
  -6  13   7         23.40         27.08         5.21 o                         
  -5  13   7          0.57          4.94         5.00 o                         
  -4  13   7          4.29         16.36         4.04 o                         
  -3  13   7         35.39         39.54         5.33 o                         
  -2  13   7          0.15         -2.64         4.61 o                         
  -1  13   7          0.05         -3.49         4.73 o                         
   0  13   7         98.13         92.21         5.62 o                         
   1  13   7         41.12         37.83         4.94 o                         
   2  13   7          0.98          1.47         4.65 o                         
   3  13   7         15.50         19.65         4.21 o                         
   4  13   7          0.27          0.40         4.01 o                         
  -5  14   7          8.56          3.85         3.70 o                         
  -4  14   7          0.01         -1.42         4.01 o                         
  -3  14   7         99.12        102.73         6.36 o                         
  -2  14   7          0.02         -0.51         4.30 o                         
  -1  14   7         37.57         35.46         4.81 o                         
   0  14   7         33.75         35.59         4.86 o                         
   1  14   7         28.20         25.88         4.51 o                         
   2  14   7          7.26          1.79         3.93 o                         
 -13   0   8          0.03          0.26         4.49 o                         
 -12   0   8        130.44        113.55         5.72 o                         
 -11   0   8          0.49         -0.41         3.69 o                         
 -10   0   8          6.70          6.50         3.32 o                         
  -9   0   8          9.11          8.90         2.29 o                         
  -8   0   8        205.30        193.58         3.64 o                         
  -7   0   8         36.86         26.53         2.03 o                         
  -6   0   8       1053.32       1141.62         6.58 o                         
  -5   0   8        216.24        209.57         2.31 o                         
  -4   0   8        791.44        833.43         4.00 o                         
  -3   0   8        430.74        498.53         4.53 o                         
  -2   0   8         90.72         85.45         2.47 o                         
  -1   0   8       1901.32       2141.30        12.93 o                         
   0   0   8        114.15        122.62         2.29 o                         
   1   0   8        201.41        193.54         3.53 o                         
   2   0   8        138.67        157.78         6.01 o                         
   3   0   8          9.94         10.82         2.11 o                         
   4   0   8         11.23         11.25         2.62 o                         
   5   0   8        428.72        418.12         5.41 o                         
   6   0   8        234.46        245.27         4.74 o                         
   7   0   8          9.94         13.06         4.74 o                         
   8   0   8         82.41        102.06         6.17 o                         
   9   0   8          0.84         -3.36         5.02 o                         
 -13   1   8         23.81         22.65         3.34 o                         
 -12   1   8          0.00         -2.22         2.82 o                         
 -11   1   8         11.94          9.05         2.61 o                         
 -10   1   8          6.18          5.36         1.97 o                         
  -9   1   8         13.62         10.59         1.80 o                         
  -8   1   8        325.09        311.61         3.09 o                         
  -7   1   8          0.29          0.73         1.19 o                         
  -6   1   8        138.26        146.65         1.97 o                         
  -5   1   8        426.53        469.65         4.19 o                         
  -4   1   8          0.79          0.42         0.82 o                         
  -3   1   8         82.06         80.94         1.19 o                         
  -2   1   8        346.23        347.57         2.83 o                         
  -1   1   8       1350.50       1410.34         7.30 o                         
   0   1   8          1.26          1.71         0.76 o                         
   1   1   8        373.45        395.04         2.47 o                         
   2   1   8         93.39         88.54         1.91 o                         
   3   1   8         26.27         26.66         1.62 o                         
   4   1   8        621.10        626.28         5.03 o                         
   5   1   8         72.25         70.76         2.25 o                         
   6   1   8        286.80        277.53         4.08 o                         
   7   1   8         47.07         45.15         3.51 o                         
   8   1   8          0.05          3.44         3.30 o                         
   9   1   8          8.79         13.86         4.75 o                         
 -13   2   8          0.09          4.45         3.09 o                         
 -12   2   8          0.00          1.22         2.73 o                         
 -11   2   8         83.16         72.88         2.61 o                         
 -10   2   8         49.78         47.93         2.89 o                         
  -9   2   8        330.75        323.03         4.82 o                         
  -8   2   8          0.80          2.21         1.66 o                         
  -7   2   8         49.84         48.44         2.25 o                         
  -6   2   8         94.17        103.60         1.81 o                         
  -5   2   8        199.96        202.10         2.22 o                         
  -4   2   8        536.03        565.13         2.89 o                         
  -3   2   8        172.02        160.05         1.55 o                         
  -2   2   8          4.73          7.08         0.99 o                         
  -1   2   8        390.42        423.05         3.33 o                         
   0   2   8        545.09        510.48         4.37 o                         
   1   2   8        109.01         91.28         1.65 o                         
   2   2   8         40.74         35.90         1.43 o                         
   3   2   8        301.28        314.12         3.58 o                         
   4   2   8        629.82        639.80         6.22 o                         
   5   2   8          9.50          5.42         2.56 o                         
   6   2   8        177.79        195.40         6.80 o                         
   7   2   8         19.18         17.53         4.70 o                         
   8   2   8          3.46         -1.72         4.12 o                         
   9   2   8          0.52         -5.46         5.46 o                         
 -13   3   8         11.91         11.47         4.07 o                         
 -12   3   8         53.97         53.01         4.72 o                         
 -11   3   8         14.06          8.49         2.83 o                         
 -10   3   8         30.41         29.19         2.78 o                         
  -9   3   8        220.37        237.44         9.33 o                         
  -8   3   8          9.14          7.52         2.22 o                         
  -7   3   8        137.05        143.74         3.87 o                         
  -6   3   8         72.68         72.80         1.67 o                         
  -5   3   8        310.31        300.40         2.66 o                         
  -4   3   8        114.48        110.90         1.78 o                         
  -3   3   8        176.68        164.83         2.08 o                         
  -2   3   8          6.51          1.30         1.13 o                         
  -1   3   8        257.37        236.52         2.63 o                         
   0   3   8         31.62         41.04         1.91 o                         
   1   3   8        250.11        253.18         2.82 o                         
   2   3   8          0.30         -0.62         1.37 o                         
   3   3   8         19.10         15.70         1.63 o                         
   4   3   8         61.76         67.02         3.54 o                         
   5   3   8         23.37         17.30         2.51 o                         
   6   3   8        247.32        266.90         7.35 o                         
   7   3   8        166.28        186.53         7.26 o                         
   8   3   8          1.45         -2.28         5.05 o                         
 -13   4   8          3.03          0.11         4.33 o                         
 -12   4   8          8.65         11.85         5.06 o                         
 -11   4   8         62.10         61.83         5.32 o                         
 -10   4   8         12.72         12.04         2.69 o                         
  -9   4   8         41.40         42.99         2.85 o                         
  -8   4   8          3.89          5.07         2.25 o                         
  -7   4   8         16.54         16.57         1.83 o                         
  -6   4   8         26.47         23.30         1.64 o                         
  -5   4   8         10.13         12.36         1.43 o                         
  -4   4   8         32.47         31.80         1.27 o                         
  -3   4   8         21.46         18.58         1.36 o                         
  -2   4   8       1077.70       1072.22         4.45 o                         
  -1   4   8        668.98        704.60         4.42 o                         
   0   4   8          9.21         13.29         1.76 o                         
   1   4   8          8.87         11.18         1.81 o                         
   2   4   8          7.82         10.91         1.52 o                         
   3   4   8         58.81         64.67         2.17 o                         
   4   4   8         32.81         33.13         2.00 o                         
   5   4   8          9.07          7.60         2.62 o                         
   6   4   8          7.55          4.97         4.53 o                         
   7   4   8          5.46         12.49         4.21 o                         
   8   4   8          0.24          2.13         4.35 o                         
 -12   5   8         11.83         18.60         4.54 o                         
 -11   5   8         20.20         20.18         4.63 o                         
 -10   5   8          0.02          8.86         4.35 o                         
  -9   5   8        599.75        636.21         9.75 o                         
  -8   5   8         31.02         26.97         2.83 o                         
  -7   5   8         30.04         34.20         2.05 o                         
  -6   5   8         27.35         34.06         1.86 o                         
  -5   5   8          0.00         -0.12         1.38 o                         
  -4   5   8         45.55         37.00         1.67 o                         
  -3   5   8         52.33         47.15         1.61 o                         
  -2   5   8         33.62         37.97         1.61 o                         
  -1   5   8        126.59        145.18         2.37 o                         
   0   5   8          0.27          0.60         1.59 o                         
   1   5   8         33.99         38.66         2.16 o                         
   2   5   8         41.27         41.64         3.25 o                         
   3   5   8         92.69         90.46         2.50 o                         
   4   5   8         25.58         13.88         1.91 o                         
   5   5   8          0.79          2.33         2.26 o                         
   6   5   8         29.44         21.29         4.20 o                         
   7   5   8         38.81         37.31         5.21 o                         
   8   5   8          4.30          8.27         4.30 o                         
 -12   6   8          2.33          3.00         4.48 o                         
 -11   6   8         33.44         27.52         5.06 o                         
 -10   6   8         60.47         49.12         4.54 o                         
  -9   6   8        306.70        318.73         7.69 o                         
  -8   6   8          3.84          8.01         4.23 o                         
  -7   6   8        376.04        381.60        11.86 o                         
  -6   6   8        221.63        241.67         3.45 o                         
  -5   6   8         13.79         11.78         1.69 o                         
  -4   6   8          0.81          2.42         1.87 o                         
  -3   6   8         23.26         22.45         1.94 o                         
  -2   6   8        209.73        235.22         3.45 o                         
  -1   6   8         38.15         39.49         2.02 o                         
   0   6   8         19.27         11.97         2.59 o                         
   1   6   8         46.84         52.47         2.45 o                         
   2   6   8          3.03          5.41         2.15 o                         
   3   6   8          0.31         -1.43         1.74 o                         
   4   6   8        228.76        210.13         5.28 o                         
   5   6   8          0.27          1.11         2.10 o                         
   6   6   8         41.02         39.76         5.00 o                         
   7   6   8          1.37         -3.89         4.57 o                         
   8   6   8          0.02         -1.23         4.86 o                         
 -12   7   8          8.59         -1.56         5.50 o                         
 -11   7   8         38.56         34.55         5.14 o                         
 -10   7   8         14.09         13.05         4.81 o                         
  -9   7   8        288.49        272.80         7.43 o                         
  -8   7   8        417.23        415.39         8.31 o                         
  -7   7   8         45.39         42.78         2.94 o                         
  -6   7   8       1568.65       1572.85         9.69 o                         
  -5   7   8        544.79        551.55         5.82 o                         
  -4   7   8         14.84         10.64         2.32 o                         
  -3   7   8        254.30        259.11         3.89 o                         
  -2   7   8        783.67        734.02         8.38 o                         
  -1   7   8         17.76         14.20         2.03 o                         
   0   7   8         75.02         51.63         3.96 o                         
   1   7   8         45.60         43.49         3.62 o                         
   2   7   8         30.41         31.50         3.17 o                         
   3   7   8         79.70         82.77         4.34 o                         
   4   7   8         96.19         79.55         2.86 o                         
   5   7   8        238.44        242.26         4.99 o                         
   6   7   8        102.31         92.79         5.45 o                         
   7   7   8         13.07          3.76         4.08 o                         
 -11   8   8         13.04         14.29         4.23 o                         
 -10   8   8          0.01         -0.72         4.28 o                         
  -9   8   8         17.99         21.36         4.54 o                         
  -8   8   8         64.73         60.25         5.00 o                         
  -7   8   8         21.43         23.41         2.77 o                         
  -6   8   8        574.39        605.64        10.87 o                         
  -5   8   8         97.76         94.44         3.73 o                         
  -4   8   8        340.88        354.92         4.84 o                         
  -3   8   8        949.87        974.77         7.16 o                         
  -2   8   8        106.04        101.17         4.94 o                         
  -1   8   8          3.35          3.37         3.65 o                         
   0   8   8        743.07        692.69         9.47 o                         
   1   8   8         28.98         42.56         4.00 o                         
   2   8   8         76.11         67.20         4.56 o                         
   3   8   8         26.09         21.49         3.59 o                         
   4   8   8         30.39         30.98         4.39 o                         
   5   8   8          7.17          3.73         2.31 o                         
   6   8   8          4.82          5.69         3.15 o                         
   7   8   8         18.95         18.21         5.42 o                         
 -10   9   8          0.16          3.52         4.38 o                         
  -9   9   8          2.30          5.85         4.50 o                         
  -8   9   8        119.23        123.85         6.07 o                         
  -7   9   8        481.27        480.28        10.11 o                         
  -6   9   8        314.49        290.67         8.41 o                         
  -5   9   8         85.07         92.85         3.33 o                         
  -4   9   8        128.47        119.27         5.19 o                         
  -3   9   8        461.20        444.42         8.05 o                         
  -2   9   8        145.01        137.62         5.53 o                         
  -1   9   8         11.74         14.76         3.82 o                         
   0   9   8        179.84        182.86         5.78 o                         
   1   9   8         78.63         88.40         5.02 o                         
   2   9   8         16.68         18.56         3.97 o                         
   3   9   8         24.38         21.19         2.94 o                         
   4   9   8         11.69          9.26         2.77 o                         
   5   9   8          4.83          6.43         3.21 o                         
   6   9   8         36.93         39.67         4.41 o                         
 -10  10   8          0.98          2.79         4.66 o                         
  -9  10   8          6.96          7.99         4.82 o                         
  -8  10   8          1.49          6.09         4.65 o                         
  -7  10   8          4.90         10.00         4.14 o                         
  -6  10   8         18.16         17.16         4.18 o                         
  -5  10   8         26.28         25.28         4.60 o                         
  -4  10   8         86.34         83.59         4.91 o                         
  -3  10   8         40.98         35.58         4.30 o                         
  -2  10   8         25.20         26.36         4.15 o                         
  -1  10   8         13.79         13.97         3.60 o                         
   0  10   8         43.34         40.25         4.16 o                         
   1  10   8        301.49        303.57         7.74 o                         
   2  10   8          4.88          3.24         4.05 o                         
   3  10   8          6.95          9.83         4.32 o                         
   4  10   8          7.57          9.07         2.68 o                         
   5  10   8         33.22         42.20         2.73 o                         
   6  10   8         14.82         17.63         3.80 o                         
  -9  11   8         11.36         15.31         4.96 o                         
  -8  11   8          1.63          3.10         4.82 o                         
  -7  11   8          4.30          3.16         4.05 o                         
  -6  11   8         15.75         14.37         4.26 o                         
  -5  11   8         82.78         76.93         5.18 o                         
  -4  11   8         24.97         24.77         3.99 o                         
  -3  11   8         17.07         16.12         4.20 o                         
  -2  11   8         83.37         94.78         5.13 o                         
  -1  11   8          2.34          1.35         3.98 o                         
   0  11   8          2.39          1.60         4.11 o                         
   1  11   8         30.80         34.00         4.84 o                         
   2  11   8          2.20          4.22         4.12 o                         
   3  11   8          1.09          4.98         3.81 o                         
   4  11   8         49.58         54.24         8.69 o                         
   5  11   8          7.01          7.30         5.21 o                         
  -8  12   8          9.56         11.84         5.36 o                         
  -7  12   8         11.40         12.51         5.12 o                         
  -6  12   8          0.61          1.57         4.58 o                         
  -5  12   8         58.67         60.43         5.51 o                         
  -4  12   8          0.88          2.64         3.63 o                         
  -3  12   8        133.55        128.05         5.87 o                         
  -2  12   8         12.87         10.93         4.11 o                         
  -1  12   8          2.01         -0.85         4.41 o                         
   0  12   8         10.05         15.34         4.15 o                         
   1  12   8         65.10         70.59         5.44 o                         
   2  12   8         21.88         19.84         4.56 o                         
   3  12   8          0.03         -0.04         4.70 o                         
   4  12   8         44.21         52.45         5.52 o                         
  -7  13   8          6.00          9.32         5.40 o                         
  -6  13   8         81.38         95.74         6.13 o                         
  -5  13   8         48.19         51.14         6.00 o                         
  -4  13   8          9.33         13.97         4.28 o                         
  -3  13   8          0.18          1.21         4.25 o                         
  -2  13   8          1.65          1.37         4.40 o                         
  -1  13   8          4.53          9.61         4.50 o                         
   0  13   8          0.27          1.10         3.81 o                         
   1  13   8          4.57          6.00         3.78 o                         
   2  13   8         11.64         17.77         4.95 o                         
   3  13   8          5.30          0.04         4.97 o                         
  -5  14   8          0.05          1.15         3.86 o                         
  -4  14   8          0.78          0.64         4.38 o                         
  -3  14   8         47.54         47.66         5.69 o                         
  -2  14   8         20.86         15.25         4.37 o                         
  -1  14   8         44.02         45.74         5.14 o                         
   0  14   8          3.53          1.47         4.40 o                         
   1  14   8         21.90         24.87         5.23 o                         
 -13   1   9         15.43         12.05         6.63 o                         
 -12   1   9         16.80         18.03         4.26 o                         
 -11   1   9          8.82          6.57         2.06 o                         
 -10   1   9         88.97         90.23         6.34 o                         
  -9   1   9         49.45         51.85         2.33 o                         
  -8   1   9          0.63          2.15         1.78 o                         
  -7   1   9          3.10          2.82         1.53 o                         
  -6   1   9        211.40        203.22         3.89 o                         
  -5   1   9         61.40         55.75         1.66 o                         
  -4   1   9          9.03          7.23         1.40 o                         
  -3   1   9       1136.39       1116.32         7.70 o                         
  -2   1   9        177.75        174.59         2.66 o                         
  -1   1   9       1011.79       1029.19         6.92 o                         
   0   1   9         57.95         58.33         2.62 o                         
   1   1   9         86.12         81.62         1.76 o                         
   2   1   9         14.43         17.36         1.58 o                         
   3   1   9       1982.92       1933.30        11.13 o                         
   4   1   9          0.95         -0.01         1.87 o                         
   5   1   9        299.82        328.68         4.24 o                         
   6   1   9         53.33         55.96         2.72 o                         
   7   1   9          9.76          6.86         2.77 o                         
   8   1   9         29.73         31.73         4.78 o                         
 -13   2   9          0.05         -0.19         3.33 o                         
 -12   2   9        160.20        156.43         4.48 o                         
 -11   2   9         39.01         35.34         3.25 o                         
 -10   2   9         58.10         60.64         2.62 o                         
  -9   2   9         32.67         34.14         2.22 o                         
  -8   2   9          2.54          2.00         1.69 o                         
  -7   2   9         21.04         22.89         2.36 o                         
  -6   2   9        106.49        110.78         3.02 o                         
  -5   2   9        145.91        143.20         1.77 o                         
  -4   2   9        132.11        134.46         1.71 o                         
  -3   2   9         45.92         49.66         1.60 o                         
  -2   2   9         34.09         33.05         2.60 o                         
  -1   2   9         26.39         28.41         2.18 o                         
   0   2   9        150.98        147.63         3.27 o                         
   1   2   9        362.61        341.37         6.27 o                         
   2   2   9         96.73         92.53         2.63 o                         
   3   2   9        939.84        945.43         6.17 o                         
   4   2   9        132.88        138.92         3.83 o                         
   5   2   9          4.15          3.77         2.65 o                         
   6   2   9         97.09         95.22         5.75 o                         
   7   2   9        118.28        113.34         5.83 o                         
   8   2   9          0.61         -2.45         4.95 o                         
 -13   3   9          0.21          1.92         5.08 o                         
 -12   3   9         31.24         31.31         4.57 o                         
 -11   3   9         10.64         15.15         2.79 o                         
 -10   3   9         16.18         21.94         2.39 o                         
  -9   3   9          0.08         -0.62         2.00 o                         
  -8   3   9          3.01          2.19         1.78 o                         
  -7   3   9         14.02         12.49         1.90 o                         
  -6   3   9        120.29        142.17         2.27 o                         
  -5   3   9         88.26         96.74         1.82 o                         
  -4   3   9         78.77         80.58         1.72 o                         
  -3   3   9         25.08         27.62         1.25 o                         
  -2   3   9         80.90         65.93         1.73 o                         
  -1   3   9          6.66          5.63         1.53 o                         
   0   3   9        270.88        271.36         3.56 o                         
   1   3   9        118.53        124.13         2.30 o                         
   2   3   9         56.02         54.13         2.06 o                         
   3   3   9         13.30         15.99         2.29 o                         
   4   3   9         62.98         63.94         7.61 o                         
   5   3   9          0.95          1.71         2.56 o                         
   6   3   9        169.01        187.56         6.99 o                         
   7   3   9         50.42         58.81         5.76 o                         
   8   3   9         17.29         28.70         5.25 o                         
 -13   4   9          2.42         -2.89         4.51 o                         
 -12   4   9        322.93        321.00         8.48 o                         
 -11   4   9        148.27        168.91         6.56 o                         
 -10   4   9         75.69         82.03         3.45 o                         
  -9   4   9         37.44         39.25         2.52 o                         
  -8   4   9         33.82         31.87         2.86 o                         
  -7   4   9          0.04          0.30         1.78 o                         
  -6   4   9          2.25          4.82         1.30 o                         
  -5   4   9          0.19         -0.03         1.23 o                         
  -4   4   9         53.50         49.36         1.81 o                         
  -3   4   9          5.55          3.25         1.25 o                         
  -2   4   9         81.46         92.18         2.11 o                         
  -1   4   9          4.07          6.34         1.65 o                         
   0   4   9        800.27        817.91        10.89 o                         
   1   4   9         89.27         89.13         2.21 o                         
   2   4   9         25.31         25.97         1.83 o                         
   3   4   9         89.45         86.61         2.54 o                         
   4   4   9         27.70         22.93         2.51 o                         
   5   4   9         67.58         67.05         3.37 o                         
   6   4   9         82.32         88.16         5.47 o                         
   7   4   9        160.73        160.79         6.72 o                         
   8   4   9          3.68          1.09         4.21 o                         
 -12   5   9         38.06         44.00         5.64 o                         
 -11   5   9        161.76        171.64         6.72 o                         
 -10   5   9         65.15         64.05         5.21 o                         
  -9   5   9        466.09        483.25        11.43 o                         
  -8   5   9         80.36         91.98         2.82 o                         
  -7   5   9         29.71         32.58         2.11 o                         
  -6   5   9        187.84        205.56         3.14 o                         
  -5   5   9         12.98         12.09         1.66 o                         
  -4   5   9        152.12        147.36         2.55 o                         
  -3   5   9        127.13        144.31         2.49 o                         
  -2   5   9         40.26         30.77         1.65 o                         
  -1   5   9         14.07         14.51         1.97 o                         
   0   5   9         27.67         30.36         2.19 o                         
   1   5   9          3.27          3.04         1.91 o                         
   2   5   9         16.97         16.35         1.82 o                         
   3   5   9          1.26          1.26         1.82 o                         
   4   5   9         34.02         25.43         2.13 o                         
   5   5   9          4.64          3.05         2.52 o                         
   6   5   9          0.96          0.46         4.47 o                         
   7   5   9          0.68          1.02         4.13 o                         
 -12   6   9         50.65         41.14         5.32 o                         
 -11   6   9          1.15         -2.32         4.23 o                         
 -10   6   9          6.41          6.33         3.82 o                         
  -9   6   9        216.56        207.56         4.76 o                         
  -8   6   9        294.45        310.96         7.94 o                         
  -7   6   9         26.33         28.87         3.13 o                         
  -6   6   9        219.69        225.51         3.38 o                         
  -5   6   9        343.63        361.86         3.90 o                         
  -4   6   9        529.46        556.41         5.55 o                         
  -3   6   9         89.79         94.17         2.78 o                         
  -2   6   9        251.82        250.91         6.75 o                         
  -1   6   9          0.33         -1.21         1.62 o                         
   0   6   9         13.13         11.29         2.05 o                         
   1   6   9          3.55          8.70         2.15 o                         
   2   6   9         10.15          9.66         2.43 o                         
   3   6   9         23.21         16.25         2.05 o                         
   4   6   9         11.63          9.81         2.29 o                         
   5   6   9        169.31        172.17         4.50 o                         
   6   6   9          0.02          1.76         4.47 o                         
   7   6   9         46.13         35.19         4.89 o                         
 -11   7   9         13.19         19.64         5.31 o                         
 -10   7   9         81.50         86.12         5.87 o                         
  -9   7   9          4.96          3.53         2.72 o                         
  -8   7   9         55.39         59.43         3.36 o                         
  -7   7   9         29.12         31.50         2.87 o                         
  -6   7   9        512.15        526.30         6.02 o                         
  -5   7   9         39.64         32.28         2.66 o                         
  -4   7   9         35.61         30.89         2.60 o                         
  -3   7   9        311.39        315.20         4.47 o                         
  -2   7   9        837.55        846.34        14.97 o                         
  -1   7   9          0.19         -1.75         3.11 o                         
   0   7   9         10.02          9.60         4.00 o                         
   1   7   9        356.67        309.22         4.78 o                         
   2   7   9         82.29         79.09         3.26 o                         
   3   7   9        157.20        153.73         3.37 o                         
   4   7   9        152.61        155.66         3.56 o                         
   5   7   9         15.31         17.68         2.50 o                         
   6   7   9          3.70          5.87         4.77 o                         
   7   7   9          1.61         -4.66         4.93 o                         
 -11   8   9          5.40          7.57         5.34 o                         
 -10   8   9         86.16         89.89         6.29 o                         
  -9   8   9         34.19         29.33         3.01 o                         
  -8   8   9          4.32          3.61         2.85 o                         
  -7   8   9        112.60        115.19         3.86 o                         
  -6   8   9         13.42         14.32         2.64 o                         
  -5   8   9         42.93         36.87         2.76 o                         
  -4   8   9         46.84         44.42         2.78 o                         
  -3   8   9        145.67        144.20         5.04 o                         
  -2   8   9          4.11          0.02         3.29 o                         
  -1   8   9         20.60         23.43         3.41 o                         
   0   8   9         34.75         34.90         3.56 o                         
   1   8   9        175.40        155.97         5.27 o                         
   2   8   9         23.28         19.08         2.90 o                         
   3   8   9         18.92         22.74         2.89 o                         
   4   8   9         86.73         85.69         3.11 o                         
   5   8   9         19.61         24.67         4.54 o                         
   6   8   9          1.88          6.20         4.06 o                         
 -10   9   9          0.66          4.07         4.66 o                         
  -9   9   9         31.02         27.80         3.31 o                         
  -8   9   9          2.36          2.74         3.98 o                         
  -7   9   9         96.02         95.97         3.60 o                         
  -6   9   9          8.03          8.67         2.70 o                         
  -5   9   9          3.46         -0.23         4.15 o                         
  -4   9   9         11.65         13.48         3.19 o                         
  -3   9   9          3.84          2.23         3.26 o                         
  -2   9   9          0.08         -1.88         3.53 o                         
  -1   9   9          5.57          7.67         3.33 o                         
   0   9   9          0.00         -0.73         3.65 o                         
   1   9   9         14.02         14.14         3.77 o                         
   2   9   9         11.81         11.73         2.72 o                         
   3   9   9        129.80        113.42         4.26 o                         
   4   9   9         22.33         25.58         2.48 o                         
   5   9   9          1.88          2.28         3.32 o                         
   6   9   9         33.36         43.46         3.83 o                         
 -10  10   9          2.31          3.22         3.43 o                         
  -9  10   9          0.33          1.30         2.90 o                         
  -8  10   9         53.98         56.74         3.51 o                         
  -7  10   9          0.19         -1.88         3.94 o                         
  -6  10   9         83.45         81.05         5.15 o                         
  -5  10   9        108.18        110.53         5.77 o                         
  -4  10   9          3.70          2.76         3.38 o                         
  -3  10   9         53.42         55.86         4.88 o                         
  -2  10   9         98.73        106.60         5.34 o                         
  -1  10   9         12.41         13.97         4.21 o                         
   0  10   9         86.32         74.51         4.95 o                         
   1  10   9         41.10         35.02         4.48 o                         
   2  10   9         96.76        100.85         5.72 o                         
   3  10   9         32.19         36.01         3.46 o                         
   4  10   9          0.39          3.60         2.74 o                         
   5  10   9         23.22         44.82         6.21 o                         
 -10  11   9          0.45         -4.18         4.24 o                         
  -9  11   9          0.68          8.37         3.58 o                         
  -8  11   9          0.03          2.72         3.81 o                         
  -7  11   9         17.40         19.50         4.95 o                         
  -6  11   9         37.91         37.09         5.17 o                         
  -5  11   9         13.16          9.77         4.03 o                         
  -4  11   9          3.59          4.04         3.84 o                         
  -3  11   9         20.62         19.17         3.78 o                         
  -2  11   9          5.21          6.46         4.12 o                         
  -1  11   9          0.06          1.59         3.57 o                         
   0  11   9         29.64         25.90         3.89 o                         
   1  11   9         15.88         20.28         4.70 o                         
   2  11   9         15.75         17.71         4.67 o                         
   3  11   9         33.23         31.77         3.21 o                         
   4  11   9         28.64         36.42         3.42 o                         
  -8  12   9         20.33         19.68         5.46 o                         
  -7  12   9         11.07         12.45         4.12 o                         
  -6  12   9          5.76          3.84         4.40 o                         
  -5  12   9         55.45         54.31         4.57 o                         
  -4  12   9          0.70          6.93         4.60 o                         
  -3  12   9          1.28         -1.24         4.41 o                         
  -2  12   9        102.91        118.01         6.27 o                         
  -1  12   9         24.58         23.27         4.20 o                         
   0  12   9         85.09         74.92         5.52 o                         
   1  12   9          0.00         -0.36         4.15 o                         
   2  12   9         35.72         37.94         5.04 o                         
   3  12   9         11.41         18.26         5.25 o                         
   4  12   9         94.77        119.64         6.35 o                         
  -6  13   9          6.02          5.14         4.54 o                         
  -5  13   9         16.38         26.62         4.75 o                         
  -4  13   9         18.25         18.32         5.08 o                         
  -3  13   9          5.54         -0.94         3.79 o                         
  -2  13   9          8.37          5.91         4.21 o                         
  -1  13   9         12.91         11.11         4.36 o                         
   0  13   9          0.15          6.46         4.01 o                         
   1  13   9         51.29         58.70         5.03 o                         
   2  13   9          0.07         -2.79         4.64 o                         
  -3  14   9         20.22         26.34         5.45 o                         
  -2  14   9          7.64          6.15         4.52 o                         
  -1  14   9         23.90         20.82         4.64 o                         
 -13   0  10         14.74          7.52         4.61 o                         
 -12   0  10         57.38         64.13         5.58 o                         
 -11   0  10         24.48         20.46         4.19 o                         
 -10   0  10          3.55          7.08         4.07 o                         
  -9   0  10         36.07         35.27         3.93 o                         
  -8   0  10         84.51         81.77         4.66 o                         
  -7   0  10        176.02        176.77         5.67 o                         
  -6   0  10         55.76         52.09         4.04 o                         
  -5   0  10        170.34        177.92         3.37 o                         
  -4   0  10        523.87        535.03        10.53 o                         
  -3   0  10        809.46        819.10        12.15 o                         
  -2   0  10         72.53         65.07         3.66 o                         
  -1   0  10       1839.51       1789.02        13.72 o                         
   0   0  10       2318.60       2209.07        15.72 o                         
   1   0  10       4459.57       4242.84        21.90 o                         
   2   0  10         76.29         76.09         4.95 o                         
   3   0  10       1234.61       1198.19        19.98 o                         
   4   0  10        562.20        554.30         6.39 o                         
   5   0  10         30.11         34.07         2.99 o                         
   6   0  10         21.35         16.35         2.55 o                         
   7   0  10         11.86          6.33         4.50 o                         
   8   0  10         16.32         29.62         5.17 o                         
 -13   1  10          8.72         13.24         4.61 o                         
 -12   1  10          7.93          4.25         2.95 o                         
 -11   1  10         30.40         27.23         3.35 o                         
 -10   1  10          6.06          5.75         2.66 o                         
  -9   1  10         27.85         27.15         2.86 o                         
  -8   1  10         51.37         56.35         3.14 o                         
  -7   1  10         57.44         65.65         4.41 o                         
  -6   1  10          1.78          3.06         2.16 o                         
  -5   1  10         75.58         66.31         1.88 o                         
  -4   1  10        178.60        177.85         3.04 o                         
  -3   1  10        246.22        249.06         2.80 o                         
  -2   1  10        921.58        864.05         6.69 o                         
  -1   1  10         35.56         36.78         2.66 o                         
   0   1  10        964.21        946.25        10.04 o                         
   1   1  10          6.58          5.42         2.65 o                         
   2   1  10          0.76          4.84         2.72 o                         
   3   1  10         13.16         16.72         2.53 o                         
   4   1  10        280.59        282.80         4.39 o                         
   5   1  10        111.60        101.35         3.01 o                         
   6   1  10         23.22         18.34         2.31 o                         
   7   1  10          4.78          9.27         4.68 o                         
   8   1  10          0.46         -4.36         4.36 o                         
 -13   2  10          0.01          1.50         4.24 o                         
 -12   2  10          0.38          2.51         3.34 o                         
 -11   2  10          4.74          3.33         2.91 o                         
 -10   2  10          7.78         10.05         2.86 o                         
  -9   2  10        169.68        177.45         6.20 o                         
  -8   2  10          2.77          1.39         2.47 o                         
  -7   2  10          2.14          0.19         2.43 o                         
  -6   2  10         52.67         52.57         2.05 o                         
  -5   2  10         20.23         20.93         1.44 o                         
  -4   2  10          0.08          1.88         1.28 o                         
  -3   2  10          9.84          7.16         1.39 o                         
  -2   2  10         61.28         59.62         3.25 o                         
  -1   2  10         55.94         59.67         4.90 o                         
   0   2  10        418.72        380.51         5.13 o                         
   1   2  10          8.64          8.29         3.45 o                         
   2   2  10          8.51          6.87         2.84 o                         
   3   2  10         41.28         39.26         2.39 o                         
   4   2  10        645.29        606.24         6.71 o                         
   5   2  10          0.75          3.22         2.66 o                         
   6   2  10          5.00          3.73         4.16 o                         
   7   2  10         95.61        109.47         5.75 o                         
 -12   3  10         81.02         74.18         3.99 o                         
 -11   3  10         72.87         69.86         2.98 o                         
 -10   3  10         45.71         42.96         2.47 o                         
  -9   3  10          1.57          1.15         2.39 o                         
  -8   3  10          0.01          0.15         2.44 o                         
  -7   3  10          6.64          3.64         2.48 o                         
  -6   3  10         22.34         20.62         1.77 o                         
  -5   3  10         16.75         24.76         1.77 o                         
  -4   3  10         28.53         24.44         1.78 o                         
  -3   3  10         64.54         57.30         2.65 o                         
  -2   3  10        106.36        102.12         2.95 o                         
  -1   3  10         45.59         44.61         3.96 o                         
   0   3  10         91.58         76.37         4.39 o                         
   1   3  10        114.08        122.78         4.73 o                         
   2   3  10        836.60        828.40         6.97 o                         
   3   3  10         17.54         19.84         2.76 o                         
   4   3  10         73.93         73.79         4.81 o                         
   5   3  10          4.76          6.52         2.43 o                         
   6   3  10        103.65        102.62         5.60 o                         
   7   3  10          0.14          1.58         4.74 o                         
 -13   4  10          8.14          7.43         5.33 o                         
 -12   4  10         15.34         17.43         3.45 o                         
 -11   4  10          4.70          5.84         3.04 o                         
 -10   4  10          0.00         -0.92         2.09 o                         
  -9   4  10          0.13         -2.07         2.07 o                         
  -8   4  10         11.55         10.82         2.09 o                         
  -7   4  10         25.74         23.58         2.06 o                         
  -6   4  10          3.95          4.34         1.44 o                         
  -5   4  10         24.66         31.00         1.56 o                         
  -4   4  10          2.84          0.40         1.33 o                         
  -3   4  10        265.06        264.69         4.18 o                         
  -2   4  10         18.69         14.61         2.23 o                         
  -1   4  10        790.78        760.22         9.65 o                         
   0   4  10          0.33          0.83         3.29 o                         
   1   4  10          4.30          7.37         3.55 o                         
   2   4  10         13.42         20.98         4.15 o                         
   3   4  10          4.31          2.29         2.44 o                         
   4   4  10         14.40         16.91         2.65 o                         
   5   4  10          2.94          3.26         2.62 o                         
   6   4  10          0.08         -1.34         4.18 o                         
   7   4  10          0.01         -4.20         4.20 o                         
 -12   5  10         23.71         26.76         5.22 o                         
 -11   5  10         56.28         47.68         3.47 o                         
 -10   5  10          1.30         -1.65         2.94 o                         
  -9   5  10         53.91         48.47         3.28 o                         
  -8   5  10        161.29        175.56         3.43 o                         
  -7   5  10          0.66         -0.08         1.94 o                         
  -6   5  10        289.19        289.29         3.15 o                         
  -5   5  10         19.69         14.83         1.56 o                         
  -4   5  10        113.90        104.79         2.39 o                         
  -3   5  10        310.93        329.22         4.56 o                         
  -2   5  10         16.12         14.12         1.71 o                         
  -1   5  10         27.98         25.31         2.54 o                         
   0   5  10         31.88         42.43         2.42 o                         
   1   5  10         81.11         86.31         3.08 o                         
   2   5  10         11.45          6.59         2.45 o                         
   3   5  10         35.40         32.90         2.94 o                         
   4   5  10        135.54        122.82         3.73 o                         
   5   5  10          4.98         11.01         5.68 o                         
   6   5  10         14.09         19.75         4.41 o                         
   7   5  10          0.65          0.27         3.93 o                         
 -12   6  10          7.86          3.23         5.11 o                         
 -11   6  10          9.92          6.78         3.00 o                         
 -10   6  10         28.29         28.92         4.08 o                         
  -9   6  10         86.27         92.43         3.89 o                         
  -8   6  10         13.35         23.34         5.96 o                         
  -7   6  10          2.05         -0.08         2.59 o                         
  -6   6  10        171.25        175.40         5.20 o                         
  -5   6  10        445.52        435.70         7.08 o                         
  -4   6  10         54.05         55.53         2.19 o                         
  -3   6  10         50.73         52.82         2.12 o                         
  -2   6  10        183.04        172.31         2.98 o                         
  -1   6  10         36.14         35.83         2.66 o                         
   0   6  10          0.45          0.09         2.15 o                         
   1   6  10         48.81         36.16         2.54 o                         
   2   6  10         93.29         85.40         2.59 o                         
   3   6  10         17.34         23.81         2.31 o                         
   4   6  10         60.62         47.63         2.73 o                         
   5   6  10          2.02          0.49         2.74 o                         
   6   6  10          8.38         18.98         4.04 o                         
   7   6  10          2.40          0.62         4.63 o                         
 -11   7  10         14.18         14.63         3.17 o                         
 -10   7  10          6.99          3.07         3.33 o                         
  -9   7  10         23.85         25.52         3.27 o                         
  -8   7  10          3.23          4.29         2.46 o                         
  -7   7  10         92.13        103.47         3.62 o                         
  -6   7  10        137.39        153.22         3.94 o                         
  -5   7  10        114.27        107.41         5.61 o                         
  -4   7  10         24.43         22.22         2.45 o                         
  -3   7  10         38.52         37.50         2.50 o                         
  -2   7  10        503.22        475.34         4.56 o                         
  -1   7  10          0.01          0.78         2.46 o                         
   0   7  10          3.37          5.61         2.29 o                         
   1   7  10         64.70         53.55         3.06 o                         
   2   7  10        200.09        194.01         4.46 o                         
   3   7  10          0.07         -0.51         2.06 o                         
   4   7  10          0.04          1.07         2.23 o                         
   5   7  10         16.56          6.00         3.01 o                         
   6   7  10          0.82          2.59         4.07 o                         
 -11   8  10          3.54          8.52         4.99 o                         
 -10   8  10         13.07         10.26         7.88 o                         
  -9   8  10         14.99         16.64         3.13 o                         
  -8   8  10        137.47        142.06         4.30 o                         
  -7   8  10         38.31         40.40         3.13 o                         
  -6   8  10         23.41         20.99         2.91 o                         
  -5   8  10         54.94         46.43         4.79 o                         
  -4   8  10          8.04          9.45         2.16 o                         
  -3   8  10          5.28          6.95         3.47 o                         
  -2   8  10          0.34          0.90         3.13 o                         
  -1   8  10        267.64        253.65         6.28 o                         
   0   8  10        111.66         90.82         3.38 o                         
   1   8  10        177.88        162.65         6.04 o                         
   2   8  10          3.12          3.25         2.55 o                         
   3   8  10         40.15         35.92         2.55 o                         
   4   8  10          4.18          7.24         3.46 o                         
   5   8  10         10.96          7.38         2.40 o                         
   6   8  10          1.45         -4.21         4.56 o                         
 -10   9  10         12.04         12.13         6.04 o                         
  -9   9  10          0.18          0.38         2.54 o                         
  -8   9  10         18.36         23.43         3.23 o                         
  -7   9  10         35.79         36.38         3.01 o                         
  -6   9  10         52.83         51.18         3.10 o                         
  -5   9  10         43.21         49.26         4.30 o                         
  -4   9  10          0.73         -1.71         3.58 o                         
  -3   9  10        137.22        129.86         5.61 o                         
  -2   9  10        434.21        440.49         8.36 o                         
  -1   9  10         18.48         19.45         3.67 o                         
   0   9  10         52.25         37.69         4.21 o                         
   1   9  10         20.02         18.59         2.89 o                         
   2   9  10         42.60         49.43         3.17 o                         
   3   9  10         15.99         12.73         2.92 o                         
   4   9  10          6.30          7.26         2.52 o                         
   5   9  10         10.27         10.90         2.70 o                         
 -10  10  10          2.37          0.60         4.14 o                         
  -9  10  10          1.01          0.76         6.05 o                         
  -8  10  10          0.29         -0.07         2.88 o                         
  -7  10  10          8.46          2.53         4.21 o                         
  -6  10  10          8.55          9.27         3.64 o                         
  -5  10  10         60.94         56.70         4.80 o                         
  -4  10  10          0.43          0.66         3.49 o                         
  -3  10  10        113.61        114.71         5.60 o                         
  -2  10  10         76.49         79.94         5.07 o                         
  -1  10  10          3.75          7.24         3.99 o                         
   0  10  10         35.98         25.92         4.33 o                         
   1  10  10          1.61         -1.53         2.70 o                         
   2  10  10          2.42         -1.93         2.74 o                         
   3  10  10          8.13          4.61         2.98 o                         
   4  10  10         12.21         12.48         2.57 o                         
   5  10  10          9.53          7.13         4.70 o                         
  -8  11  10          0.15          2.14         4.95 o                         
  -7  11  10         24.00         23.93         4.84 o                         
  -6  11  10        152.71        151.68         6.80 o                         
  -5  11  10         30.61         42.65         4.58 o                         
  -4  11  10          3.88         -0.74         4.07 o                         
  -3  11  10         17.60         20.29         4.30 o                         
  -2  11  10          3.90         10.18         4.15 o                         
  -1  11  10          1.85         -4.07         4.07 o                         
   0  11  10          1.69          1.78         4.08 o                         
   1  11  10         93.06         96.60         5.49 o                         
   2  11  10          9.78         21.71         3.60 o                         
   3  11  10          9.62          9.99         3.76 o                         
   4  11  10          0.85          2.01         2.31 o                         
  -7  12  10         16.44         24.09         5.33 o                         
  -6  12  10          0.24         -0.90         4.63 o                         
  -5  12  10         18.23         27.37         4.92 o                         
  -4  12  10         20.95         24.03         4.32 o                         
  -3  12  10          0.26         -2.85         3.38 o                         
  -2  12  10          4.39          0.16         3.58 o                         
  -1  12  10         12.16          2.74         4.32 o                         
   0  12  10          8.08          2.25         4.62 o                         
   1  12  10         19.89         13.45         3.92 o                         
   2  12  10          5.71          7.96         3.13 o                         
  -5  13  10         17.16         23.87         5.24 o                         
  -4  13  10         28.71         20.18         4.58 o                         
  -3  13  10          9.83          9.11         4.98 o                         
  -2  13  10          5.27          1.06         4.45 o                         
  -1  13  10         31.66         39.85         4.92 o                         
   0  13  10         10.77         10.86         4.24 o                         
 -12   1  11          0.36          2.17         3.10 o                         
 -11   1  11          1.42         -0.50         2.99 o                         
 -10   1  11          8.47          5.80         3.83 o                         
  -9   1  11         19.60         21.56         2.98 o                         
  -8   1  11          4.26          0.41         2.53 o                         
  -7   1  11        177.40        188.44         4.36 o                         
  -6   1  11          6.95          2.99         2.46 o                         
  -5   1  11          4.46          3.64         1.43 o                         
  -4   1  11         73.89         72.15         2.04 o                         
  -3   1  11        452.60        444.02         6.34 o                         
  -2   1  11        800.98        772.87         8.24 o                         
  -1   1  11        185.02        172.78         4.11 o                         
   0   1  11        944.69        905.11         8.58 o                         
   1   1  11       1059.22       1068.48         8.69 o                         
   2   1  11          0.24          0.82         2.55 o                         
   3   1  11         67.83         59.83         3.84 o                         
   4   1  11         46.16         42.90         3.10 o                         
   5   1  11         19.32         24.20         3.87 o                         
   6   1  11          0.16          2.48         4.02 o                         
   7   1  11          7.00          7.15         4.40 o                         
 -13   2  11          2.57         -2.86         3.98 o                         
 -12   2  11          9.91          6.88         2.80 o                         
 -11   2  11          2.17          4.73         3.70 o                         
 -10   2  11          3.08          4.55         2.71 o                         
  -9   2  11          2.23          2.55         2.72 o                         
  -8   2  11          8.86          8.73         2.59 o                         
  -7   2  11          0.40         -1.32         2.48 o                         
  -6   2  11         29.76         28.77         2.03 o                         
  -5   2  11         19.08         22.96         1.63 o                         
  -4   2  11         93.40         99.28         2.21 o                         
  -3   2  11        342.91        334.24         4.13 o                         
  -2   2  11        814.98        817.76         7.03 o                         
  -1   2  11         47.97         46.47         5.03 o                         
   0   2  11        621.65        591.51        10.86 o                         
   1   2  11         43.33         35.38         3.40 o                         
   2   2  11          3.70          1.39         2.81 o                         
   3   2  11        144.25        122.39         5.36 o                         
   4   2  11         28.06         30.66         4.16 o                         
   5   2  11          4.38          5.23         5.78 o                         
   6   2  11          3.36          7.46         3.51 o                         
   7   2  11         16.88         19.30         4.34 o                         
 -12   3  11          3.00         -0.19         6.76 o                         
 -11   3  11         44.46         37.16         3.48 o                         
 -10   3  11         13.70         13.31         3.14 o                         
  -9   3  11         10.14          9.12         4.40 o                         
  -8   3  11         25.73         22.11         3.19 o                         
  -7   3  11          6.81          6.71         2.61 o                         
  -6   3  11        288.65        299.83         7.07 o                         
  -5   3  11        312.39        328.58         4.00 o                         
  -4   3  11         12.20         14.27         2.51 o                         
  -3   3  11       1660.42       1714.70        10.12 o                         
  -2   3  11          1.84          1.97         3.51 o                         
  -1   3  11          4.08          4.50         3.49 o                         
   0   3  11         21.16         26.61         4.06 o                         
   1   3  11        557.18        573.48         9.22 o                         
   2   3  11         94.39         91.08         5.04 o                         
   3   3  11         22.76         23.03         3.92 o                         
   4   3  11         24.57         30.14         4.02 o                         
   5   3  11          0.15          0.80         2.72 o                         
   6   3  11          3.10         -0.55         4.02 o                         
   7   3  11          1.03         -3.50         4.55 o                         
 -11   4  11         20.48         11.06         4.66 o                         
 -10   4  11          9.09          9.94         3.00 o                         
  -9   4  11        242.05        264.28         8.99 o                         
  -8   4  11         85.47         97.07         5.42 o                         
  -7   4  11         29.78         23.97         2.89 o                         
  -6   4  11         16.31         13.34         2.06 o                         
  -5   4  11        259.78        271.42         3.77 o                         
  -4   4  11          0.08          0.14         2.25 o                         
  -3   4  11        212.39        173.88         3.93 o                         
  -2   4  11        117.07        122.51         7.62 o                         
  -1   4  11        643.69        606.51         9.33 o                         
   0   4  11         59.15         53.54         4.70 o                         
   1   4  11         32.89         38.44         4.10 o                         
   2   4  11          8.65          4.65         3.78 o                         
   3   4  11          0.87          1.58         3.38 o                         
   4   4  11         10.96          9.69         3.99 o                         
   5   4  11         21.84         25.34         3.05 o                         
   6   4  11          5.39          8.71         4.25 o                         
 -11   5  11          0.63         -1.14         4.64 o                         
 -10   5  11         33.07         37.82         4.45 o                         
  -9   5  11         33.15         37.52         3.40 o                         
  -8   5  11        170.05        169.93         4.33 o                         
  -7   5  11         77.37         76.71         3.94 o                         
  -6   5  11          0.10         -1.49         1.94 o                         
  -5   5  11         34.93         29.59         4.37 o                         
  -4   5  11          1.48          0.78         3.11 o                         
  -3   5  11        181.14        148.41         6.55 o                         
  -2   5  11          1.85          2.31         2.22 o                         
  -1   5  11          4.58          7.75         3.66 o                         
   0   5  11         23.09         25.46         3.93 o                         
   1   5  11         15.55          8.79         3.65 o                         
   2   5  11        112.00         81.20         5.21 o                         
   3   5  11          6.23          5.52         3.91 o                         
   4   5  11         16.41         14.89         2.79 o                         
   5   5  11          1.20          7.28         4.74 o                         
   6   5  11          8.24         12.73         4.60 o                         
 -12   6  11          1.79         -4.80         4.80 o                         
 -11   6  11          5.37          4.63         3.19 o                         
 -10   6  11         24.80         25.84         3.18 o                         
  -9   6  11         69.79         72.00         4.92 o                         
  -8   6  11          2.07          1.15         2.70 o                         
  -7   6  11         12.23         12.03         2.17 o                         
  -6   6  11          1.08         -2.38         2.38 o                         
  -5   6  11        177.05        161.29         4.10 o                         
  -4   6  11         80.84         68.39         3.10 o                         
  -3   6  11         41.13         30.63         2.80 o                         
  -2   6  11        536.82        493.52         5.97 o                         
  -1   6  11         69.63         68.45         4.93 o                         
   0   6  11        357.54        327.83         7.87 o                         
   1   6  11         27.05         27.94         4.28 o                         
   2   6  11         19.51         23.22         4.59 o                         
   3   6  11         12.90         15.66         4.45 o                         
   4   6  11          0.53          0.12         2.89 o                         
   5   6  11          0.71          0.12         2.66 o                         
   6   6  11          0.00         11.00         4.88 o                         
 -11   7  11         34.36         36.07         5.64 o                         
 -10   7  11          0.12          1.53         3.88 o                         
  -9   7  11         47.68         59.43         3.71 o                         
  -8   7  11          0.21         -2.70         2.79 o                         
  -7   7  11          0.32          2.82         2.38 o                         
  -6   7  11         85.48         80.73         2.77 o                         
  -5   7  11         17.52         17.43         3.54 o                         
  -4   7  11        126.81        112.94         4.71 o                         
  -3   7  11          0.33         -0.22         1.87 o                         
  -2   7  11          2.26          0.51         1.85 o                         
  -1   7  11          4.88          2.64         2.33 o                         
   0   7  11        151.85        135.51         6.11 o                         
   1   7  11        187.94        167.18         6.28 o                         
   2   7  11          8.48         15.39         4.58 o                         
   3   7  11         38.49         30.61         4.81 o                         
   4   7  11          2.64         -2.46         2.88 o                         
   5   7  11          3.02          4.98         3.06 o                         
 -11   8  11          0.96          8.78         4.64 o                         
 -10   8  11          3.40          6.23         5.88 o                         
  -9   8  11         27.63         32.25        11.88 o                         
  -8   8  11         32.64         32.02         3.08 o                         
  -7   8  11         22.45         25.29         3.11 o                         
  -6   8  11          0.16         -2.30         2.62 o                         
  -5   8  11          3.57          6.09         2.35 o                         
  -4   8  11         72.40         65.71         2.94 o                         
  -3   8  11          2.62         -1.33         2.37 o                         
  -2   8  11         11.42         13.49         2.46 o                         
  -1   8  11          9.40          6.36         3.18 o                         
   0   8  11          8.35          6.09         2.54 o                         
   1   8  11         44.88         54.57         3.34 o                         
   2   8  11          0.76          1.77         2.58 o                         
   3   8  11        206.63        183.75         6.59 o                         
   4   8  11         30.18         29.83         3.27 o                         
   5   8  11          0.99          4.46         3.05 o                         
 -10   9  11          7.47          9.15         4.13 o                         
  -9   9  11          0.00          3.16         3.13 o                         
  -8   9  11          6.09          8.23         2.98 o                         
  -7   9  11          1.46          0.29         2.89 o                         
  -6   9  11         12.02         10.90         2.65 o                         
  -5   9  11          0.10          3.67         3.74 o                         
  -4   9  11         12.10         14.67         3.49 o                         
  -3   9  11         18.07         15.13         3.63 o                         
  -2   9  11         49.73         43.62         4.09 o                         
  -1   9  11        154.02        139.38         4.10 o                         
   0   9  11          7.06          8.40         2.79 o                         
   1   9  11         24.70         26.29         5.24 o                         
   2   9  11         19.80         14.23         3.02 o                         
   3   9  11         32.61         29.31         2.59 o                         
   4   9  11         16.29         13.57         2.50 o                         
  -9  10  11         14.73         20.52         3.14 o                         
  -8  10  11         22.08         19.84         4.48 o                         
  -7  10  11          4.38          1.46         3.60 o                         
  -6  10  11         10.37         11.72         4.33 o                         
  -5  10  11         55.54         54.78         4.47 o                         
  -4  10  11         68.20         70.05         4.95 o                         
  -3  10  11          4.00          6.97         3.96 o                         
  -2  10  11        120.00        122.01         5.86 o                         
  -1  10  11          3.82          1.91         3.08 o                         
   0  10  11         28.86         28.29         5.00 o                         
   1  10  11         75.21         76.90         3.77 o                         
   2  10  11          3.29          1.61         2.93 o                         
   3  10  11         11.52          5.69         2.38 o                         
   4  10  11         14.50         19.46         3.40 o                         
  -8  11  11         15.01         14.74         5.35 o                         
  -7  11  11         35.33         47.46         5.30 o                         
  -6  11  11          8.18          4.31         4.06 o                         
  -5  11  11         86.42        101.65         5.85 o                         
  -4  11  11          1.21         -0.10         4.32 o                         
  -3  11  11        103.22        114.60         5.97 o                         
  -2  11  11         19.31         17.49         3.91 o                         
  -1  11  11         32.08         33.66         4.67 o                         
   0  11  11          0.00         -1.97         2.68 o                         
   1  11  11          4.46         10.07         3.34 o                         
   2  11  11         10.06          9.22         3.13 o                         
   3  11  11          1.76         13.27         4.18 o                         
  -6  12  11          0.00          7.06         4.60 o                         
  -5  12  11          1.22          5.04         4.71 o                         
  -4  12  11          1.85          6.63         4.00 o                         
  -3  12  11          4.04         -1.49         4.34 o                         
  -2  12  11          2.53          4.29         4.17 o                         
  -1  12  11         17.76         15.60         4.15 o                         
   0  12  11         29.32         27.02         4.34 o                         
   1  12  11          0.00          2.03         4.63 o                         
  -4  13  11          1.97         -0.90         4.69 o                         
  -3  13  11         13.04         20.51         4.50 o                         
  -2  13  11         26.21         23.47         5.12 o                         
 -12   0  12          0.09          2.56         4.79 o                         
 -11   0  12          0.94         -3.59         3.80 o                         
 -10   0  12         43.76         53.92         5.13 o                         
  -9   0  12         11.51         10.20         3.93 o                         
  -8   0  12         73.49         75.28         4.95 o                         
  -7   0  12          1.16         -0.60         3.60 o                         
  -6   0  12        139.87        147.77         5.88 o                         
  -5   0  12        187.68        180.02         4.80 o                         
  -4   0  12       1040.28        997.75        10.13 o                         
  -3   0  12        637.02        609.13         9.05 o                         
  -2   0  12        587.54        603.42         9.42 o                         
  -1   0  12          3.30         -0.82         3.61 o                         
   0   0  12         45.39         41.08         4.47 o                         
   1   0  12         12.08          8.42         3.44 o                         
   2   0  12        174.50        149.50         5.99 o                         
   3   0  12         87.64         94.80         5.10 o                         
   4   0  12          0.98          4.00         4.08 o                         
   5   0  12         10.37         17.22         3.89 o                         
 -12   1  12          5.57          4.99         3.09 o                         
 -11   1  12          2.86         -1.74         3.19 o                         
 -10   1  12          1.01         -2.39         2.85 o                         
  -9   1  12         20.46         22.70         3.25 o                         
  -8   1  12         13.35         16.12         3.34 o                         
  -7   1  12         22.41         20.49         2.81 o                         
  -6   1  12        111.65        103.22         3.76 o                         
  -5   1  12        199.49        215.16         5.98 o                         
  -4   1  12        241.76        242.73         3.20 o                         
  -3   1  12        353.84        365.06         4.36 o                         
  -2   1  12        327.04        318.01         8.11 o                         
  -1   1  12          1.13          1.18         2.54 o                         
   0   1  12          1.76          1.79         2.45 o                         
   1   1  12        106.74        108.29         3.97 o                         
   2   1  12        104.49        100.85         3.73 o                         
   3   1  12          0.03         -2.47         2.47 o                         
   4   1  12         47.49         51.62         3.54 o                         
   5   1  12          1.87          2.81         4.11 o                         
 -12   2  12          6.03          8.71         4.04 o                         
 -11   2  12         13.11         11.92         3.91 o                         
 -10   2  12          3.96          3.24         3.00 o                         
  -9   2  12         24.20         20.53         3.00 o                         
  -8   2  12          0.18         -2.62         2.62 o                         
  -7   2  12        102.17        102.94         3.74 o                         
  -6   2  12         13.52         14.85         2.31 o                         
  -5   2  12         98.63        106.23         2.37 o                         
  -4   2  12        307.52        282.57         3.38 o                         
  -3   2  12         33.21         32.86         2.34 o                         
  -2   2  12        885.31        868.35        13.13 o                         
  -1   2  12        178.94        184.42         4.12 o                         
   0   2  12          2.90          4.34         2.73 o                         
   1   2  12         72.09         69.90         3.42 o                         
   2   2  12          0.94         -0.22         2.87 o                         
   3   2  12         43.29         38.53         4.19 o                         
   4   2  12         54.34         65.81         5.20 o                         
   5   2  12          3.52          7.58         4.24 o                         
 -12   3  12          0.11          7.14         4.38 o                         
 -11   3  12         33.07         34.92         7.70 o                         
 -10   3  12          3.53         10.09         4.01 o                         
  -9   3  12          0.74          4.42         3.02 o                         
  -8   3  12        216.85        250.87         5.27 o                         
  -7   3  12        123.07        142.73         4.34 o                         
  -6   3  12        177.54        169.06         3.35 o                         
  -5   3  12       1327.62       1281.72        12.96 o                         
  -4   3  12         33.83         32.57         2.84 o                         
  -3   3  12        517.87        520.88         6.29 o                         
  -2   3  12         48.03         40.96         4.52 o                         
  -1   3  12         16.65         13.03         3.77 o                         
   0   3  12         86.55         87.96         5.31 o                         
   1   3  12         15.52          9.59         4.20 o                         
   2   3  12          8.59         11.01         4.21 o                         
   3   3  12          6.80          6.75         4.13 o                         
   4   3  12          6.05          2.86         3.61 o                         
   5   3  12          5.07          5.59         4.08 o                         
 -11   4  12         22.42         25.76         4.76 o                         
 -10   4  12          2.46          1.83         2.95 o                         
  -9   4  12          1.57          3.09         3.79 o                         
  -8   4  12        220.76        220.07         5.17 o                         
  -7   4  12        126.11        149.75         6.42 o                         
  -6   4  12        379.44        400.12         4.66 o                         
  -5   4  12         31.17         39.94         2.48 o                         
  -4   4  12         44.39         33.48         3.09 o                         
  -3   4  12          8.92          5.16         2.68 o                         
  -2   4  12          0.65          6.20         4.04 o                         
  -1   4  12         40.63         40.49         4.35 o                         
   0   4  12         11.72         13.88         4.39 o                         
   1   4  12          0.64         -0.25         3.99 o                         
   2   4  12          0.35          4.58         3.53 o                         
   3   4  12         29.06         28.29         4.42 o                         
   4   4  12          7.90          8.68         4.12 o                         
   5   4  12          1.59          1.53         3.44 o                         
 -11   5  12         13.48         11.83         5.30 o                         
 -10   5  12          4.30          3.62         4.52 o                         
  -9   5  12         51.16         54.31         3.57 o                         
  -8   5  12          1.06          1.11         3.65 o                         
  -7   5  12        100.74         96.98         4.03 o                         
  -6   5  12        559.10        601.68         5.65 o                         
  -5   5  12        560.01        557.50         6.59 o                         
  -4   5  12        576.15        596.82         6.75 o                         
  -3   5  12         10.40          3.64         4.97 o                         
  -2   5  12         71.59         62.74         4.74 o                         
  -1   5  12          0.52          4.20         3.87 o                         
   0   5  12          4.67          5.39         3.88 o                         
   1   5  12         10.80          6.31         4.09 o                         
   2   5  12         29.22         28.36         4.44 o                         
   3   5  12         52.98         45.51         4.93 o                         
   4   5  12          3.66          2.25         4.37 o                         
   5   5  12         33.43         21.74         4.49 o                         
 -10   6  12         24.40         24.84         4.52 o                         
  -9   6  12        220.74        251.72         8.49 o                         
  -8   6  12         57.39         61.58         5.44 o                         
  -7   6  12         90.51         87.46         3.64 o                         
  -6   6  12          1.90         -0.42         2.49 o                         
  -5   6  12         77.93         73.33         4.42 o                         
  -4   6  12        179.88        168.42         4.23 o                         
  -3   6  12         11.56          8.07         2.53 o                         
  -2   6  12        169.22        148.88         6.25 o                         
  -1   6  12        137.22        136.86         5.71 o                         
   0   6  12        172.89        154.67         5.96 o                         
   1   6  12         41.97         36.35         4.54 o                         
   2   6  12         31.12         30.01         4.76 o                         
   3   6  12         34.50         38.95         5.16 o                         
   4   6  12          1.81         -0.66         4.53 o                         
   5   6  12         19.89         13.65         4.36 o                         
 -10   7  12         11.54          6.25         4.32 o                         
  -9   7  12         71.75         86.42         5.94 o                         
  -8   7  12          1.66         -1.22         4.19 o                         
  -7   7  12         43.15         39.24         4.61 o                         
  -6   7  12         26.22         22.30         2.82 o                         
  -5   7  12         29.12         30.19         5.87 o                         
  -4   7  12         23.15         14.63         2.56 o                         
  -3   7  12          7.12          2.72         3.40 o                         
  -2   7  12          3.49          0.22         4.26 o                         
  -1   7  12          4.46          2.83         3.87 o                         
   0   7  12          6.23          6.73         3.69 o                         
   1   7  12          3.84          4.39         4.38 o                         
   2   7  12          0.62          1.55         3.50 o                         
   3   7  12          2.74         -0.58         4.29 o                         
   4   7  12          8.57          9.48         4.25 o                         
   5   7  12          2.06          0.57         4.19 o                         
 -10   8  12          1.93          0.95         3.76 o                         
  -9   8  12          2.65          2.03         4.46 o                         
  -8   8  12         23.45         23.34         4.65 o                         
  -7   8  12          0.00         -1.79         3.44 o                         
  -6   8  12          0.23         -0.48         2.40 o                         
  -5   8  12         13.62          5.93         2.35 o                         
  -4   8  12          4.13          1.42         4.07 o                         
  -3   8  12          0.52         -1.18         4.26 o                         
  -2   8  12         42.79         38.63         4.38 o                         
  -1   8  12          0.56         -1.01         4.22 o                         
   0   8  12          0.63          2.31         4.22 o                         
   1   8  12          9.95         16.66         3.90 o                         
   2   8  12          1.47          5.76         4.48 o                         
   3   8  12          7.00          8.48         4.56 o                         
   4   8  12          0.01         -1.83         4.68 o                         
 -10   9  12          3.22          7.82         5.28 o                         
  -9   9  12          2.82          0.78         3.16 o                         
  -8   9  12         39.08         41.17         3.43 o                         
  -7   9  12         69.80         85.55         3.95 o                         
  -6   9  12         49.72         57.53         3.34 o                         
  -5   9  12         20.24         22.69         2.93 o                         
  -4   9  12        140.28        135.46         6.16 o                         
  -3   9  12          1.19          3.25         4.29 o                         
  -2   9  12         25.47         24.90         4.43 o                         
  -1   9  12         15.80         13.71         4.66 o                         
   0   9  12         15.86         17.65         4.91 o                         
   1   9  12          2.08         -3.47         4.20 o                         
   2   9  12          5.66          4.25         4.82 o                         
   3   9  12          1.25          4.34         4.23 o                         
  -9  10  12          3.41          2.00         7.55 o                         
  -8  10  12          7.96          6.25         4.99 o                         
  -6  10  12         46.25         45.18         4.77 o                         
  -5  10  12         34.24         43.59         4.78 o                         
  -4  10  12         12.14         24.99         4.56 o                         
  -3  10  12         28.20         30.08         3.09 o                         
  -2  10  12          6.17          5.19         4.82 o                         
  -1  10  12          2.71         -2.84         2.84 o                         
   0  10  12         19.98         17.69         4.87 o                         
   1  10  12          1.72          0.76         4.43 o                         
  -7  11  12          0.39          9.77         4.63 o                         
  -6  11  12          3.69          6.86         4.29 o                         
  -5  11  12          3.75          7.38         3.88 o                         
  -4  11  12         69.43         61.60         5.23 o                         
  -3  11  12         23.29         30.68         4.72 o                         
  -2  11  12         31.15         26.82         8.13 o                         
  -1  11  12         46.37         55.03         3.66 o                         
   0  11  12        123.11        126.15         6.78 o                         
   1  11  12         45.72         51.01         4.81 o                         
  -5  12  12          1.46          3.08         4.37 o                         
  -4  12  12         12.09         11.20         4.06 o                         
  -3  12  12          7.74         10.67         4.50 o                         
  -2  12  12         58.88         54.89         5.48 o                         
   0  12  12         32.75         48.49         5.51 o                         
 -11   1  13          1.74          1.41         4.38 o                         
 -10   1  13          7.91         12.39         3.77 o                         
  -9   1  13          0.62         -0.57         3.05 o                         
  -8   1  13          1.12          2.29         2.71 o                         
  -7   1  13         24.15         27.13         3.74 o                         
  -6   1  13          3.67         -1.02         2.60 o                         
  -5   1  13        219.60        222.50         3.22 o                         
  -4   1  13         69.07         69.55         2.55 o                         
  -3   1  13        247.06        229.50         4.60 o                         
  -2   1  13         41.03         32.01         3.04 o                         
  -1   1  13        217.70        226.36         4.94 o                         
   0   1  13         16.78         15.54         2.84 o                         
   1   1  13         30.81         32.10         3.22 o                         
   2   1  13          3.00          6.22         3.65 o                         
   3   1  13         10.72         14.93         3.17 o                         
   4   1  13         19.91         21.82         4.36 o                         
   5   1  13         62.22         73.55         5.31 o                         
 -12   2  13          2.13          2.66         4.68 o                         
 -11   2  13         31.65         35.51         4.02 o                         
 -10   2  13         31.21         28.62         3.43 o                         
  -9   2  13          0.24          1.38         3.04 o                         
  -8   2  13         44.66         47.40         3.49 o                         
  -7   2  13         11.95          9.81         2.76 o                         
  -6   2  13         46.39         43.70         3.19 o                         
  -5   2  13         22.13         21.55         1.88 o                         
  -4   2  13         27.14         25.12         2.24 o                         
  -3   2  13          5.25          5.79         2.76 o                         
  -2   2  13         96.94         95.77         3.73 o                         
  -1   2  13        183.60        172.80         7.82 o                         
   0   2  13         97.54         91.29         3.64 o                         
   1   2  13         21.08         18.66         2.81 o                         
   2   2  13         17.60         20.31         4.40 o                         
   3   2  13          0.77          2.53         3.70 o                         
   4   2  13          8.56         11.53         4.71 o                         
   5   2  13         25.12         34.38         5.33 o                         
 -12   3  13          8.90         15.18         4.96 o                         
 -11   3  13         34.74         28.91         3.81 o                         
 -10   3  13          4.88          2.57         3.40 o                         
  -9   3  13          2.94          1.99         3.01 o                         
  -8   3  13        120.44        126.52         4.54 o                         
  -7   3  13        218.85        230.21         5.10 o                         
  -6   3  13         79.31         71.90         2.89 o                         
  -5   3  13        131.38        140.73         4.02 o                         
  -4   3  13         86.66         73.15         3.28 o                         
  -3   3  13         75.51         66.56         4.91 o                         
  -2   3  13          0.13         -0.04         3.92 o                         
  -1   3  13          0.09          0.66         4.12 o                         
   0   3  13          3.14          1.61         3.52 o                         
   1   3  13          1.93          1.60         3.41 o                         
   2   3  13         84.87         80.28         5.22 o                         
   3   3  13          0.20         -3.87         4.43 o                         
   4   3  13          2.46         -3.69         4.48 o                         
   5   3  13          8.91          4.02         4.54 o                         
 -11   4  13          5.87          1.83         4.37 o                         
 -10   4  13        204.84        216.18         5.43 o                         
  -9   4  13         74.05         74.26         4.99 o                         
  -8   4  13        455.93        499.94        21.24 o                         
  -7   4  13          0.24          2.75         2.83 o                         
  -6   4  13        251.15        243.53         4.95 o                         
  -5   4  13        197.76        158.70         4.26 o                         
  -4   4  13         33.69         34.19         2.99 o                         
  -3   4  13          5.97          6.70         2.92 o                         
  -2   4  13        150.61        137.02         6.07 o                         
  -1   4  13         53.48         59.06         4.83 o                         
   0   4  13         67.92         58.49         5.03 o                         
   1   4  13         77.07         88.25         5.62 o                         
   2   4  13         33.72         24.33         4.57 o                         
   3   4  13          0.00         -0.71         4.48 o                         
   4   4  13          6.69          0.97         3.82 o                         
   5   4  13         12.21         11.89         4.55 o                         
 -10   5  13         13.81         16.13         5.55 o                         
  -9   5  13         24.66         26.11         4.61 o                         
  -8   5  13        308.86        329.58         5.95 o                         
  -7   5  13          8.38         10.78         3.12 o                         
  -6   5  13          0.00          2.19         2.68 o                         
  -5   5  13         82.33         80.27         4.33 o                         
  -4   5  13         21.44         20.02         3.17 o                         
  -3   5  13        490.55        482.74        14.88 o                         
  -2   5  13         14.83         15.78         3.89 o                         
  -1   5  13         32.26         39.59         4.93 o                         
   0   5  13          9.97         11.07         4.19 o                         
   1   5  13          3.84         -1.11         4.12 o                         
   2   5  13         18.67         23.49         4.66 o                         
   3   5  13          5.09          1.97         4.30 o                         
   4   5  13         29.55         31.43         4.62 o                         
 -10   6  13         24.91         23.84         4.68 o                         
  -9   6  13          4.41         12.94         5.01 o                         
  -8   6  13         76.95         79.95         6.03 o                         
  -7   6  13         73.50         61.95         5.02 o                         
  -6   6  13         36.60         49.13         3.34 o                         
  -5   6  13        183.31        184.40         4.51 o                         
  -4   6  13         49.16         45.82         4.11 o                         
  -3   6  13         61.13         60.71         3.91 o                         
  -2   6  13          0.03         -0.26         3.41 o                         
  -1   6  13          8.62          1.56         4.19 o                         
   0   6  13          2.60          3.02         4.13 o                         
   1   6  13          7.04          3.34         4.31 o                         
   2   6  13          0.06          2.66         4.11 o                         
   3   6  13          6.90         13.48         4.80 o                         
   4   6  13          2.96          0.14         4.55 o                         
  -9   7  13          5.20          7.69         5.01 o                         
  -8   7  13        114.97        120.23         6.58 o                         
  -7   7  13          2.81          1.28         3.59 o                         
  -6   7  13          0.14          1.32         2.65 o                         
  -5   7  13         25.20         29.06         2.95 o                         
  -4   7  13         15.34         19.83         2.61 o                         
  -3   7  13          0.09         -1.43         2.40 o                         
  -2   7  13         11.29         10.46         3.64 o                         
  -1   7  13          1.16         -0.11         4.26 o                         
   0   7  13         10.33          6.83         4.42 o                         
   1   7  13         32.31         35.18         4.84 o                         
   2   7  13          1.49         -0.59         4.06 o                         
   3   7  13         21.80         26.42         4.88 o                         
  -9   8  13         44.07         55.13         6.13 o                         
  -8   8  13         19.84         21.32         4.76 o                         
  -7   8  13          6.36         14.31         4.12 o                         
  -6   8  13          9.47          8.03         2.76 o                         
  -5   8  13          2.92          3.48         2.54 o                         
  -4   8  13         55.85         54.02         5.15 o                         
  -3   8  13          2.41          0.25         4.35 o                         
  -2   8  13          1.10          5.85         4.47 o                         
  -1   8  13         10.23          8.03         4.54 o                         
   0   8  13          5.96          6.89         4.03 o                         
   1   8  13          8.56          9.65         5.03 o                         
   2   8  13          4.46          2.16         4.40 o                         
  -8   9  13          0.74          6.60         3.97 o                         
  -7   9  13         31.12         35.61         5.07 o                         
  -6   9  13         30.20         30.37         4.73 o                         
  -5   9  13          0.00          3.36         4.54 o                         
  -4   9  13          0.01          2.95         4.10 o                         
  -3   9  13         81.37         81.50         5.76 o                         
  -2   9  13         16.88         19.58         5.15 o                         
  -1   9  13         39.91         53.93         5.18 o                         
   0   9  13         14.81         26.11         4.50 o                         
   1   9  13          7.75         17.19         4.90 o                         
  -6  10  13         12.03         14.99         4.76 o                         
  -5  10  13          8.20          5.45         4.65 o                         
  -4  10  13          0.00         -4.52         4.65 o                         
  -3  10  13         36.92         40.51         5.50 o                         
  -2  10  13          1.00          1.43         4.74 o                         
  -1  10  13          6.51         13.35         5.10 o                         
  -6  11  13         14.89         15.31         4.50 o                         
 -10   0  14         13.33         12.30         4.54 o                         
  -9   0  14         83.52         85.87         5.70 o                         
  -8   0  14         21.83         21.19         4.13 o                         
  -7   0  14         17.81         27.23         4.89 o                         
  -6   0  14         12.00         13.56         4.19 o                         
  -5   0  14          0.26         -0.17         4.01 o                         
  -4   0  14          1.34         -2.06         3.82 o                         
  -3   0  14         32.11         29.64         4.33 o                         
  -2   0  14        123.72        122.78         5.39 o                         
  -1   0  14         10.63         14.88         4.34 o                         
   0   0  14          2.93          5.21         4.05 o                         
   1   0  14        257.46        277.96         8.12 o                         
   2   0  14         17.92         21.87         4.14 o                         
   3   0  14         17.56         26.76         4.34 o                         
   4   0  14         44.03         61.80         5.76 o                         
 -11   1  14          9.11         11.85         5.34 o                         
 -10   1  14         13.88          9.68         3.51 o                         
  -9   1  14          4.55          2.74         3.32 o                         
  -8   1  14         25.57         16.84         3.45 o                         
  -7   1  14          9.77          4.99         3.03 o                         
  -6   1  14          0.04         -0.26         2.93 o                         
  -5   1  14          4.29          4.99         1.78 o                         
  -4   1  14          7.63         10.90         2.57 o                         
  -3   1  14         11.03          8.78         2.57 o                         
  -2   1  14          3.26          3.36         2.66 o                         
  -1   1  14          0.22         -1.16         2.80 o                         
   0   1  14         16.32         16.85         2.77 o                         
   1   1  14         20.70         18.66         3.20 o                         
   2   1  14         62.32         66.84         6.19 o                         
   3   1  14          2.70          0.53         4.71 o                         
   4   1  14         88.43        112.58         6.47 o                         
 -11   2  14        163.83        184.14         7.85 o                         
 -10   2  14          7.25         14.83         3.76 o                         
  -9   2  14        117.35        111.59         4.55 o                         
  -8   2  14          8.80          8.94         3.36 o                         
  -7   2  14          0.75          2.29         2.79 o                         
  -6   2  14         21.02         19.87         3.80 o                         
  -5   2  14         72.54         71.31         2.75 o                         
  -4   2  14        116.21        123.73         3.22 o                         
  -3   2  14          3.16          2.79         2.59 o                         
  -2   2  14         20.55         20.07         2.97 o                         
  -1   2  14          1.01          2.31         2.62 o                         
   0   2  14         12.59         15.68         2.92 o                         
   1   2  14         17.05         26.49         4.40 o                         
   2   2  14          3.31          3.40         4.06 o                         
   3   2  14          4.65          3.55         3.96 o                         
 -11   3  14          0.47          3.04         5.11 o                         
 -10   3  14         26.78         28.92         3.68 o                         
  -9   3  14          3.54         -2.10         3.85 o                         
  -8   3  14        226.49        221.04         5.38 o                         
  -7   3  14         10.37         10.44         2.96 o                         
  -6   3  14        114.86        107.88         3.13 o                         
  -5   3  14        129.66        124.43         4.12 o                         
  -4   3  14          0.43         -1.51         2.82 o                         
  -3   3  14         12.54         14.23         3.79 o                         
  -2   3  14          9.11          9.10         3.33 o                         
  -1   3  14         43.59         32.51         4.21 o                         
   0   3  14         16.69         12.96         4.83 o                         
   1   3  14          1.72         -0.03         4.49 o                         
   2   3  14         54.70         52.34         5.71 o                         
   3   3  14          0.24         -1.29         4.15 o                         
 -11   4  14         42.61         39.88         5.36 o                         
 -10   4  14          0.97         -2.23         4.26 o                         
  -9   4  14          2.69          2.68         5.16 o                         
  -8   4  14          7.19          6.94         3.39 o                         
  -7   4  14          2.49          1.63         3.28 o                         
  -6   4  14         62.68         59.79         3.41 o                         
  -5   4  14         47.13         46.56         3.19 o                         
  -4   4  14          0.56          4.92         4.10 o                         
  -3   4  14         37.32         39.49         4.86 o                         
  -2   4  14         36.97         35.54         4.72 o                         
  -1   4  14         52.78         58.22         5.06 o                         
   0   4  14          5.98          8.50         4.47 o                         
   1   4  14         15.48         21.83         4.47 o                         
   2   4  14          0.03         -3.32         4.80 o                         
   3   4  14         56.15         58.38         5.77 o                         
  -9   5  14         28.35         26.70         3.33 o                         
  -8   5  14         14.68         13.42         5.65 o                         
  -7   5  14         48.36         40.99         3.73 o                         
  -6   5  14          0.07          2.02         2.79 o                         
  -5   5  14          0.33         -0.90         2.71 o                         
  -4   5  14         54.72         48.43         3.41 o                         
  -3   5  14        107.83        109.86         5.74 o                         
  -2   5  14          0.89          2.55         4.00 o                         
  -1   5  14          6.11          5.41         4.79 o                         
   0   5  14          0.99          0.10         4.12 o                         
   1   5  14          7.20          9.30         3.95 o                         
   2   5  14          3.36          1.39         5.21 o                         
  -9   6  14         38.77         39.22         5.75 o                         
  -8   6  14          6.60         13.12         4.57 o                         
  -7   6  14          3.72          3.84         4.52 o                         
  -6   6  14         65.11         62.84         3.38 o                         
  -5   6  14         11.27         12.17         2.58 o                         
  -4   6  14          0.07          4.80         2.66 o                         
  -3   6  14         45.60         40.57         4.66 o                         
  -2   6  14          1.22          4.20         4.42 o                         
  -1   6  14          0.29         -4.44         4.44 o                         
   0   6  14          0.07         -1.30         4.36 o                         
   1   6  14          0.04         -0.50         4.81 o                         
   2   6  14          0.42          2.75         4.90 o                         
  -8   7  14          6.88         17.37         5.00 o                         
  -7   7  14         22.14         24.54         4.26 o                         
  -6   7  14          3.98          3.88         5.73 o                         
  -5   7  14         45.38         43.33         3.21 o                         
  -4   7  14         11.76         12.29         2.79 o                         
  -3   7  14         24.63         25.89         4.95 o                         
  -2   7  14         29.07         28.05         5.12 o                         
  -1   7  14          5.17         -0.97         3.84 o                         
   0   7  14         12.15         14.44         4.51 o                         
   1   7  14         16.51         14.43         4.74 o                         
  -8   8  14         39.82         60.48         5.72 o                         
  -7   8  14         37.63         46.53         5.27 o                         
  -6   8  14         32.43         30.15         3.34 o                         
  -5   8  14          1.63         -1.80         4.41 o                         
  -4   8  14         58.49         67.85         5.14 o                         
  -3   8  14          0.56          1.01         3.85 o                         
  -2   8  14          0.69         10.10         4.53 o                         
  -1   8  14          0.71         -4.08         4.82 o                         
  -6   9  14         51.92         55.53         4.76 o                         
  -5   9  14          1.67         -0.74         4.52 o                         
  -4   9  14         19.27         20.29         4.29 o                         
  -3   9  14         31.91         44.20         5.22 o                         
  -2   9  14          0.49         -2.56         4.29 o                         
  -9   1  15          9.30          7.81         3.12 o                         
  -8   1  15          7.20          5.65         3.22 o                         
  -7   1  15          1.72          3.19         2.97 o                         
  -6   1  15         88.83         71.54         3.77 o                         
  -5   1  15         39.59         37.66         2.60 o                         
  -4   1  15         27.20         18.44         2.82 o                         
  -3   1  15         22.13         28.10         3.10 o                         
  -2   1  15         26.02         25.69         3.18 o                         
  -1   1  15         99.00        108.13         4.31 o                         
   0   1  15          0.19         -0.48         2.99 o                         
   1   1  15         16.17         18.18         3.56 o                         
   2   1  15         16.50         19.26         3.35 o                         
 -10   2  15         24.93         35.95         5.33 o                         
  -9   2  15         29.76         32.65         5.86 o                         
  -8   2  15          0.26          0.23         2.92 o                         
  -7   2  15         29.62         28.89         3.61 o                         
  -6   2  15          0.16          2.72         3.09 o                         
  -5   2  15          6.77          6.38         2.26 o                         
  -4   2  15         26.01         24.24         2.82 o                         
  -3   2  15         23.10         24.11         3.11 o                         
  -2   2  15        117.35        144.33         5.68 o                         
  -1   2  15          7.60         10.91         3.11 o                         
   0   2  15        188.25        242.35         8.20 o                         
   1   2  15          1.70          3.31         3.96 o                         
   2   2  15         33.89         35.65         4.93 o                         
 -10   3  15          4.14          1.89         5.15 o                         
  -9   3  15         21.79         30.50         3.40 o                         
  -8   3  15          4.21          5.76         5.21 o                         
  -7   3  15          0.81         -3.19         3.19 o                         
  -6   3  15          5.88         -0.10         4.44 o                         
  -5   3  15         10.35         14.32         2.83 o                         
  -4   3  15         14.16         24.03         4.42 o                         
  -3   3  15         23.59         27.67         4.57 o                         
  -2   3  15         38.21         32.60         5.28 o                         
  -1   3  15         25.43         22.34         5.03 o                         
   0   3  15          0.00          3.80         4.36 o                         
   1   3  15        119.35        142.47         6.68 o                         
 -10   4  15         25.84         13.68         5.52 o                         
  -9   4  15         24.94         21.23         5.37 o                         
  -8   4  15         31.78         26.56         4.02 o                         
  -7   4  15         87.15         89.09         5.48 o                         
  -6   4  15          9.69          7.62         3.35 o                         
  -5   4  15          7.40          6.92         4.48 o                         
  -4   4  15          0.64          0.59         3.84 o                         
  -3   4  15         11.43         21.29         4.59 o                         
  -2   4  15          1.69         -2.00         4.23 o                         
  -1   4  15         63.89         62.45         5.88 o                         
   0   4  15          0.27          0.13         3.66 o                         
   1   4  15          1.66          1.18         4.66 o                         
  -9   5  15          1.04         -0.91         3.86 o                         
  -8   5  15          0.71         -2.88         2.88 o                         
  -7   5  15         19.17         19.68         4.56 o                         
  -6   5  15         12.56         18.34         3.34 o                         
  -5   5  15         41.15         50.12         4.00 o                         
  -4   5  15          2.53          3.87         4.38 o                         
  -3   5  15          9.08         10.03         4.35 o                         
  -2   5  15         25.97         25.97         4.45 o                         
  -1   5  15          0.27         -3.42         4.77 o                         
   0   5  15         22.47         24.53         4.57 o                         
  -8   6  15          8.64          4.51         5.58 o                         
  -7   6  15         17.73         10.51         4.17 o                         
  -6   6  15         72.56         77.26         7.78 o                         
  -5   6  15          0.65         -2.85         2.85 o                         
  -4   6  15          0.07          2.19         4.61 o                         
  -3   6  15         36.85         28.47         5.17 o                         
  -2   6  15          5.72          9.29         4.95 o                         
  -1   6  15         12.92         13.15         5.19 o                         
  -7   7  15          0.53         -0.23         3.74 o                         
  -6   7  15          1.08          0.74         2.89 o                         
  -5   7  15         64.64         56.02         6.55 o                         
  -4   7  15         10.25          3.95         3.88 o                         
  -3   7  15          2.83          4.09         4.71 o                         
  -2   7  15          0.11         -0.60         4.18 o                         
  -7   8  15         32.20         24.33         4.54 o                         
  -6   8  15         10.91         13.37         6.25 o                         
  -5   8  15          6.67          5.15         4.00 o                         
  -4   8  15         13.97         19.02         5.05 o                         
  -8   0  16          0.78         -1.37         4.68 o                         
  -7   0  16         32.80         20.32         5.09 o                         
  -6   0  16        175.10        193.08         7.92 o                         
  -5   0  16         89.65         91.18         5.82 o                         
  -4   0  16         76.21         69.59         4.92 o                         
  -3   0  16        211.51        244.42         7.49 o                         
  -2   0  16        139.45        155.34         7.38 o                         
  -1   0  16         37.88         49.04         5.23 o                         
  -8   1  16         22.20         27.28         3.60 o                         
  -7   1  16         22.97         30.48         7.36 o                         
  -6   1  16          1.10          2.82         4.46 o                         
  -5   1  16          8.83          9.13         3.20 o                         
  -4   1  16         30.85         25.26         2.98 o                         
  -3   1  16          2.82          3.22         3.05 o                         
  -2   1  16         80.52         89.63         4.22 o                         
  -1   1  16          1.63          1.63         3.19 o                         
  -8   2  16          0.75         -4.99         4.99 o                         
  -7   2  16          4.24          7.00         3.24 o                         
  -6   2  16         30.15         33.36         4.88 o                         
  -5   2  16          6.10          1.71         4.67 o                         
  -4   2  16          1.76         -2.25         4.76 o                         
  -3   2  16         30.44         24.05         4.55 o                         
  -2   2  16         15.29         26.38         5.37 o                         
  -1   2  16         15.33         10.74         5.06 o                         
  -8   3  16          2.01         -1.51         5.18 o                         
  -7   3  16          3.86         -0.73         4.71 o                         
  -6   3  16         19.54         22.30         4.87 o                         
  -5   3  16        128.19        121.46         6.01 o                         
  -4   3  16          0.11         -2.81         4.14 o                         
  -3   3  16         30.81         33.13         5.49 o                         
  -2   3  16          0.99          1.66         3.83 o                         
  -1   3  16          0.01         -0.11         4.44 o                         
  -8   4  16         21.50         34.30         5.79 o                         
  -7   4  16          0.00          0.03         4.76 o                         
  -6   4  16          3.39          2.10         4.78 o                         
  -5   4  16          0.46          1.28         4.96 o                         
  -4   4  16          0.76         -4.75         4.75 o                         
  -3   4  16          1.88         -2.89         4.12 o                         
  -2   4  16         68.04         88.43         5.74 o                         
  -6   5  16          6.51          1.18         3.66 o                         
  -5   5  16          0.30          2.75         3.13 o                         
  -4   5  16         36.17         47.61         5.62 o                         
  -3   5  16          0.90          0.86         4.07 o                         
  -6   6  16          0.01          4.49         3.13 o                         
  -5   6  16          1.13         -0.12         3.03 o                         
  -4   6  16         21.01         41.83         5.38 o                         
  -6   7  16          0.01         -1.39         4.66 o                         
  -5   7  16         26.50         29.41         4.37 o                         
  -5   1  17        102.92        129.32         4.45 o                         
  -4   1  17          3.60          1.46         3.14 o                         
  -3   1  17         15.05         21.68         3.65 o                         
  -5   2  17          4.12          3.07         4.68 o                         
  -4   2  17         34.01         35.28         5.50 o                         
  -5   3  17         13.16          8.67         4.74 o                         
  -4   3  17          1.20          2.33         4.92 o                         
  -5   4  17          2.73          4.66         4.23 o                         
                                                                                
