# Supplementary material for: Three 4-(4-fluoro­phen­yl)piperazin-1-ium salts containing organic anions: supra­molecular assembly in one, two and three dimensions
Source: Acta Crystallogr E Crystallogr Commun. 2020 May 15;76(Pt 6):841–7. doi: 10.1107/S2056989020006398 (PMC7273999; doi:10.1107/S2056989020006398)
Supplement: Supplementary file 3 [file e-76-00841-IIsup3.hkl]

data_II                                                                         
_shelx_title ' hc2cg'                                                           
_shelx_refln_list_code          4                                               
_shelx_F_calc_maximum      245.86                                               
_exptl_crystal_F_000       568.00                                               
_reflns_d_resolution_high  0.7623                                               
                                                                                
loop_                                                                           
 _space_group_symop_operation_xyz                                               
 'x, y, z'                                                                      
 '-x, y+1/2, -z+1/2'                                                            
 '-x, -y, -z'                                                                   
 'x, -y-1/2, z-1/2'                                                             
                                                                                
_cell_length_a    17.0606                                                       
_cell_length_b     5.7820                                                       
_cell_length_c    12.5815                                                       
_cell_angle_alpha  90.000                                                       
_cell_angle_beta  102.761                                                       
_cell_angle_gamma  90.000                                                       
                                                                                
_shelx_F_squared_multiplier     1.000                                           
                                                                                
loop_                                                                           
 _refln_index_h                                                                 
 _refln_index_k                                                                 
 _refln_index_l                                                                 
 _refln_F_squared_calc                                                          
 _refln_F_squared_meas                                                          
 _refln_F_squared_sigma                                                         
 _refln_observed_status                                                         
   3   0   0        377.46        407.67         0.95 o                         
   4   0   0       1307.92       1205.91         5.07 o                         
   5   0   0       1002.72        908.59         5.83 o                         
   6   0   0        164.69        175.13        13.02 o                         
   7   0   0         37.78         75.58        26.10 o                         
   8   0   0          4.69          9.13         0.99 o                         
   9   0   0        453.50        460.65         2.12 o                         
  10   0   0        515.46        530.77         2.40 o                         
  11   0   0        484.56        471.32         2.41 o                         
  12   0   0          0.19          3.52         1.06 o                         
  13   0   0        103.30         84.21         2.04 o                         
  14   0   0        605.14        524.47         4.69 o                         
  15   0   0        202.02        192.90         3.13 o                         
  16   0   0         46.77         43.42         1.98 o                         
  17   0   0        147.04        134.51         2.95 o                         
  18   0   0        574.87        564.13         5.83 o                         
  19   0   0        211.31        219.71         4.05 o                         
  20   0   0         11.78         13.91         1.72 o                         
   1   1   0       9918.15       9864.66        37.40 o                         
   2   1   0       3329.97       3593.76        23.26 o                         
   3   1   0          7.92          9.93         0.47 o                         
   4   1   0       1077.08        965.68         2.37 o                         
   5   1   0        172.46        202.09         2.00 o                         
   6   1   0        213.57        189.25         1.07 o                         
   7   1   0        533.97        555.97         1.59 o                         
   8   1   0        255.16        251.52         3.46 o                         
   9   1   0        220.37        234.69         1.62 o                         
  10   1   0        595.33        584.06         4.66 o                         
  11   1   0        202.60        216.71         2.27 o                         
  12   1   0          0.04          0.15         0.41 o                         
  13   1   0         15.66         14.88         0.97 o                         
  14   1   0        199.56        180.36         3.52 o                         
  15   1   0        225.40        210.37         2.36 o                         
  16   1   0         44.98         39.97         1.34 o                         
  17   1   0        196.10        188.79         2.41 o                         
  18   1   0          6.00          5.87         1.21 o                         
  19   1   0         22.03         21.74         1.47 o                         
  20   1   0         43.73         41.34         3.65 o                         
   0   2   0       1132.80       1215.84         4.44 o                         
   1   2   0        388.37        416.76         4.90 o                         
   2   2   0       2485.74       2503.75        23.24 o                         
   3   2   0        712.83        648.74         2.22 o                         
   4   2   0         39.51         37.42         1.10 o                         
   5   2   0       4771.24       4966.26       129.74 o                         
   6   2   0       1470.24       1496.68         7.15 o                         
   7   2   0        254.68        276.77         1.79 o                         
   8   2   0         66.76         81.99         2.85 o                         
   9   2   0        100.50         95.67         1.27 o                         
  10   2   0         26.19         28.48         0.71 o                         
  11   2   0          4.27          3.07         0.60 o                         
  12   2   0         41.90         44.66         1.76 o                         
  13   2   0         87.91         86.57         3.23 o                         
  14   2   0        809.21        777.69         6.02 o                         
  15   2   0          0.00          1.16         1.54 o                         
  16   2   0         21.55         23.27         1.68 o                         
  17   2   0         52.44         51.14         2.18 o                         
  18   2   0          0.00          1.54         1.75 o                         
  19   2   0          0.06         -0.63         1.81 o                         
   1   3   0          3.06          3.31         0.22 o                         
   2   3   0        471.53        491.02         1.19 o                         
   3   3   0        718.23        697.39         2.67 o                         
   4   3   0       1983.63       2109.59         4.80 o                         
   5   3   0         81.36         78.41         2.37 o                         
   6   3   0        412.91        447.50         2.34 o                         
   7   3   0       1363.52       1430.84        19.75 o                         
   8   3   0         21.23         25.40         0.86 o                         
   9   3   0         69.46         61.52         2.76 o                         
  10   3   0        692.42        671.05         3.37 o                         
  11   3   0        449.68        441.22         2.91 o                         
  12   3   0        219.27        224.92         2.23 o                         
  13   3   0        280.58        275.42         2.54 o                         
  14   3   0         90.28         91.18         1.67 o                         
  15   3   0          0.69          0.65         1.57 o                         
  16   3   0        169.50        167.84         3.49 o                         
  17   3   0          0.01         -0.75         1.45 o                         
  18   3   0         19.29         18.10         2.02 o                         
   0   4   0        943.53        951.16         5.74 o                         
   1   4   0        584.21        563.57         3.18 o                         
   2   4   0        115.98        111.71         1.61 o                         
   3   4   0        107.96        106.32         1.55 o                         
   4   4   0         80.01         74.54         1.90 o                         
   5   4   0        693.20        711.71         5.19 o                         
   6   4   0        106.79        109.49         2.27 o                         
   7   4   0          0.01         -0.34         1.27 o                         
   8   4   0         64.01         63.98         2.03 o                         
   9   4   0        258.16        252.63         3.48 o                         
  10   4   0         28.99         27.02         1.64 o                         
  11   4   0        127.81        105.60         2.61 o                         
  12   4   0         82.55         80.20         2.42 o                         
  13   4   0         27.57         22.87         1.68 o                         
  14   4   0         21.58         17.71         1.74 o                         
  15   4   0          0.60          0.18         1.70 o                         
  16   4   0          4.79          5.23         1.76 o                         
  17   4   0          0.31          2.53         1.45 o                         
   1   5   0       1692.85       1655.13         6.06 o                         
   2   5   0          4.74          7.93         1.42 o                         
   3   5   0        276.76        275.19         5.33 o                         
   4   5   0         25.39         22.89         1.33 o                         
   5   5   0         37.20         31.94         1.23 o                         
   6   5   0         13.84          8.15         1.06 o                         
   7   5   0        130.01        111.44         3.62 o                         
   8   5   0         57.76         47.52         1.99 o                         
   9   5   0         16.36         14.35         1.64 o                         
  10   5   0         30.10         28.17         1.77 o                         
  11   5   0         44.70         49.09         2.23 o                         
  12   5   0          1.50         -0.46         1.57 o                         
  13   5   0          0.98          2.95         1.72 o                         
  14   5   0          3.32          6.60         1.82 o                         
  15   5   0         45.50         46.63         2.51 o                         
   0   6   0        837.31        823.90         6.82 o                         
   1   6   0         67.49         66.82         1.79 o                         
   2   6   0          0.55          1.87         1.04 o                         
   3   6   0          0.06         -0.19         1.01 o                         
   4   6   0          5.99         10.65         2.61 o                         
   5   6   0          1.52          2.11         1.09 o                         
   6   6   0         28.00         20.74         1.25 o                         
   7   6   0         83.21         75.60         1.91 o                         
   8   6   0        143.32        141.34         2.34 o                         
   9   6   0         21.01         17.64         1.29 o                         
  10   6   0         25.22         23.49         1.62 o                         
  11   6   0         46.35         49.81         1.69 o                         
   1   7   0         43.24         41.97         1.70 o                         
   2   7   0         50.57         59.53         1.80 o                         
   3   7   0         36.92         41.35         1.71 o                         
   4   7   0         13.61         18.18         1.54 o                         
   5   7   0         18.71         16.43         1.44 o                         
   6   7   0          6.65          7.88         1.31 o                         
   7   7   0         17.20         23.24         2.36 o                         
 -21   1   1          6.14          7.21         2.01 o                         
 -20   1   1          0.04          3.97         3.89 o                         
 -19   1   1          6.94          6.40         1.48 o                         
 -18   1   1         66.40         54.54         1.60 o                         
 -17   1   1         17.21         15.71         1.27 o                         
 -16   1   1         24.76         21.40         1.14 o                         
 -15   1   1         56.49         54.23         2.45 o                         
 -14   1   1         43.00         44.90         1.02 o                         
 -13   1   1          7.04         10.35         0.73 o                         
 -12   1   1          4.61          5.82         1.06 o                         
 -11   1   1         75.10         71.10         1.02 o                         
 -10   1   1        998.24       1031.53         7.47 o                         
  -9   1   1          9.55         10.18         0.42 o                         
  -8   1   1         32.21         34.04         0.54 o                         
  -7   1   1         48.32         44.28         0.53 o                         
  -6   1   1        564.44        595.50         3.17 o                         
  -5   1   1       8680.60       8435.64        54.60 o                         
  -4   1   1       2984.85       2839.45        58.95 o                         
  -3   1   1       1419.68       1362.05         9.62 o                         
  -2   1   1         91.45        102.63         1.06 o                         
  -1   1   1       1030.00       1080.83         4.76 o                         
   0   1   1        464.64        477.07         4.66 o                         
   1   1   1        329.42        348.40         1.22 o                         
   2   1   1         65.57         77.37         2.81 o                         
   3   1   1        449.32        458.97         1.48 o                         
   4   1   1          2.59          4.19         1.10 o                         
   5   1   1         65.07         70.00         0.66 o                         
   6   1   1        249.19        240.29         2.09 o                         
   7   1   1         28.50         33.25         0.70 o                         
   8   1   1         50.40         54.86         0.69 o                         
   9   1   1        114.37        126.13         1.21 o                         
  10   1   1        771.48        766.02         2.78 o                         
  11   1   1         38.53         38.58         1.08 o                         
  12   1   1        138.83        140.63         3.55 o                         
  13   1   1        222.33        220.45         6.23 o                         
  14   1   1        221.75        220.79        10.65 o                         
  15   1   1         14.53         12.67         1.13 o                         
  16   1   1         10.82          9.00         1.10 o                         
  17   1   1         69.53         61.44         1.63 o                         
  18   1   1         20.63         18.60         1.37 o                         
  19   1   1         82.28         79.62         1.94 o                         
  20   1   1          3.10          5.15         1.21 o                         
 -20   2   1          0.82          1.81         1.55 o                         
 -19   2   1          1.99          3.00         1.64 o                         
 -18   2   1         23.71         20.30         1.95 o                         
 -17   2   1          5.00          6.99         1.61 o                         
 -16   2   1        181.32        183.75         2.31 o                         
 -15   2   1        141.00        146.09         2.06 o                         
 -14   2   1        318.28        323.35         2.74 o                         
 -13   2   1        558.52        520.94        19.98 o                         
 -12   2   1         95.34        103.90         8.63 o                         
 -11   2   1         90.99        102.66         1.45 o                         
 -10   2   1          5.48          4.89         0.54 o                         
  -9   2   1        148.39        156.05         1.56 o                         
  -8   2   1         12.83         11.62         0.67 o                         
  -7   2   1         20.07         23.85         1.47 o                         
  -6   2   1       2156.42       2242.11         7.09 o                         
  -5   2   1        388.83        378.13         2.86 o                         
  -4   2   1        536.66        528.38         2.07 o                         
  -3   2   1       4252.73       4367.21        20.61 o                         
  -2   2   1       2102.34       2174.41         5.57 o                         
  -1   2   1       1069.73       1124.28         4.77 o                         
   0   2   1         94.01         95.64         1.29 o                         
   1   2   1          0.08          0.75         0.32 o                         
   2   2   1         76.93         65.27         0.93 o                         
   3   2   1        650.53        661.56         1.73 o                         
   4   2   1        562.56        548.09         2.01 o                         
   5   2   1        111.28        106.84         4.38 o                         
   6   2   1        197.14        205.73         1.79 o                         
   7   2   1         70.22         87.88         1.09 o                         
   8   2   1         22.44         28.04         0.79 o                         
   9   2   1        182.40        191.18         1.71 o                         
  10   2   1        284.67        278.94         2.14 o                         
  11   2   1        317.48        304.60         3.43 o                         
  12   2   1       1029.72       1053.80         6.51 o                         
  13   2   1         29.56         30.08         1.71 o                         
  14   2   1        105.10        106.11         2.61 o                         
  15   2   1        126.51        121.03         2.73 o                         
  16   2   1         13.86         13.73         1.56 o                         
  17   2   1         44.68         44.30         2.20 o                         
  18   2   1          2.24          0.68         1.68 o                         
  19   2   1         17.43         13.32         1.94 o                         
 -19   3   1         23.00         25.55         2.04 o                         
 -18   3   1          2.54          1.93         1.76 o                         
 -17   3   1         54.39         52.23         1.59 o                         
 -16   3   1          6.34          6.93         1.19 o                         
 -15   3   1         11.09         10.47         1.05 o                         
 -14   3   1        123.75        117.25         1.87 o                         
 -13   3   1        254.41        239.88         3.04 o                         
 -12   3   1        294.40        291.31         2.50 o                         
 -11   3   1        224.30        220.67         5.80 o                         
 -10   3   1          4.63          4.77         0.82 o                         
  -9   3   1        110.94        117.61         1.49 o                         
  -8   3   1        228.67        241.77         1.97 o                         
  -7   3   1        272.53        269.28         3.02 o                         
  -6   3   1        331.71        378.35         3.44 o                         
  -5   3   1         13.91         19.92         0.52 o                         
  -4   3   1        832.18        813.09        10.01 o                         
  -3   3   1          3.44          8.29         0.35 o                         
  -2   3   1        160.20        144.99         1.00 o                         
  -1   3   1         39.10         32.75         0.54 o                         
   0   3   1          4.61          8.12         1.08 o                         
   1   3   1          3.47          2.29         0.37 o                         
   2   3   1        438.10        457.05         3.25 o                         
   3   3   1        687.59        705.97         2.85 o                         
   4   3   1       1026.25       1072.21         2.65 o                         
   5   3   1         64.01         67.64         0.99 o                         
   6   3   1        192.17        187.36         1.45 o                         
   7   3   1         11.77         10.56         0.66 o                         
   8   3   1        132.46        120.38         1.83 o                         
   9   3   1        189.54        164.56         1.69 o                         
  10   3   1         64.59         61.99         1.23 o                         
  11   3   1          2.91          2.78         0.85 o                         
  12   3   1         16.70         16.37         1.00 o                         
  13   3   1        153.89        149.84         3.01 o                         
  14   3   1         11.19         11.76         1.72 o                         
  15   3   1         21.67         20.52         1.72 o                         
  16   3   1          9.78          9.23         1.76 o                         
  17   3   1          0.07         -0.38         1.37 o                         
  18   3   1          0.00          2.65         1.65 o                         
 -17   4   1          0.08          0.28         1.12 o                         
 -16   4   1          2.84          1.16         1.05 o                         
 -15   4   1         10.88         12.28         1.17 o                         
 -14   4   1          2.24          2.02         1.02 o                         
 -13   4   1         25.61         28.60         1.21 o                         
 -12   4   1         46.75         46.71         1.31 o                         
 -11   4   1         14.00          9.76         0.86 o                         
 -10   4   1        175.86        159.84         2.65 o                         
  -9   4   1        505.78        506.83         6.18 o                         
  -8   4   1          0.95          3.29         0.77 o                         
  -7   4   1          6.42          7.21         1.46 o                         
  -6   4   1        525.11        534.22         4.64 o                         
  -5   4   1        288.21        288.50         2.43 o                         
  -4   4   1        270.36        275.00         4.20 o                         
  -3   4   1          2.70          3.16         0.82 o                         
  -2   4   1          4.58          5.71         0.85 o                         
  -1   4   1        358.97        341.39         7.43 o                         
   0   4   1        127.13        118.72         2.91 o                         
   1   4   1        283.63        258.93         2.42 o                         
   2   4   1          1.33          2.24         1.29 o                         
   3   4   1         32.59         33.16         1.09 o                         
   4   4   1        253.29        254.32         1.74 o                         
   5   4   1         21.47         19.35         0.87 o                         
   6   4   1         56.30         57.50         1.21 o                         
   7   4   1        147.28        172.73         4.30 o                         
   8   4   1         26.01         22.16         1.03 o                         
   9   4   1         29.65         24.10         1.12 o                         
  10   4   1         23.14         24.29         1.08 o                         
  11   4   1         97.78         92.53         2.14 o                         
  12   4   1          7.86         10.03         1.74 o                         
  13   4   1        156.15        139.42         3.11 o                         
  14   4   1          2.12          1.34         1.58 o                         
  15   4   1        117.78        116.11         2.92 o                         
  16   4   1         15.65         24.35         2.02 o                         
 -15   5   1          4.73          8.05         1.83 o                         
 -14   5   1         28.63         29.80         2.11 o                         
 -13   5   1         88.94         87.31         2.79 o                         
 -12   5   1         43.10         49.83         2.25 o                         
 -11   5   1         28.56         27.06         1.78 o                         
 -10   5   1          3.72          4.32         1.47 o                         
  -9   5   1          0.03          1.07         1.49 o                         
  -8   5   1          0.10          0.36         1.03 o                         
  -7   5   1         33.05         32.96         1.92 o                         
  -6   5   1         19.33         15.95         1.34 o                         
  -5   5   1         13.37         12.99         1.13 o                         
  -4   5   1        122.79        117.74         1.94 o                         
  -3   5   1          1.63          5.47         2.52 o                         
  -2   5   1        316.55        308.56         2.80 o                         
  -1   5   1         45.81         45.88         1.48 o                         
   0   5   1         23.57         22.45         1.31 o                         
   1   5   1        433.37        427.30         3.23 o                         
   2   5   1        266.38        265.90         2.61 o                         
   3   5   1        245.30        256.53         2.56 o                         
   4   5   1         27.31         33.10         1.85 o                         
   5   5   1         45.33         49.52         1.40 o                         
   6   5   1         26.72         26.66         1.24 o                         
   7   5   1         18.29         14.89         0.95 o                         
   8   5   1        106.80         87.68         2.37 o                         
   9   5   1          0.07          1.10         1.47 o                         
  10   5   1         11.32         12.74         1.63 o                         
  11   5   1         14.15         13.70         1.56 o                         
  12   5   1         86.70         84.69         2.65 o                         
  13   5   1        108.21        103.02         2.88 o                         
  14   5   1         51.60         64.75         2.54 o                         
 -12   6   1         14.12         18.60         2.26 o                         
 -11   6   1         43.06         53.14         1.98 o                         
 -10   6   1          1.57          2.37         1.20 o                         
  -9   6   1          8.46          6.76         1.91 o                         
  -8   6   1          1.17          0.54         1.19 o                         
  -7   6   1         10.89          9.92         1.17 o                         
  -6   6   1          6.18          7.53         1.15 o                         
  -5   6   1          6.18          5.63         2.08 o                         
  -4   6   1         76.41         76.44         1.78 o                         
  -3   6   1        167.10        164.81         2.35 o                         
  -2   6   1          0.57          2.26         1.11 o                         
  -1   6   1         79.59         82.11         2.30 o                         
   0   6   1         39.32         34.81         2.48 o                         
   1   6   1          2.38          3.32         1.08 o                         
   2   6   1          3.06          3.97         0.95 o                         
   3   6   1          2.12          0.99         1.02 o                         
   4   6   1         18.61         17.22         1.18 o                         
   5   6   1         63.63         62.76         1.74 o                         
   6   6   1          9.62         10.78         1.25 o                         
   7   6   1         74.14         79.47         1.81 o                         
   8   6   1          7.67          9.88         1.48 o                         
   9   6   1         35.50         36.30         1.55 o                         
  10   6   1          4.72          4.06         1.19 o                         
  11   6   1          2.28          2.15         1.32 o                         
  -8   7   1          0.76          1.40         1.60 o                         
  -7   7   1         11.40         16.11         1.97 o                         
  -6   7   1          5.60          4.98         1.87 o                         
  -5   7   1         10.11          8.84         1.64 o                         
  -4   7   1         39.43         38.79         1.70 o                         
  -3   7   1          9.94          8.49         1.34 o                         
  -2   7   1          0.74          1.72         1.12 o                         
  -1   7   1         14.74         17.99         1.40 o                         
   0   7   1         17.60         23.59         1.45 o                         
   1   7   1         54.80         65.79         2.72 o                         
   2   7   1         21.75         23.25         1.51 o                         
   3   7   1         27.76         31.76         2.11 o                         
   4   7   1          0.00          2.14         2.78 o                         
   5   7   1         47.86         51.78         1.82 o                         
   6   7   1         32.15         37.65         1.69 o                         
 -21   0   2         54.81         55.37         2.51 o                         
 -20   0   2          3.72          5.93         1.70 o                         
 -19   0   2        252.51        250.31         4.10 o                         
 -18   0   2        505.36        482.33         5.20 o                         
 -17   0   2        436.09        434.86         4.73 o                         
 -16   0   2        255.75        245.61         3.47 o                         
 -15   0   2         33.25         37.96         1.69 o                         
 -14   0   2         37.75         40.85         1.57 o                         
 -13   0   2         10.56          8.15         0.86 o                         
 -12   0   2          4.81          5.35         0.78 o                         
 -11   0   2        358.69        380.68         5.82 o                         
 -10   0   2       1610.95       1608.67         3.60 o                         
  -9   0   2        218.38        203.84         3.07 o                         
  -8   0   2          6.30          3.84         0.38 o                         
  -7   0   2        162.01        180.45         1.61 o                         
  -6   0   2        966.21        888.54         5.57 o                         
  -5   0   2       1068.68       1279.70         7.17 o                         
  -4   0   2      60446.25      59748.17       164.95 o                         
  -3   0   2        869.91        833.65        12.70 o                         
  -2   0   2       2308.42       2132.82        19.76 o                         
  -1   0   2         70.70        112.91         3.44 o                         
   0   0   2          4.64         16.27         2.56 o                         
   1   0   2        103.59         66.49         0.90 o                         
   2   0   2       2335.02       2317.55        16.75 o                         
   3   0   2       2429.72       2170.29         4.67 o                         
   4   0   2         14.99          6.84         0.57 o                         
   5   0   2        361.91        317.72         1.27 o                         
   6   0   2         89.21         70.41         0.61 o                         
   7   0   2         73.00         68.98         0.68 o                         
   8   0   2          7.57          6.30         0.37 o                         
   9   0   2       1137.36       1172.19         3.08 o                         
  10   0   2        105.62        104.38         1.95 o                         
  11   0   2        184.51        196.32         2.72 o                         
  12   0   2         17.55         18.80         1.29 o                         
  13   0   2         32.07         31.18         1.56 o                         
  14   0   2         31.57         40.64         1.83 o                         
  15   0   2       1207.09       1184.97         7.64 o                         
  16   0   2        361.13        345.42         4.52 o                         
  17   0   2        139.78        136.30         3.29 o                         
  18   0   2        544.23        555.51         6.06 o                         
  19   0   2         26.51         35.49         2.27 o                         
 -21   1   2         33.00         29.20         2.07 o                         
 -20   1   2          7.99         14.47         6.37 o                         
 -19   1   2         29.01         29.41         1.78 o                         
 -18   1   2         20.48         19.64         1.22 o                         
 -17   1   2          0.85          1.24         0.94 o                         
 -16   1   2         11.71          8.89         0.86 o                         
 -15   1   2          2.12          1.30         0.73 o                         
 -14   1   2          4.31          3.87         0.70 o                         
 -13   1   2         26.45         26.43         0.84 o                         
 -12   1   2          4.50          3.10         0.60 o                         
 -11   1   2        707.55        721.80         2.28 o                         
 -10   1   2          7.65         11.92         1.27 o                         
  -9   1   2        502.20        484.40         1.70 o                         
  -8   1   2       1137.37       1197.97         2.21 o                         
  -7   1   2       2915.30       2946.92         8.11 o                         
  -6   1   2         96.79        103.23         0.61 o                         
  -5   1   2        621.07        645.93        15.37 o                         
  -4   1   2         49.69         37.68         0.79 o                         
  -3   1   2      12174.13      12035.57        52.01 o                         
  -2   1   2       2704.35       2653.05        11.07 o                         
  -1   1   2        523.22        469.97         1.61 o                         
   0   1   2       1810.87       1706.41        15.91 o                         
   1   1   2        302.12        363.44         1.32 o                         
   2   1   2         38.88         26.87         0.50 o                         
   3   1   2       1465.57       1378.54         3.93 o                         
   4   1   2        183.84        223.82         1.81 o                         
   5   1   2        478.09        574.25         3.08 o                         
   6   1   2       3548.42       3642.58        18.92 o                         
   7   1   2       2293.42       2382.77         3.56 o                         
   8   1   2        621.15        595.74         5.58 o                         
   9   1   2         52.67         58.92         0.71 o                         
  10   1   2          0.30          0.58         0.73 o                         
  11   1   2        396.05        411.95         2.75 o                         
  12   1   2        265.49        263.04         5.86 o                         
  13   1   2        162.35        154.56         1.96 o                         
  14   1   2         23.89         22.61         1.17 o                         
  15   1   2        110.65        111.69         1.96 o                         
  16   1   2        234.60        223.14         2.62 o                         
  17   1   2        168.91        164.50         3.29 o                         
  18   1   2          9.71         12.73         2.26 o                         
  19   1   2         20.84         24.39         1.35 o                         
 -20   2   2          8.06          4.67         1.76 o                         
 -19   2   2          4.95          5.02         1.70 o                         
 -18   2   2        313.64        306.25         3.09 o                         
 -17   2   2         28.62         31.36         1.39 o                         
 -16   2   2         51.56         51.16         1.47 o                         
 -15   2   2        192.66        196.80         5.85 o                         
 -14   2   2        249.40        245.51         3.45 o                         
 -13   2   2        125.95        120.50         1.71 o                         
 -12   2   2        123.69        129.47         1.71 o                         
 -11   2   2          1.22          1.09         0.77 o                         
 -10   2   2        280.65        293.98         5.33 o                         
  -9   2   2        303.22        329.85         1.83 o                         
  -8   2   2          2.95          5.07         0.66 o                         
  -7   2   2          0.00          1.18         0.94 o                         
  -6   2   2       2077.72       2040.15         6.38 o                         
  -5   2   2         44.44         44.71         0.81 o                         
  -4   2   2       2847.60       2927.25         5.03 o                         
  -3   2   2        463.26        493.52         2.02 o                         
  -2   2   2       1815.67       1815.02         3.76 o                         
  -1   2   2        947.72        885.15         4.62 o                         
   0   2   2         17.70         18.03         0.47 o                         
   1   2   2      10051.19      10326.34        36.32 o                         
   2   2   2        234.73        219.03         0.93 o                         
   3   2   2         33.27         32.12         0.48 o                         
   4   2   2       1203.51       1285.40         8.28 o                         
   5   2   2        641.70        621.83         3.58 o                         
   6   2   2          3.22          3.31         0.72 o                         
   7   2   2          4.49          2.10         0.77 o                         
   8   2   2        172.59        192.04         2.44 o                         
   9   2   2         81.45         68.82         1.69 o                         
  10   2   2        687.77        651.75         4.68 o                         
  11   2   2          1.85          2.72         1.15 o                         
  12   2   2         57.30         57.31         2.01 o                         
  13   2   2        284.38        274.59         3.66 o                         
  14   2   2        282.87        275.85         3.86 o                         
  15   2   2         51.47         47.62         2.18 o                         
  16   2   2         37.21         36.59         2.15 o                         
  17   2   2         31.75         37.87         2.37 o                         
  18   2   2        201.26        205.40         3.95 o                         
  19   2   2         54.04         63.84         2.70 o                         
 -19   3   2         31.47         32.17         1.52 o                         
 -18   3   2         14.51         16.77         1.34 o                         
 -17   3   2        131.61        127.37         2.13 o                         
 -16   3   2         24.68         26.39         1.24 o                         
 -15   3   2         51.30         50.67         1.50 o                         
 -14   3   2         28.22         25.05         1.18 o                         
 -13   3   2         15.76         14.34         1.39 o                         
 -12   3   2         60.09         59.36         1.35 o                         
 -11   3   2          8.67         10.62         0.93 o                         
 -10   3   2         71.87         63.37         1.79 o                         
  -9   3   2          3.96          3.45         0.78 o                         
  -8   3   2        520.38        524.90         4.28 o                         
  -7   3   2        434.91        431.59         3.80 o                         
  -6   3   2         33.65         42.82         0.91 o                         
  -5   3   2        157.03        150.14         1.41 o                         
  -4   3   2         57.60         59.53         0.92 o                         
  -3   3   2         28.92         33.49         0.63 o                         
  -2   3   2         13.05          7.36         0.45 o                         
  -1   3   2        337.36        344.31         2.09 o                         
   0   3   2        104.79         82.70         1.33 o                         
   1   3   2         25.24         23.68         1.04 o                         
   2   3   2       2946.23       3167.92         7.60 o                         
   3   3   2       1448.85       1581.52         3.29 o                         
   4   3   2          0.89          1.43         0.49 o                         
   5   3   2        128.31        157.47         1.14 o                         
   6   3   2        913.55        960.89        13.70 o                         
   7   3   2        105.15        121.08         1.89 o                         
   8   3   2          8.26          9.30         0.69 o                         
   9   3   2         63.33         62.07         1.84 o                         
  10   3   2         40.62         41.88         1.74 o                         
  11   3   2        362.39        350.16         3.95 o                         
  12   3   2          2.02         -0.44         1.40 o                         
  13   3   2          2.41          2.13         1.48 o                         
  14   3   2         13.50         10.62         1.59 o                         
  15   3   2         16.33         13.84         1.80 o                         
  16   3   2          0.17          0.10         1.32 o                         
  17   3   2         62.96         67.74         2.67 o                         
  18   3   2          0.72         -1.89         1.96 o                         
 -18   4   2          1.44         -0.13         1.68 o                         
 -17   4   2         12.73         10.61         1.26 o                         
 -16   4   2          8.77         11.99         2.81 o                         
 -15   4   2          7.40         10.79         1.15 o                         
 -14   4   2        175.79        174.72         2.31 o                         
 -13   4   2        149.56        141.07         2.04 o                         
 -12   4   2         27.71         24.16         1.46 o                         
 -11   4   2          2.03          3.75         0.94 o                         
 -10   4   2         37.07         36.96         1.16 o                         
  -9   4   2        349.23        341.32         4.81 o                         
  -8   4   2         18.66         11.63         1.57 o                         
  -7   4   2        130.17        136.19         2.66 o                         
  -6   4   2         36.82         39.48         1.25 o                         
  -5   4   2         19.41         22.20         1.90 o                         
  -4   4   2       2020.51       1895.69         9.58 o                         
  -3   4   2         91.22         80.83         3.69 o                         
  -2   4   2         58.45         58.38         1.30 o                         
  -1   4   2        162.21        170.07         3.73 o                         
   0   4   2         68.29         71.51         1.32 o                         
   1   4   2        207.22        199.70         1.97 o                         
   2   4   2          6.79         10.78         0.87 o                         
   3   4   2         59.04         57.13         1.28 o                         
   4   4   2        250.74        266.31         1.84 o                         
   5   4   2        360.13        345.21         6.51 o                         
   6   4   2          0.16          0.00         0.74 o                         
   7   4   2        220.11        204.30         2.22 o                         
   8   4   2        241.22        219.66         3.77 o                         
   9   4   2         22.88         18.61         1.06 o                         
  10   4   2        182.66        170.76         2.51 o                         
  11   4   2        101.56        104.70         2.78 o                         
  12   4   2          3.47          5.91         1.10 o                         
  13   4   2         36.80         32.38         1.49 o                         
  14   4   2         95.26         95.63         2.69 o                         
  15   4   2          1.33          0.55         1.70 o                         
  16   4   2         71.39         76.74         2.67 o                         
 -15   5   2        127.69        128.70         3.20 o                         
 -14   5   2         55.85         55.86         2.56 o                         
 -13   5   2         14.27         12.60         1.88 o                         
 -12   5   2         33.47         25.47         2.01 o                         
 -11   5   2         96.19         90.61         2.62 o                         
 -10   5   2         40.05         48.02         2.24 o                         
  -9   5   2          5.57          6.15         1.43 o                         
  -8   5   2         37.54         39.49         1.43 o                         
  -7   5   2         37.50         40.95         1.52 o                         
  -6   5   2        124.84        119.58         1.89 o                         
  -5   5   2        233.84        222.06         6.77 o                         
  -4   5   2         63.29         56.93         2.00 o                         
  -3   5   2       2757.79       2687.01        11.33 o                         
  -2   5   2        148.94        133.49         3.97 o                         
  -1   5   2        606.25        590.44         9.16 o                         
   0   5   2        198.71        185.13         2.27 o                         
   1   5   2        460.18        432.85         4.22 o                         
   2   5   2        298.22        284.31         2.65 o                         
   3   5   2        100.02         89.04         1.70 o                         
   4   5   2          3.40          1.75         0.96 o                         
   5   5   2         12.30         11.99         1.03 o                         
   6   5   2         83.88         79.69         1.65 o                         
   7   5   2         22.13         19.26         1.65 o                         
   8   5   2         35.69         29.16         1.68 o                         
   9   5   2         12.45         12.36         1.66 o                         
  10   5   2         56.30         43.94         2.09 o                         
  11   5   2         71.78         70.02         2.45 o                         
  12   5   2         11.69         17.25         1.81 o                         
  13   5   2         15.50         22.90         2.07 o                         
  14   5   2        142.38        153.30         3.63 o                         
 -11   6   2          0.13          1.89         1.45 o                         
 -10   6   2          0.46          0.96         1.07 o                         
  -9   6   2         41.04         44.22         3.89 o                         
  -8   6   2          8.06          8.53         1.29 o                         
  -7   6   2         25.09         24.00         1.32 o                         
  -6   6   2         25.01         24.77         1.33 o                         
  -5   6   2        123.92        124.86         3.99 o                         
  -4   6   2        205.40        187.87         2.55 o                         
  -3   6   2         88.12         93.28         2.75 o                         
  -2   6   2        168.16        166.46         3.27 o                         
  -1   6   2          3.34          3.54         1.98 o                         
   0   6   2          9.00         11.03         1.11 o                         
   1   6   2         49.29         43.74         1.51 o                         
   2   6   2         47.78         52.74         1.57 o                         
   3   6   2          2.12          2.57         1.09 o                         
   4   6   2         15.64         12.58         1.15 o                         
   5   6   2          2.50          1.39         1.04 o                         
   6   6   2          3.49          3.55         1.20 o                         
   7   6   2         12.93         10.88         1.24 o                         
   8   6   2         16.26         13.99         1.23 o                         
   9   6   2          8.05         11.13         1.20 o                         
  10   6   2         33.82         31.41         3.14 o                         
  11   6   2        164.72        181.25         3.70 o                         
  -5   7   2         25.00         22.35         2.28 o                         
  -4   7   2          9.58         11.95         2.10 o                         
  -3   7   2        217.15        223.30         3.07 o                         
  -2   7   2        168.78        192.46         2.73 o                         
  -1   7   2        184.63        206.29         2.81 o                         
   0   7   2        331.17        367.63         7.92 o                         
   1   7   2        122.28        134.41         4.84 o                         
   2   7   2          2.56          4.27         1.33 o                         
   3   7   2         52.60         63.08         2.04 o                         
   4   7   2          5.36          3.12         1.41 o                         
   5   7   2          0.00          0.41         1.61 o                         
   6   7   2          0.88          3.59         1.70 o                         
 -21   1   3          0.01         -0.52         0.95 o                         
 -20   1   3          3.28          3.76         1.12 o                         
 -19   1   3         11.21         10.78         1.20 o                         
 -18   1   3          0.85          0.05         0.90 o                         
 -17   1   3          9.64          7.77         0.89 o                         
 -16   1   3         62.01         55.91         1.17 o                         
 -15   1   3         12.30         12.02         0.77 o                         
 -14   1   3         45.81         43.84         0.98 o                         
 -13   1   3        171.92        175.56         3.07 o                         
 -12   1   3        432.32        442.53         2.30 o                         
 -11   1   3        343.22        358.84         2.91 o                         
 -10   1   3         32.95         33.48         0.55 o                         
  -9   1   3       2114.43       2054.66        12.61 o                         
  -8   1   3       1536.21       1560.34         5.72 o                         
  -7   1   3        309.41        329.47         1.12 o                         
  -6   1   3       1501.80       1505.61         3.66 o                         
  -5   1   3          0.77          0.79         0.23 o                         
  -4   1   3       2804.31       2829.22        16.54 o                         
  -3   1   3       1937.21       1889.14         2.69 o                         
  -2   1   3        216.90        224.98         0.98 o                         
  -1   1   3       2730.73       2740.80         3.49 o                         
   0   1   3        369.41        379.90         2.65 o                         
   1   1   3         94.41         94.26         0.74 o                         
   2   1   3         28.10         25.89         0.52 o                         
   3   1   3        384.24        403.18         4.81 o                         
   4   1   3        493.37        520.12         2.79 o                         
   5   1   3        503.06        541.81         3.09 o                         
   6   1   3          0.40          0.32         0.34 o                         
   7   1   3        160.58        165.28         0.91 o                         
   8   1   3         31.42         32.54         0.89 o                         
   9   1   3        124.58        123.89         1.49 o                         
  10   1   3       1058.92       1087.96         6.39 o                         
  11   1   3          0.99          0.11         0.81 o                         
  12   1   3         64.92         61.73         1.39 o                         
  13   1   3         67.66         57.99         1.44 o                         
  14   1   3        264.65        246.85         2.61 o                         
  15   1   3        232.59        247.64         2.67 o                         
  16   1   3         71.49         69.59         1.81 o                         
  17   1   3        201.85        199.15         2.60 o                         
  18   1   3          0.41          2.55         1.26 o                         
  19   1   3         28.06         30.45         3.21 o                         
 -20   2   3         30.54         32.30         2.19 o                         
 -19   2   3         19.90         15.98         1.32 o                         
 -18   2   3          1.68          0.56         1.03 o                         
 -17   2   3          2.69          2.05         0.98 o                         
 -16   2   3         73.94         76.28         2.76 o                         
 -15   2   3        334.28        334.41         3.80 o                         
 -14   2   3        201.48        194.44         3.39 o                         
 -13   2   3         30.72         30.77         1.14 o                         
 -12   2   3        223.68        228.21         2.16 o                         
 -11   2   3         83.77         89.18         1.40 o                         
 -10   2   3        340.55        369.79         6.98 o                         
  -9   2   3         31.57         32.54         1.39 o                         
  -8   2   3        427.42        454.71         6.21 o                         
  -7   2   3       2068.09       2124.13         5.00 o                         
  -6   2   3        440.78        422.08         2.20 o                         
  -5   2   3        665.39        612.14         6.39 o                         
  -4   2   3          9.24         14.70         1.41 o                         
  -3   2   3         20.76         32.24         0.61 o                         
  -2   2   3       2008.27       2083.36         7.33 o                         
  -1   2   3        646.93        655.32         2.27 o                         
   0   2   3        881.50        892.39         2.73 o                         
   1   2   3        640.09        618.13         3.81 o                         
   2   2   3       3103.23       3140.51        14.69 o                         
   3   2   3       2008.11       2074.80        14.47 o                         
   4   2   3        225.49        233.14         2.50 o                         
   5   2   3         10.65          8.01         0.61 o                         
   6   2   3          7.66          8.04         0.86 o                         
   7   2   3          4.27          8.06         0.85 o                         
   8   2   3        123.75        129.37         2.11 o                         
   9   2   3        279.91        287.62         3.12 o                         
  10   2   3        181.17        185.99         2.75 o                         
  11   2   3          9.17         11.10         1.38 o                         
  12   2   3        324.61        329.20         3.88 o                         
  13   2   3        177.86        184.25         3.14 o                         
  14   2   3        492.01        495.27         5.08 o                         
  15   2   3         32.63         37.63         1.89 o                         
  16   2   3        192.07        192.30         3.58 o                         
  17   2   3          0.06         -0.92         1.55 o                         
  18   2   3          4.09          6.03         1.84 o                         
 -19   3   3          3.09          3.28         1.38 o                         
 -18   3   3         16.95         16.23         1.26 o                         
 -17   3   3         12.27         13.66         1.29 o                         
 -16   3   3         25.50         28.73         1.30 o                         
 -15   3   3         80.31         80.81         1.66 o                         
 -14   3   3         12.20          9.83         1.04 o                         
 -13   3   3          1.45          1.46         0.91 o                         
 -12   3   3          9.35          7.68         0.91 o                         
 -11   3   3          2.70          3.68         0.96 o                         
 -10   3   3         50.46         46.06         1.75 o                         
  -9   3   3        219.22        186.72         2.75 o                         
  -8   3   3        206.08        191.27         1.82 o                         
  -7   3   3          0.04          0.73         0.69 o                         
  -6   3   3        225.32        219.78         4.65 o                         
  -5   3   3        363.25        381.45         4.33 o                         
  -4   3   3        741.87        725.30         5.91 o                         
  -3   3   3        104.90        107.08         1.94 o                         
  -2   3   3         51.90         46.17         0.73 o                         
  -1   3   3        107.06         95.56         1.31 o                         
   0   3   3        755.41        736.88         2.41 o                         
   1   3   3         51.92         54.05         0.81 o                         
   2   3   3        885.97        962.79         2.79 o                         
   3   3   3        105.15        100.10         1.26 o                         
   4   3   3         22.18         24.26         0.82 o                         
   5   3   3        168.66        188.91         3.60 o                         
   6   3   3        239.18        252.60         2.06 o                         
   7   3   3         54.54         61.76         1.24 o                         
   8   3   3         19.08         19.33         0.93 o                         
   9   3   3        288.42        280.43         3.33 o                         
  10   3   3        203.60        208.98         3.08 o                         
  11   3   3        358.10        364.73         4.09 o                         
  12   3   3        105.35         99.94         2.46 o                         
  13   3   3          9.35         11.30         1.74 o                         
  14   3   3         14.76         13.18         1.48 o                         
  15   3   3        121.81        136.03         3.18 o                         
  16   3   3          3.28          3.49         1.79 o                         
  17   3   3         36.75         38.04         2.28 o                         
 -18   4   3         12.60         15.63         1.72 o                         
 -17   4   3         16.25         15.21         1.55 o                         
 -16   4   3          2.19          4.89         1.04 o                         
 -15   4   3          0.34         -0.19         0.84 o                         
 -14   4   3         60.77         52.66         1.46 o                         
 -13   4   3        371.58        371.18         3.12 o                         
 -12   4   3         27.65         27.19         1.15 o                         
 -11   4   3         13.47         13.25         1.06 o                         
 -10   4   3        164.48        156.87         2.93 o                         
  -9   4   3        358.66        345.55         4.05 o                         
  -8   4   3        744.83        716.83         5.59 o                         
  -7   4   3         38.94         41.81         1.95 o                         
  -6   4   3         69.49         69.72         1.41 o                         
  -5   4   3         38.63         32.27         2.67 o                         
  -4   4   3         35.61         37.30         1.12 o                         
  -3   4   3          0.35          1.61         1.11 o                         
  -2   4   3        877.28        844.52         3.79 o                         
  -1   4   3        110.21        101.94         1.49 o                         
   0   4   3          0.67          0.69         0.70 o                         
   1   4   3          0.01         -0.33         1.02 o                         
   2   4   3         66.46         63.57         1.27 o                         
   3   4   3         30.84         34.01         1.08 o                         
   4   4   3          6.05          4.07         0.72 o                         
   5   4   3          8.21          5.46         0.81 o                         
   6   4   3          2.45          2.26         0.82 o                         
   7   4   3         60.57         49.30         1.28 o                         
   8   4   3        106.19         97.56         1.65 o                         
   9   4   3        539.08        500.66        10.81 o                         
  10   4   3        275.67        256.26         3.26 o                         
  11   4   3         80.99         82.95         2.56 o                         
  12   4   3         14.71         14.42         1.21 o                         
  13   4   3         97.46        103.34         4.20 o                         
  14   4   3        151.27        167.82         2.55 o                         
  15   4   3          0.35         -0.06         1.16 o                         
  16   4   3        110.96        108.33         2.40 o                         
 -15   5   3         73.89         77.57         2.85 o                         
 -14   5   3          4.23          8.40         1.80 o                         
 -13   5   3         40.60         38.90         2.30 o                         
 -12   5   3         63.59         62.19         2.57 o                         
 -11   5   3          0.18          0.30         1.49 o                         
 -10   5   3          0.07          0.91         1.50 o                         
  -9   5   3         14.75         13.55         1.09 o                         
  -8   5   3         40.84         36.09         1.55 o                         
  -7   5   3         11.77         15.41         1.13 o                         
  -6   5   3          9.61         14.79         1.10 o                         
  -5   5   3        408.61        411.99         3.18 o                         
  -4   5   3        471.89        464.96        10.70 o                         
  -3   5   3          0.37          5.05         3.34 o                         
  -2   5   3         23.38         26.58         1.35 o                         
  -1   5   3         60.83         54.65         1.43 o                         
   0   5   3         15.91         13.77         1.04 o                         
   1   5   3          2.40          3.68         0.93 o                         
   2   5   3         19.15         20.05         1.10 o                         
   3   5   3        114.67        116.35         3.60 o                         
   4   5   3        297.33        285.85         6.59 o                         
   5   5   3          1.26          0.88         0.89 o                         
   6   5   3        171.96        178.66         4.86 o                         
   7   5   3          1.36          0.86         1.17 o                         
   8   5   3         63.41         70.30         2.31 o                         
   9   5   3        115.85        110.16         2.67 o                         
  10   5   3          1.85          5.34         1.38 o                         
  11   5   3         69.78         71.89         2.40 o                         
  12   5   3         54.32         57.30         2.39 o                         
  13   5   3         68.85         82.32         2.81 o                         
  14   5   3         34.42         32.76         1.99 o                         
 -11   6   3          7.10          6.26         1.97 o                         
 -10   6   3         22.92         26.37         1.95 o                         
  -9   6   3          2.04          2.40         1.31 o                         
  -8   6   3         70.40         75.09         2.71 o                         
  -7   6   3        157.49        165.45         3.60 o                         
  -6   6   3          2.83          1.72         1.53 o                         
  -5   6   3          0.05         -0.72         1.49 o                         
  -4   6   3         18.57         14.56         1.91 o                         
  -3   6   3         26.99         31.85         2.04 o                         
  -2   6   3          0.86          0.36         0.88 o                         
  -1   6   3          2.14          2.83         1.04 o                         
   0   6   3          8.94          8.88         1.06 o                         
   1   6   3         12.28          9.89         1.77 o                         
   2   6   3          1.55          0.83         1.00 o                         
   3   6   3         54.14         53.91         1.73 o                         
   4   6   3          0.03          0.15         0.92 o                         
   5   6   3         54.94         57.66         1.70 o                         
   6   6   3         13.72          8.31         1.16 o                         
   7   6   3         61.46         64.25         2.27 o                         
   8   6   3         14.70         13.93         2.58 o                         
   9   6   3          0.15          2.13         1.84 o                         
  10   6   3         16.08         18.16         1.29 o                         
  11   6   3         39.18         53.87         2.43 o                         
  -4   7   3         77.85         82.65         3.11 o                         
  -3   7   3          6.16          7.64         2.12 o                         
  -2   7   3          5.07         12.36         2.24 o                         
  -1   7   3         25.94         37.03         2.41 o                         
   0   7   3         44.77         49.12         2.26 o                         
   1   7   3          0.32         -0.10         1.81 o                         
   2   7   3         26.12         30.49         2.29 o                         
 -22   0   4          8.21          6.77         1.81 o                         
 -21   0   4          0.22         -0.06         1.36 o                         
 -20   0   4          0.05         -0.90         1.50 o                         
 -19   0   4          8.67         11.61         1.61 o                         
 -18   0   4        367.66        354.14         4.37 o                         
 -17   0   4        267.52        265.03         2.65 o                         
 -16   0   4         87.07         87.39         2.99 o                         
 -15   0   4         72.70         73.11         1.45 o                         
 -14   0   4        719.33        715.79         3.65 o                         
 -13   0   4        469.20        437.95         7.43 o                         
 -12   0   4         51.90         57.64         1.16 o                         
 -11   0   4        553.66        566.41         4.25 o                         
 -10   0   4        785.48        825.76         4.79 o                         
  -9   0   4        373.43        383.13         3.26 o                         
  -8   0   4        586.58        630.88         4.34 o                         
  -7   0   4        688.62        728.15         5.89 o                         
  -6   0   4       1251.77       1289.66         7.38 o                         
  -5   0   4       1611.93       1581.35         7.14 o                         
  -4   0   4       2547.09       2609.25         7.55 o                         
  -3   0   4      10038.40       9900.33        34.95 o                         
  -2   0   4      13107.61      13207.84       162.30 o                         
  -1   0   4      15539.74      15326.98       115.65 o                         
   0   0   4       9332.36       9137.68        53.23 o                         
   1   0   4       5790.31       5728.75        38.19 o                         
   2   0   4         11.48          8.87         0.41 o                         
   3   0   4       1266.80       1427.83         4.35 o                         
   4   0   4       1651.72       1829.50         5.40 o                         
   5   0   4       5981.02       6244.19        43.65 o                         
   6   0   4        916.11       1021.54         4.70 o                         
   7   0   4         92.75        101.38         1.74 o                         
   8   0   4        257.77        254.82         2.75 o                         
   9   0   4        184.87        212.08         2.68 o                         
  10   0   4         11.64         16.99         1.18 o                         
  11   0   4        105.20         87.32         2.10 o                         
  12   0   4        330.31        300.47         3.68 o                         
  13   0   4        320.14        302.05         3.87 o                         
  14   0   4       1533.03       1535.00         8.72 o                         
  15   0   4         52.65         51.61         2.60 o                         
  16   0   4          1.18          1.90         1.66 o                         
  17   0   4          0.52          2.69         1.70 o                         
  18   0   4          3.53          3.66         1.70 o                         
 -22   1   4          0.57          1.02         1.41 o                         
 -21   1   4          7.43          5.75         1.26 o                         
 -20   1   4          1.58          1.80         1.43 o                         
 -19   1   4          0.22         -0.16         0.92 o                         
 -18   1   4          1.42          0.21         0.78 o                         
 -17   1   4         13.00         13.13         0.95 o                         
 -16   1   4         18.48         20.17         0.88 o                         
 -15   1   4         12.38         14.23         0.82 o                         
 -14   1   4        269.95        270.21         2.51 o                         
 -13   1   4         18.73         20.93         0.70 o                         
 -12   1   4        640.80        631.59         2.40 o                         
 -11   1   4       1174.64       1135.79         4.43 o                         
 -10   1   4          7.42          7.55         0.48 o                         
  -9   1   4          2.52          3.63         0.62 o                         
  -8   1   4         60.01         59.17         0.58 o                         
  -7   1   4       2355.04       2385.84         3.95 o                         
  -6   1   4        586.23        578.31         3.41 o                         
  -5   1   4        634.36        623.74         1.83 o                         
  -4   1   4        941.95        955.25         1.93 o                         
  -3   1   4          3.28          3.83         0.42 o                         
  -2   1   4        501.81        504.48         1.55 o                         
  -1   1   4       2345.04       2246.06         3.25 o                         
   0   1   4        317.41        312.82         1.08 o                         
   1   1   4         20.60         18.37         0.84 o                         
   2   1   4       1516.69       1573.44        23.20 o                         
   3   1   4        123.92        132.13         1.27 o                         
   4   1   4         92.85        116.55         4.08 o                         
   5   1   4        295.02        284.88         2.35 o                         
   6   1   4        145.96        157.08         6.44 o                         
   7   1   4       1663.99       1744.75         6.51 o                         
   8   1   4         60.46         67.31         1.16 o                         
   9   1   4        119.12        126.24         1.55 o                         
  10   1   4         97.70         95.54         1.46 o                         
  11   1   4        160.38        167.76         1.94 o                         
  12   1   4        769.30        740.71         4.11 o                         
  13   1   4         50.53         55.90         1.47 o                         
  14   1   4         22.27         18.98         2.04 o                         
  15   1   4         27.13         26.09         1.34 o                         
  16   1   4          0.82          0.49         1.00 o                         
  17   1   4         65.62         65.64         1.81 o                         
  18   1   4          0.83          0.23         1.15 o                         
 -21   2   4         17.75         19.01         2.10 o                         
 -20   2   4         40.18         38.16         1.58 o                         
 -19   2   4         72.13         75.41         1.81 o                         
 -18   2   4         58.38         60.03         1.71 o                         
 -17   2   4          3.96          3.35         0.98 o                         
 -16   2   4         76.27         82.68         1.70 o                         
 -15   2   4        145.16        152.91         5.56 o                         
 -14   2   4          6.39          6.64         0.99 o                         
 -13   2   4          8.18          8.68         0.93 o                         
 -12   2   4         23.57         22.75         1.04 o                         
 -11   2   4         29.61         32.01         2.17 o                         
 -10   2   4        423.88        407.24         4.92 o                         
  -9   2   4        368.64        336.72         2.28 o                         
  -8   2   4       1433.16       1419.35         4.38 o                         
  -7   2   4          4.75          5.28         0.83 o                         
  -6   2   4          4.75          9.87         1.39 o                         
  -5   2   4         71.36         65.80         0.67 o                         
  -4   2   4        497.05        534.84         3.19 o                         
  -3   2   4       2159.28       2251.40         2.76 o                         
  -2   2   4          0.12          0.04         0.22 o                         
  -1   2   4        124.16         99.51         1.05 o                         
   0   2   4       1251.41       1335.31         2.43 o                         
   1   2   4        316.42        307.18         2.07 o                         
   2   2   4        272.65        277.11         2.05 o                         
   3   2   4        195.43        220.34         5.21 o                         
   4   2   4        345.60        356.14         2.43 o                         
   5   2   4         33.72         28.16         0.82 o                         
   6   2   4          0.07          0.41         0.61 o                         
   7   2   4        497.72        482.28         3.58 o                         
   8   2   4         17.36         21.19         1.18 o                         
   9   2   4         52.76         51.02         1.64 o                         
  10   2   4        978.47        978.40         5.97 o                         
  11   2   4        721.29        714.23         5.40 o                         
  12   2   4        637.78        640.64         5.36 o                         
  13   2   4          7.90          9.30         1.45 o                         
  14   2   4        243.62        248.97         3.76 o                         
  15   2   4         16.89         23.13         1.82 o                         
  16   2   4         41.13         36.81         2.17 o                         
  17   2   4         37.58         38.64         2.29 o                         
  18   2   4         62.19         64.73         2.54 o                         
 -19   3   4         33.82         38.56         1.63 o                         
 -18   3   4        144.52        157.71         2.40 o                         
 -17   3   4         69.16         67.62         1.75 o                         
 -16   3   4          3.21          2.30         1.03 o                         
 -15   3   4         67.86         66.42         1.58 o                         
 -14   3   4        268.05        266.14         2.63 o                         
 -13   3   4        135.30        137.60         4.64 o                         
 -12   3   4         30.50         26.74         1.97 o                         
 -11   3   4        348.85        347.99         3.88 o                         
 -10   3   4         40.76         38.47         2.24 o                         
  -9   3   4         10.97         10.43         0.84 o                         
  -8   3   4         88.76         96.22         1.45 o                         
  -7   3   4       1570.43       1565.86        19.20 o                         
  -6   3   4        223.06        218.13         1.89 o                         
  -5   3   4          7.15          5.09         0.52 o                         
  -4   3   4         25.32         20.11         0.61 o                         
  -3   3   4        594.74        611.87         3.02 o                         
  -2   3   4        794.07        873.98         5.41 o                         
  -1   3   4        285.65        326.26         1.67 o                         
   0   3   4        378.05        358.32         1.87 o                         
   1   3   4        479.19        519.08         5.21 o                         
   2   3   4       1265.03       1265.06         3.32 o                         
   3   3   4        430.87        476.77         4.96 o                         
   4   3   4        328.12        283.18         4.10 o                         
   5   3   4         52.87         46.87         1.04 o                         
   6   3   4         78.76         69.39         1.28 o                         
   7   3   4        376.95        346.57         2.55 o                         
   8   3   4         43.25         44.90         2.73 o                         
   9   3   4          1.23          1.14         0.91 o                         
  10   3   4        609.69        604.83         3.78 o                         
  11   3   4       1624.83       1628.58         8.46 o                         
  12   3   4         48.76         52.36         2.15 o                         
  13   3   4        157.85        168.30         3.17 o                         
  14   3   4          0.04         -0.82         1.25 o                         
  15   3   4          4.33          4.44         1.58 o                         
  16   3   4         13.72         16.40         1.94 o                         
  17   3   4         80.59         85.58         3.02 o                         
 -18   4   4          9.40          7.33         1.67 o                         
 -17   4   4          1.52          2.26         2.94 o                         
 -16   4   4          0.03         -1.39         1.97 o                         
 -15   4   4          0.93          0.66         0.98 o                         
 -14   4   4          6.54          6.09         1.00 o                         
 -13   4   4         98.62         97.45         1.77 o                         
 -12   4   4         36.34         31.93         1.29 o                         
 -11   4   4         76.99         77.37         2.31 o                         
 -10   4   4         41.48         40.73         1.84 o                         
  -9   4   4         11.97         14.73         1.17 o                         
  -8   4   4       1014.03        962.67        14.97 o                         
  -7   4   4         14.15         13.42         0.75 o                         
  -6   4   4         42.69         32.84         0.86 o                         
  -5   4   4          5.80          7.19         0.66 o                         
  -4   4   4        836.09        810.57         6.17 o                         
  -3   4   4        150.39        145.99         2.22 o                         
  -2   4   4          2.25          1.80         0.57 o                         
  -1   4   4          6.18          7.09         0.61 o                         
   0   4   4         27.23         22.39         1.10 o                         
   1   4   4         23.37         25.94         0.76 o                         
   2   4   4        111.02        117.56         1.27 o                         
   3   4   4        120.50        118.14         1.37 o                         
   4   4   4        263.76        242.24         1.76 o                         
   5   4   4         18.39         14.41         1.86 o                         
   6   4   4         96.23         96.08         1.55 o                         
   7   4   4         10.30          8.82         1.26 o                         
   8   4   4         43.79         39.25         1.25 o                         
   9   4   4          0.00          0.65         0.95 o                         
  10   4   4         96.40         99.51         1.83 o                         
  11   4   4         92.78         88.51         1.81 o                         
  12   4   4          2.19          8.98         3.03 o                         
  13   4   4          2.48          4.33         1.22 o                         
  14   4   4         23.12         23.45         1.48 o                         
  15   4   4         51.79         49.93         1.85 o                         
  16   4   4         18.77         24.86         2.44 o                         
 -15   5   4         27.28         28.27         2.32 o                         
 -14   5   4         73.35         77.88         2.84 o                         
 -13   5   4         29.22         28.58         1.99 o                         
 -12   5   4        132.58        136.24         3.13 o                         
 -11   5   4         12.82         12.31         1.83 o                         
 -10   5   4         91.97         86.05         2.58 o                         
  -9   5   4          4.18          6.49         1.65 o                         
  -8   5   4         15.87         12.09         1.58 o                         
  -7   5   4        668.28        650.68         5.91 o                         
  -6   5   4         18.31         15.08         1.87 o                         
  -5   5   4         29.21         27.99         1.91 o                         
  -4   5   4         23.97         24.84         1.79 o                         
  -3   5   4        304.27        286.03         3.99 o                         
  -2   5   4         70.63         66.08         2.34 o                         
  -1   5   4          6.13          5.85         1.13 o                         
   0   5   4        141.17        140.31         1.91 o                         
   1   5   4        144.89        149.46         1.98 o                         
   2   5   4        206.31        191.59         2.23 o                         
   3   5   4         46.48         37.60         2.01 o                         
   4   5   4         31.92         22.90         2.54 o                         
   5   5   4         13.21         11.50         1.03 o                         
   6   5   4        309.72        263.98         4.96 o                         
   7   5   4         83.18         88.66         2.26 o                         
   8   5   4         18.36         16.61         1.48 o                         
   9   5   4          7.57          8.98         1.45 o                         
  10   5   4          1.49          2.73         1.44 o                         
  11   5   4         25.16         28.15         1.81 o                         
  12   5   4          9.63         14.20         1.55 o                         
  13   5   4         14.66         16.27         1.95 o                         
 -11   6   4         42.70         41.15         2.31 o                         
 -10   6   4        246.17        252.20         4.41 o                         
  -9   6   4          0.25          3.55         1.92 o                         
  -8   6   4         25.36         25.50         2.18 o                         
  -7   6   4          0.87          0.37         1.42 o                         
  -6   6   4         81.61         88.03         2.80 o                         
  -5   6   4          1.39          0.35         1.67 o                         
  -4   6   4         17.50         14.41         1.82 o                         
  -3   6   4         26.71         28.94         1.91 o                         
  -2   6   4         28.28         31.65         2.10 o                         
   0   6   4         70.78         69.62         2.65 o                         
   1   6   4         47.34         56.73         2.60 o                         
   2   6   4          8.77          6.97         1.92 o                         
   3   6   4        107.55         96.94         2.96 o                         
   4   6   4         83.96         83.11         2.98 o                         
   5   6   4          2.45          0.80         1.89 o                         
   6   6   4        260.53        262.14         4.72 o                         
   7   6   4         10.87          6.60         2.10 o                         
   8   6   4          8.21         10.55         2.35 o                         
   9   6   4          9.64          4.19         1.33 o                         
  10   6   4         17.70         20.06         1.74 o                         
 -22   1   5          1.12          3.73         1.33 o                         
 -21   1   5          8.88          8.83         1.57 o                         
 -20   1   5         23.86         20.90         1.31 o                         
 -19   1   5         18.05         17.38         1.20 o                         
 -18   1   5         11.65         10.08         1.20 o                         
 -17   1   5          8.22          6.27         0.82 o                         
 -16   1   5          6.12          5.60         0.68 o                         
 -15   1   5         19.36         19.88         0.74 o                         
 -14   1   5         32.63         33.80         0.78 o                         
 -13   1   5         27.80         30.63         0.73 o                         
 -12   1   5        454.61        476.88         2.17 o                         
 -11   1   5        327.46        345.22         2.34 o                         
 -10   1   5        133.66        156.28         1.06 o                         
  -9   1   5        367.60        331.60         1.79 o                         
  -8   1   5        115.02        115.51         0.74 o                         
  -7   1   5       1104.76       1134.72         5.64 o                         
  -6   1   5         51.88         50.89         1.55 o                         
  -5   1   5       1329.68       1427.29         4.29 o                         
  -4   1   5         28.39         37.72         0.51 o                         
  -3   1   5       1072.49       1093.49         3.67 o                         
  -2   1   5        642.84        651.64         6.06 o                         
  -1   1   5         29.69         40.57         0.58 o                         
   0   1   5        185.34        196.04         1.21 o                         
   1   1   5        249.99        261.04         2.34 o                         
   2   1   5        314.77        343.18         1.47 o                         
   3   1   5         29.68         30.02         0.89 o                         
   4   1   5        249.42        275.09         4.42 o                         
   5   1   5         15.56         20.20         0.71 o                         
   6   1   5        425.03        437.84         3.19 o                         
   7   1   5        158.48        155.89         2.12 o                         
   8   1   5         89.17         90.94         1.78 o                         
   9   1   5        319.25        324.82         3.29 o                         
  10   1   5          6.63          4.68         1.07 o                         
  11   1   5        533.70        527.53         3.31 o                         
  12   1   5          7.28          6.84         1.00 o                         
  13   1   5        277.94        276.89         3.13 o                         
  14   1   5         65.96         67.66         1.64 o                         
  15   1   5         12.32         11.81         1.15 o                         
  16   1   5         84.47         87.26         2.71 o                         
  17   1   5         32.55         35.10         2.00 o                         
  18   1   5         38.27         48.38         2.22 o                         
 -21   2   5          1.35          1.74         1.72 o                         
 -20   2   5         10.81         10.10         1.30 o                         
 -19   2   5         23.77         23.31         1.37 o                         
 -18   2   5         87.77         89.08         1.88 o                         
 -17   2   5        131.29        137.80         2.15 o                         
 -16   2   5        252.89        260.99         3.04 o                         
 -15   2   5        178.49        201.64         7.00 o                         
 -14   2   5         97.62         96.78         2.30 o                         
 -13   2   5         28.47         24.57         1.22 o                         
 -12   2   5        146.52        147.66         4.08 o                         
 -11   2   5        355.39        332.01         5.85 o                         
 -10   2   5          3.22          4.39         0.56 o                         
  -9   2   5         56.70         60.53         0.88 o                         
  -8   2   5        101.24        104.15         1.39 o                         
  -7   2   5       1024.26       1033.63         4.92 o                         
  -6   2   5         64.41         46.71         0.85 o                         
  -5   2   5       1441.94       1467.25         3.56 o                         
  -4   2   5        701.54        712.63         2.19 o                         
  -3   2   5        163.25        167.93         1.01 o                         
  -2   2   5          4.42          6.12         0.27 o                         
  -1   2   5        141.65        177.06         0.85 o                         
   0   2   5          0.07          0.44         0.27 o                         
   1   2   5         73.50         79.88         0.67 o                         
   2   2   5         87.07         76.91         0.72 o                         
   3   2   5        113.25        105.37         1.18 o                         
   4   2   5         25.21         24.74         0.75 o                         
   5   2   5         22.07         23.12         1.03 o                         
   6   2   5         36.15         36.95         0.97 o                         
   7   2   5         18.86         18.53         1.14 o                         
   8   2   5        370.22        387.20         2.76 o                         
   9   2   5        637.44        652.21         4.79 o                         
  10   2   5        688.73        687.94         5.17 o                         
  11   2   5        480.45        500.66         4.68 o                         
  12   2   5         47.57         50.97         2.04 o                         
  13   2   5        187.34        198.83         3.38 o                         
  14   2   5         73.51         68.39         2.24 o                         
  15   2   5         30.70         32.37         1.90 o                         
  16   2   5          2.98          1.24         1.54 o                         
  17   2   5          2.40          2.32         1.45 o                         
 -19   3   5         11.75         10.33         1.83 o                         
 -18   3   5         11.51         11.46         1.11 o                         
 -17   3   5          2.04          2.49         1.01 o                         
 -16   3   5         43.78         41.47         1.48 o                         
 -15   3   5         33.20         32.64         1.34 o                         
 -14   3   5        216.62        216.35         4.39 o                         
 -13   3   5        299.43        298.80         2.72 o                         
 -12   3   5          0.32         -0.10         1.42 o                         
 -11   3   5         31.31         36.85         1.20 o                         
 -10   3   5         58.16         56.00         1.46 o                         
  -9   3   5        188.98        198.13         2.02 o                         
  -8   3   5        470.92        468.70         3.01 o                         
  -7   3   5         42.51         44.43         1.16 o                         
  -6   3   5          9.33          9.54         1.30 o                         
  -5   3   5        132.03        134.44         1.78 o                         
  -4   3   5        133.02        130.23         1.53 o                         
  -3   3   5          0.12         -0.22         0.45 o                         
  -2   3   5         36.51         42.67         0.96 o                         
  -1   3   5          0.53          0.77         0.43 o                         
   0   3   5         33.37         30.71         0.67 o                         
   1   3   5        646.08        662.60         2.85 o                         
   2   3   5        505.10        534.25         2.27 o                         
   3   3   5         37.82         44.33         0.99 o                         
   4   3   5          7.04          8.80         0.70 o                         
   5   3   5         29.98         27.19         0.94 o                         
   6   3   5        123.48        117.96         1.58 o                         
   7   3   5        245.87        254.75         2.32 o                         
   8   3   5          5.49          4.81         0.95 o                         
   9   3   5         17.25         17.47         1.16 o                         
  10   3   5         50.48         55.49         1.56 o                         
  11   3   5        254.58        257.35         5.34 o                         
  12   3   5         21.68         23.03         1.35 o                         
  13   3   5          0.11         -0.55         1.02 o                         
  14   3   5         11.75         13.53         1.25 o                         
  15   3   5          0.12          1.71         1.61 o                         
 -18   4   5          0.83          0.09         1.09 o                         
 -17   4   5          1.86          1.70         1.17 o                         
 -16   4   5          0.82          0.36         1.58 o                         
 -15   4   5          5.76          7.98         1.14 o                         
 -14   4   5         84.32         80.01         1.75 o                         
 -13   4   5          3.19          3.58         1.07 o                         
 -12   4   5          4.63          5.96         1.31 o                         
 -11   4   5        270.57        258.23         2.55 o                         
 -10   4   5          0.30          2.53         0.93 o                         
  -9   4   5          0.91          1.68         0.92 o                         
  -8   4   5         48.18         46.71         2.21 o                         
  -7   4   5        205.76        198.58         2.11 o                         
  -6   4   5        435.79        433.72         2.94 o                         
  -5   4   5          3.24          2.97         1.30 o                         
  -4   4   5         24.02         25.77         1.72 o                         
  -3   4   5          3.70          2.50         1.26 o                         
  -2   4   5        338.15        337.20         2.57 o                         
  -1   4   5         81.82         69.15         1.39 o                         
   0   4   5          4.56          5.13         0.94 o                         
   1   4   5         13.13          9.30         1.30 o                         
   2   4   5         60.90         61.39         1.01 o                         
   3   4   5        149.85        145.97         1.45 o                         
   4   4   5         34.74         35.95         0.91 o                         
   5   4   5         12.32         10.93         0.84 o                         
   6   4   5          9.26          7.97         0.86 o                         
   7   4   5         76.75         75.04         1.49 o                         
   8   4   5          0.87          2.85         1.05 o                         
   9   4   5        232.71        238.16         2.60 o                         
  10   4   5          4.60          6.16         0.98 o                         
  11   4   5          0.00          1.15         1.02 o                         
  12   4   5        208.05        208.62         2.68 o                         
  13   4   5        171.69        188.40         2.68 o                         
  14   4   5         68.71         78.07         1.90 o                         
  15   4   5         16.45         15.17         1.50 o                         
 -16   5   5          0.69          3.68         1.71 o                         
 -15   5   5         74.90         78.50         2.43 o                         
 -14   5   5         21.31         24.37         1.30 o                         
 -13   5   5          5.48          7.15         1.08 o                         
 -12   5   5          0.00          1.79         1.68 o                         
 -11   5   5          0.00          0.83         1.59 o                         
 -10   5   5          0.19          0.18         1.36 o                         
  -9   5   5          2.61          4.55         1.57 o                         
  -8   5   5         88.59         83.46         2.59 o                         
  -7   5   5         34.23         36.35         1.90 o                         
  -6   5   5         17.18         16.63         1.79 o                         
  -5   5   5        102.89        100.30         2.73 o                         
  -4   5   5          5.48          5.31         1.64 o                         
  -3   5   5         21.61         20.61         1.73 o                         
  -2   5   5         41.42         39.67         2.09 o                         
  -1   5   5        183.45        180.87         3.45 o                         
   0   5   5        360.69        386.08         4.73 o                         
   1   5   5        119.96        112.44         2.92 o                         
   2   5   5          6.02          5.29         1.66 o                         
   3   5   5         99.98         99.80         2.81 o                         
   4   5   5         16.09         26.03         2.08 o                         
   5   5   5          0.00         -0.32         1.60 o                         
   6   5   5         53.07         52.43         1.61 o                         
   7   5   5         19.12         17.73         1.66 o                         
   8   5   5          9.22          7.13         1.75 o                         
   9   5   5         16.62         15.66         2.05 o                         
  10   5   5          8.46         10.51         1.74 o                         
  11   5   5        119.27        122.37         2.21 o                         
  12   5   5          8.57          9.25         1.36 o                         
  13   5   5         27.57         30.09         2.01 o                         
 -11   6   5         37.25         41.45         2.43 o                         
 -10   6   5          3.28          3.26         1.90 o                         
  -9   6   5          5.28          4.61         1.64 o                         
  -8   6   5          0.79          0.34         1.49 o                         
  -7   6   5         19.71         22.39         1.72 o                         
  -6   6   5         45.81         46.49         2.37 o                         
  -5   6   5          0.01          1.27         1.78 o                         
  -4   6   5          0.01          1.77         1.66 o                         
  -3   6   5          2.70          2.33         1.41 o                         
  -2   6   5          5.02          3.55         1.41 o                         
  -1   6   5          0.26          0.09         1.45 o                         
   0   6   5          7.87          8.74         1.79 o                         
   1   6   5         32.02         30.90         2.13 o                         
   2   6   5         90.15         83.33         2.80 o                         
   3   6   5        110.15        117.59         3.38 o                         
   4   6   5          6.07          5.33         1.81 o                         
   5   6   5          3.03          5.63         2.05 o                         
   6   6   5         13.80         13.67         2.11 o                         
   7   6   5          0.01         -0.99         1.84 o                         
 -20   0   6         97.32        105.56         2.98 o                         
 -19   0   6         56.32         58.26         2.39 o                         
 -18   0   6          0.74          4.42         1.53 o                         
 -17   0   6        800.95        793.79         6.40 o                         
 -16   0   6         81.08         77.44         2.22 o                         
 -15   0   6        388.50        388.81         2.96 o                         
 -14   0   6        119.58        116.83         1.63 o                         
 -13   0   6        184.99        195.00         1.91 o                         
 -12   0   6        305.78        316.14         3.65 o                         
 -11   0   6         43.37         53.63         0.88 o                         
 -10   0   6          1.88          0.36         0.57 o                         
  -9   0   6        320.15        301.65         1.86 o                         
  -8   0   6        124.87        136.35         1.95 o                         
  -7   0   6        748.35        757.25         8.89 o                         
  -6   0   6       1166.75       1186.23         7.54 o                         
  -5   0   6       1763.22       1780.05         2.84 o                         
  -4   0   6       1472.13       1483.43         3.02 o                         
  -3   0   6        638.32        641.76         2.62 o                         
  -2   0   6        300.17        310.67         1.12 o                         
  -1   0   6       1249.68       1319.97         9.25 o                         
   0   0   6       2155.79       2282.55        24.33 o                         
   1   0   6       4754.97       5039.50        10.91 o                         
   2   0   6        615.86        652.96         4.11 o                         
   3   0   6        636.71        682.26         4.30 o                         
   4   0   6          1.70          4.11         2.12 o                         
   5   0   6        113.61        136.23         1.43 o                         
   6   0   6         44.95         39.70         1.23 o                         
   7   0   6        735.73        767.20         4.67 o                         
   8   0   6        104.81         98.40         1.91 o                         
   9   0   6         12.83         10.85         1.19 o                         
  10   0   6        254.52        248.78         3.24 o                         
  11   0   6         18.42         18.21         1.52 o                         
  12   0   6        661.55        630.67         5.43 o                         
  13   0   6        498.68        493.16         5.08 o                         
  14   0   6          3.52          5.00         1.37 o                         
  15   0   6        210.08        203.64         3.72 o                         
  16   0   6        125.14        122.53         3.12 o                         
  17   0   6        100.20        104.52         2.90 o                         
 -20   1   6          7.46          5.52         2.09 o                         
 -19   1   6          2.02          0.88         1.04 o                         
 -18   1   6        107.51        110.35         5.85 o                         
 -17   1   6        100.91         99.47         1.47 o                         
 -16   1   6         89.53         81.74         1.31 o                         
 -15   1   6         85.85         85.66         2.02 o                         
 -14   1   6        122.99        122.64         2.38 o                         
 -13   1   6        199.55        188.87         3.38 o                         
 -12   1   6          6.49          7.28         0.60 o                         
 -11   1   6        601.95        562.34         4.54 o                         
 -10   1   6        144.19        146.12         1.26 o                         
  -9   1   6          1.20          1.07         0.51 o                         
  -8   1   6         21.37         20.51         0.51 o                         
  -7   1   6        187.42        193.98         1.27 o                         
  -6   1   6        522.16        523.87         2.26 o                         
  -5   1   6         74.21         76.41         0.86 o                         
  -4   1   6         46.90         52.77         0.60 o                         
  -3   1   6          6.34          7.40         0.36 o                         
  -2   1   6        168.31        160.63         1.11 o                         
  -1   1   6        103.98         90.11         0.85 o                         
   0   1   6        418.38        452.00         2.76 o                         
   1   1   6        377.99        389.98         1.42 o                         
   2   1   6       1284.06       1355.75         2.97 o                         
   3   1   6       1962.16       2034.26         5.44 o                         
   4   1   6        188.15        182.85         4.34 o                         
   5   1   6       1838.20       1782.37         7.64 o                         
   6   1   6         33.42         32.28         0.92 o                         
   7   1   6        919.97        906.37        12.14 o                         
   8   1   6        325.39        311.84         3.15 o                         
   9   1   6         48.14         45.73         1.54 o                         
  10   1   6         59.08         58.22         1.74 o                         
  11   1   6          4.25          5.83         1.15 o                         
  12   1   6          0.44          0.85         1.17 o                         
  13   1   6        466.88        455.86         4.84 o                         
  14   1   6          1.99         -0.99         1.01 o                         
  15   1   6         40.20         36.51         2.04 o                         
  16   1   6         19.07         19.18         1.91 o                         
  17   1   6          0.27          0.75         1.69 o                         
 -21   2   6          6.73          5.13         1.46 o                         
 -20   2   6          3.84          4.62         1.23 o                         
 -19   2   6         47.18         45.79         1.65 o                         
 -18   2   6          0.02          0.12         1.05 o                         
 -17   2   6        146.47        149.79         2.20 o                         
 -16   2   6         12.49         13.87         1.76 o                         
 -15   2   6          9.90         12.78         1.07 o                         
 -14   2   6        439.96        431.99         3.15 o                         
 -13   2   6        146.73        134.83         2.42 o                         
 -12   2   6        331.55        331.09         2.55 o                         
 -11   2   6         51.21         52.18         0.94 o                         
 -10   2   6        599.31        570.48         2.40 o                         
  -9   2   6          2.66          3.05         0.54 o                         
  -8   2   6         65.45         76.93         1.25 o                         
  -7   2   6        354.54        347.96         1.74 o                         
  -6   2   6        351.55        354.42         2.74 o                         
  -5   2   6        375.60        365.78         1.69 o                         
  -4   2   6        739.10        793.84         4.32 o                         
  -3   2   6         20.70         14.52         0.52 o                         
  -2   2   6        671.05        657.29         5.47 o                         
  -1   2   6        958.95        981.26         3.41 o                         
   0   2   6        945.79        954.32         2.72 o                         
   1   2   6        127.86         97.02         1.15 o                         
   2   2   6         39.26         41.03         0.78 o                         
   3   2   6         88.63         86.15         0.88 o                         
   4   2   6         13.01         11.23         0.68 o                         
   5   2   6          8.36          8.25         0.68 o                         
   6   2   6       1465.62       1419.15         4.78 o                         
   7   2   6       1268.23       1253.54         4.75 o                         
   8   2   6       1694.24       1674.70        12.17 o                         
   9   2   6        108.73        110.63         1.81 o                         
  10   2   6        363.82        374.48         4.16 o                         
  11   2   6          8.15          7.24         1.39 o                         
  12   2   6         55.43         55.12         1.99 o                         
  13   2   6         19.33         19.64         1.62 o                         
  14   2   6         10.36          9.38         1.58 o                         
  15   2   6         79.92         74.47         2.43 o                         
  16   2   6         18.45         15.90         1.81 o                         
  17   2   6         68.48         72.21         2.58 o                         
 -19   3   6          3.25          4.23         1.53 o                         
 -18   3   6         89.58         92.66         3.62 o                         
 -17   3   6         51.52         48.51         1.52 o                         
 -16   3   6         14.21         14.23         1.17 o                         
 -15   3   6        285.45        280.25         3.24 o                         
 -14   3   6          0.12          7.87         5.61 o                         
 -13   3   6         16.47         17.54         1.55 o                         
 -12   3   6         40.56         38.91         1.28 o                         
 -11   3   6        954.54        968.30         4.51 o                         
 -10   3   6          5.67          7.54         0.97 o                         
  -9   3   6          3.51          3.87         0.87 o                         
  -8   3   6         11.34         13.86         1.41 o                         
  -7   3   6        660.98        685.93         3.50 o                         
  -6   3   6         14.80         11.22         0.92 o                         
  -5   3   6        163.83        167.40         2.41 o                         
  -4   3   6          0.88          0.57         0.69 o                         
  -3   3   6         51.41         44.66         1.11 o                         
  -2   3   6          1.97          1.20         0.70 o                         
  -1   3   6         62.92         63.16         1.27 o                         
   0   3   6          1.37          3.90         0.77 o                         
   1   3   6        224.78        231.18         2.15 o                         
   2   3   6         54.56         58.03         1.32 o                         
   3   3   6         32.89         31.71         2.31 o                         
   4   3   6          5.70          4.68         1.35 o                         
   5   3   6         34.71         29.98         1.24 o                         
   6   3   6         76.32         76.04         1.93 o                         
   7   3   6       2300.72       2242.75        49.75 o                         
   8   3   6       1943.71       1929.49        13.15 o                         
   9   3   6         18.61         19.77         2.15 o                         
  10   3   6         74.70         78.20         1.73 o                         
  11   3   6         28.33         31.50         1.33 o                         
  12   3   6          0.15          0.31         0.94 o                         
  13   3   6          3.36          3.18         1.10 o                         
  14   3   6          1.42          1.23         1.81 o                         
  15   3   6          4.36          3.75         1.99 o                         
  16   3   6          4.63          1.75         1.75 o                         
 -17   4   6          0.69          1.04         1.12 o                         
 -16   4   6          0.62          3.70         1.15 o                         
 -15   4   6         67.44         77.21         1.82 o                         
 -14   4   6        126.88        127.79         2.08 o                         
 -13   4   6          4.68          6.21         1.75 o                         
 -12   4   6        147.66        141.06         2.05 o                         
 -11   4   6         12.71         12.52         1.08 o                         
 -10   4   6        104.99         99.54         1.76 o                         
  -9   4   6         13.85         14.91         1.10 o                         
  -8   4   6        172.85        169.21         2.08 o                         
  -7   4   6          0.02          0.66         0.84 o                         
  -6   4   6        290.85        279.08         7.17 o                         
  -5   4   6         23.47         22.26         1.07 o                         
  -4   4   6         21.78         23.07         1.36 o                         
  -3   4   6         49.62         47.05         1.44 o                         
  -2   4   6         22.17         23.60         1.08 o                         
  -1   4   6         40.09         32.39         2.70 o                         
   0   4   6        266.00        252.89         2.42 o                         
   1   4   6          0.16          1.06         0.85 o                         
   2   4   6         79.93         73.66         1.49 o                         
   3   4   6          1.82          0.01         0.91 o                         
   4   4   6          3.70          2.61         0.93 o                         
   5   4   6          3.57          3.18         1.00 o                         
   6   4   6         33.57         37.70         2.11 o                         
   7   4   6        341.14        327.20         4.45 o                         
   8   4   6        170.58        161.26         3.39 o                         
   9   4   6         11.03         15.49         1.81 o                         
  10   4   6         75.12         75.24         2.67 o                         
  11   4   6          3.43          3.28         1.90 o                         
  12   4   6         25.89         22.63         2.31 o                         
  13   4   6          1.32          3.38         2.03 o                         
  14   4   6         60.59         69.28         3.32 o                         
 -15   5   6         17.93         26.31         1.53 o                         
 -14   5   6         44.16         48.95         7.01 o                         
 -13   5   6         68.04         68.28         2.53 o                         
 -12   5   6          8.89          7.75         1.79 o                         
 -11   5   6         11.25         10.26         1.58 o                         
 -10   5   6          0.24         -0.42         1.49 o                         
  -9   5   6         20.98         21.56         1.85 o                         
  -8   5   6          9.09          8.68         1.68 o                         
  -7   5   6         70.15         69.16         2.29 o                         
  -6   5   6         85.69         86.04         2.57 o                         
  -5   5   6        224.79        224.16         3.75 o                         
  -4   5   6        441.21        432.98         4.89 o                         
  -3   5   6        395.56        383.71         4.70 o                         
  -2   5   6        455.05        440.06         5.07 o                         
  -1   5   6        268.41        243.50         3.89 o                         
   0   5   6          0.10          2.09         1.74 o                         
   1   5   6          1.43          0.78         1.68 o                         
   2   5   6        286.36        247.65         4.04 o                         
   3   5   6        133.90        133.34         3.19 o                         
   4   5   6         10.19          9.81         1.91 o                         
   5   5   6         46.95         45.00         2.22 o                         
   6   5   6          0.05          0.44         1.15 o                         
   7   5   6          2.73          1.98         1.55 o                         
   8   5   6          3.27          1.82         1.43 o                         
   9   5   6          2.47          1.87         1.49 o                         
  10   5   6         84.93         98.52         2.74 o                         
  11   5   6        130.90        144.20         3.76 o                         
  12   5   6        162.55        203.47         4.43 o                         
 -10   6   6          1.85         -0.41         1.83 o                         
  -9   6   6          1.73          4.58         1.91 o                         
  -8   6   6          5.89          6.57         1.85 o                         
  -7   6   6          7.73          8.81         1.57 o                         
  -6   6   6         53.07         53.84         2.41 o                         
  -5   6   6         41.66         44.08         2.41 o                         
  -4   6   6         27.19         30.10         2.23 o                         
  -3   6   6         18.52         16.46         1.94 o                         
  -2   6   6         10.50         12.16         1.87 o                         
  -1   6   6         22.71         19.70         2.02 o                         
   0   6   6          0.11          0.78         1.74 o                         
   1   6   6        268.91        251.84         4.50 o                         
   2   6   6         24.46         26.28         1.99 o                         
   3   6   6         33.23         26.24         2.24 o                         
   4   6   6          3.92          2.53         1.89 o                         
   5   6   6          0.05         -0.75         2.02 o                         
   6   6   6          4.41          0.26         2.08 o                         
 -20   1   7         46.54         49.47         2.60 o                         
 -19   1   7          3.07          3.31         1.28 o                         
 -18   1   7          0.42          1.36         1.11 o                         
 -17   1   7          0.11          0.18         0.99 o                         
 -16   1   7         23.59         23.21         1.48 o                         
 -15   1   7         25.65         24.61         1.17 o                         
 -14   1   7         84.36         93.40         2.79 o                         
 -13   1   7          0.18          1.41         0.72 o                         
 -12   1   7         49.23         50.86         1.19 o                         
 -11   1   7         12.17         16.71         0.60 o                         
 -10   1   7         43.51         36.31         0.68 o                         
  -9   1   7         24.57         38.94         0.78 o                         
  -8   1   7        183.09        187.21         1.34 o                         
  -7   1   7         11.85         11.46         0.54 o                         
  -6   1   7          0.48         -0.17         0.39 o                         
  -5   1   7        166.55        172.30         1.50 o                         
  -4   1   7        659.57        615.22         5.65 o                         
  -3   1   7         52.44         39.77         0.53 o                         
  -2   1   7         99.61         83.67         0.67 o                         
  -1   1   7        235.32        246.38         1.43 o                         
   0   1   7        131.41        136.48         1.01 o                         
   1   1   7         44.46         57.01         0.53 o                         
   2   1   7       1605.95       1567.42         3.38 o                         
   3   1   7        220.74        209.20         1.35 o                         
   4   1   7         78.11         82.51         2.13 o                         
   5   1   7         23.94         24.95         0.70 o                         
   6   1   7         62.04         58.05         1.17 o                         
   7   1   7          1.57          1.74         0.73 o                         
   8   1   7          0.24          0.89         0.74 o                         
   9   1   7         79.05         80.13         1.62 o                         
  10   1   7         89.50         80.81         2.06 o                         
  11   1   7          8.26         11.23         1.27 o                         
  12   1   7        132.56        128.24         2.78 o                         
  13   1   7         10.27          5.96         1.51 o                         
  14   1   7          0.47          2.42         1.48 o                         
  15   1   7         21.31         14.93         1.86 o                         
  16   1   7          2.29          4.19         1.72 o                         
  17   1   7          5.13          6.98         1.86 o                         
 -19   2   7         11.50         12.06         1.89 o                         
 -18   2   7         34.29         38.34         2.06 o                         
 -17   2   7          0.12          2.09         1.11 o                         
 -16   2   7         53.09         49.97         1.50 o                         
 -15   2   7         58.63         69.37         1.59 o                         
 -14   2   7         96.65         95.34         1.69 o                         
 -13   2   7         73.03         73.79         3.52 o                         
 -12   2   7          8.23          6.00         0.87 o                         
 -11   2   7         75.89         75.82         2.04 o                         
 -10   2   7          5.09          5.32         0.85 o                         
  -9   2   7        190.07        191.29         1.57 o                         
  -8   2   7        170.71        171.36         2.13 o                         
  -7   2   7         82.08         74.89         1.16 o                         
  -6   2   7        291.25        268.78         1.58 o                         
  -5   2   7        128.12        113.01         1.06 o                         
  -4   2   7         25.73         27.63         0.65 o                         
  -3   2   7         31.81         35.17         0.81 o                         
  -2   2   7        860.10        838.13         2.69 o                         
  -1   2   7       1177.90       1138.21        10.62 o                         
   0   2   7        841.47        814.76         2.73 o                         
   1   2   7         22.55         23.16         0.85 o                         
   2   2   7         14.28         15.15         0.97 o                         
   3   2   7        329.88        331.56         3.84 o                         
   4   2   7         14.38         16.62         1.66 o                         
   5   2   7         13.49         16.72         1.82 o                         
   6   2   7         83.17         79.34         2.57 o                         
   7   2   7         42.08         45.11         1.68 o                         
   8   2   7         60.96         57.99         1.42 o                         
   9   2   7         19.07         17.99         1.07 o                         
  10   2   7        104.91        109.03         1.89 o                         
  11   2   7        171.17        171.25         2.94 o                         
  12   2   7         19.90         18.41         2.43 o                         
  13   2   7         41.74         40.18         1.59 o                         
  14   2   7          5.80          2.81         1.11 o                         
  15   2   7          2.91          1.74         1.45 o                         
  16   2   7          8.59          9.72         1.78 o                         
 -19   3   7          2.57          2.12         1.73 o                         
 -18   3   7         67.06         67.21         1.81 o                         
 -17   3   7         49.58         53.28         1.64 o                         
 -16   3   7          0.06          2.49         1.98 o                         
 -15   3   7          7.61         10.38         1.15 o                         
 -14   3   7          1.90          3.36         1.25 o                         
 -13   3   7          3.42          3.01         0.95 o                         
 -12   3   7          3.60          4.39         1.02 o                         
 -11   3   7         48.45         48.70         1.35 o                         
 -10   3   7          5.51          4.48         0.89 o                         
  -9   3   7         41.97         43.66         2.07 o                         
  -8   3   7         90.69         86.90         1.83 o                         
  -7   3   7         69.30         69.66         1.35 o                         
  -6   3   7         67.31         72.84         1.38 o                         
  -5   3   7         81.22         80.55         1.41 o                         
  -4   3   7          9.68          5.55         0.83 o                         
  -3   3   7        168.76        155.07         4.61 o                         
  -2   3   7        132.49        130.41         1.72 o                         
  -1   3   7          0.50          0.50         0.77 o                         
   0   3   7         20.22         19.31         1.00 o                         
   1   3   7        102.65        103.64         1.60 o                         
   2   3   7         30.30         29.76         1.66 o                         
   3   3   7          9.48          8.87         1.02 o                         
   4   3   7        278.83        278.29         3.91 o                         
   5   3   7          0.02          0.20         1.69 o                         
   6   3   7          3.04          2.65         1.89 o                         
   7   3   7        366.40        370.93         4.79 o                         
   8   3   7        103.80        106.68         3.00 o                         
   9   3   7        110.66        112.80         3.03 o                         
  10   3   7        100.38        108.09         3.17 o                         
  11   3   7         29.56         30.66         2.11 o                         
  12   3   7          2.37          1.62         1.80 o                         
  13   3   7         18.53         18.51         2.12 o                         
  14   3   7         35.69         39.00         2.68 o                         
 -17   4   7          1.36          2.67         1.10 o                         
 -16   4   7         43.78         47.59         1.67 o                         
 -15   4   7         57.17         56.16         1.74 o                         
 -14   4   7         24.30         23.25         1.80 o                         
 -13   4   7         30.85         30.56         1.37 o                         
 -12   4   7         18.48         20.17         1.14 o                         
 -11   4   7         16.35         14.05         1.19 o                         
 -10   4   7        134.08        131.09         2.52 o                         
  -9   4   7         28.54         29.29         1.20 o                         
  -8   4   7          2.83          0.63         0.89 o                         
  -7   4   7         54.45         55.04         1.45 o                         
  -6   4   7        173.04        168.62         3.58 o                         
  -5   4   7        192.89        176.92         2.11 o                         
  -4   4   7         21.71         23.38         1.13 o                         
  -3   4   7          6.80          7.02         0.89 o                         
  -2   4   7         91.81         86.25         1.63 o                         
  -1   4   7          0.94          0.43         0.85 o                         
   0   4   7          0.01          0.35         0.91 o                         
   1   4   7        151.94        136.59         1.96 o                         
   2   4   7         53.09         45.72         1.57 o                         
   3   4   7         55.03         53.02         1.43 o                         
   4   4   7          7.90          8.60         1.46 o                         
   5   4   7        333.45        324.44         9.35 o                         
   6   4   7        127.63        126.33         3.16 o                         
   7   4   7         63.62         60.65         2.37 o                         
   8   4   7        174.28        167.71         3.54 o                         
   9   4   7          0.01         -0.36         1.47 o                         
  10   4   7          0.48          3.38         1.94 o                         
  11   4   7          0.12          2.58         1.64 o                         
  12   4   7         14.89         16.42         2.09 o                         
 -15   5   7         37.80         42.14         2.12 o                         
 -14   5   7          1.10          0.95         1.78 o                         
 -13   5   7          4.45          3.84         1.52 o                         
 -12   5   7          7.85          6.28         1.49 o                         
 -11   5   7         56.24         62.00         2.48 o                         
 -10   5   7         18.54         19.07         1.68 o                         
  -9   5   7         20.37         22.85         1.98 o                         
  -8   5   7         64.70         62.53         2.33 o                         
  -7   5   7         15.89         16.86         1.80 o                         
  -6   5   7         13.89         16.13         1.82 o                         
  -5   5   7        122.25        128.79         2.94 o                         
  -4   5   7         54.98         52.24         2.28 o                         
  -3   5   7          4.02          3.80         1.64 o                         
  -2   5   7          4.17          3.77         1.66 o                         
  -1   5   7         32.30         32.29         2.00 o                         
   0   5   7          2.35          1.61         1.68 o                         
   1   5   7         42.91         37.23         2.22 o                         
   2   5   7          1.01          4.34         1.66 o                         
   3   5   7         16.55         16.89         1.98 o                         
   4   5   7          2.34          3.47         1.60 o                         
   5   5   7         11.22          9.60         1.88 o                         
   6   5   7          0.49          0.40         1.52 o                         
   7   5   7          1.83          0.68         1.76 o                         
   8   5   7         79.54         79.91         2.94 o                         
   9   5   7        137.28        135.51         3.61 o                         
  10   5   7         99.51        105.35         3.21 o                         
 -10   6   7         41.28         40.16         2.19 o                         
  -9   6   7          5.60          8.77         1.85 o                         
  -8   6   7         23.40         21.28         2.24 o                         
  -7   6   7         20.25         18.39         2.13 o                         
  -6   6   7          1.56         -1.45         1.68 o                         
  -5   6   7         12.11         14.27         1.75 o                         
  -4   6   7          3.44          5.58         1.52 o                         
  -3   6   7          9.97          8.24         1.61 o                         
  -2   6   7         43.05         49.99         2.38 o                         
  -1   6   7         22.83         23.96         1.93 o                         
   0   6   7          9.18          8.37         1.69 o                         
   1   6   7          8.78         14.16         2.12 o                         
   2   6   7         20.44         23.50         2.26 o                         
   3   6   7         21.51         26.65         2.31 o                         
   4   6   7          2.16          0.80         1.63 o                         
   5   6   7          3.28          4.17         2.05 o                         
 -20   0   8          2.28          0.69         1.68 o                         
 -19   0   8        248.57        239.34         3.95 o                         
 -18   0   8         79.07         77.40         2.57 o                         
 -17   0   8         27.90         23.12         1.81 o                         
 -16   0   8        137.77        135.44         2.84 o                         
 -15   0   8         35.53         33.25         1.73 o                         
 -14   0   8          8.99          9.98         1.43 o                         
 -13   0   8        323.42        343.12         5.98 o                         
 -12   0   8        128.77        125.30         2.55 o                         
 -11   0   8         11.92         16.70         1.46 o                         
 -10   0   8        123.47        121.61         2.38 o                         
  -9   0   8         29.68         36.81         1.52 o                         
  -8   0   8         85.29         74.02         1.84 o                         
  -7   0   8        550.85        567.03         4.39 o                         
  -6   0   8       1126.99       1219.62         6.32 o                         
  -5   0   8       1911.11       1967.13         7.92 o                         
  -4   0   8       4327.63       4485.81         8.04 o                         
  -3   0   8        802.95        791.86         5.09 o                         
  -2   0   8       1889.62       1908.95         7.82 o                         
  -1   0   8       1193.44       1242.98         6.40 o                         
   0   0   8          4.24          2.10         1.15 o                         
   1   0   8         15.14         21.52         0.92 o                         
   2   0   8        208.54        209.42         2.77 o                         
   3   0   8         49.39         57.38         1.75 o                         
   4   0   8         24.06         30.76         1.59 o                         
   5   0   8        108.67         87.72         2.15 o                         
   6   0   8         64.89         75.30         2.11 o                         
   7   0   8         15.77         12.92         1.48 o                         
   8   0   8         87.97         68.33         2.37 o                         
   9   0   8        435.17        401.56         5.25 o                         
  10   0   8        210.41        178.78         2.96 o                         
  11   0   8        677.38        643.08         5.51 o                         
  12   0   8        479.81        457.81         4.87 o                         
  13   0   8        437.44        448.17         5.02 o                         
  14   0   8         25.69         27.01         1.84 o                         
  15   0   8          0.56          1.32         1.36 o                         
  16   0   8          4.54          8.43         1.89 o                         
 -20   1   8         10.84         10.16         1.24 o                         
 -19   1   8         29.47         29.96         1.38 o                         
 -18   1   8         22.00         22.91         1.30 o                         
 -17   1   8         10.81          9.91         1.09 o                         
 -16   1   8         30.79         30.84         1.26 o                         
 -15   1   8          5.91          3.75         0.92 o                         
 -14   1   8         42.30         43.58         1.06 o                         
 -13   1   8          7.83          6.74         0.86 o                         
 -12   1   8          5.46          9.03         1.19 o                         
 -11   1   8        340.84        346.79         2.93 o                         
 -10   1   8         37.66         41.47         4.13 o                         
  -9   1   8          0.19         -0.25         0.73 o                         
  -8   1   8         19.91         20.54         0.92 o                         
  -7   1   8          3.69          2.42         0.84 o                         
  -6   1   8         76.36         81.11         1.31 o                         
  -5   1   8        136.71        139.33         1.63 o                         
  -4   1   8         90.99         98.76         1.11 o                         
  -3   1   8         94.14        106.99         0.95 o                         
  -2   1   8       1384.65       1446.29         6.07 o                         
  -1   1   8        127.07        136.97         1.22 o                         
   0   1   8         13.53         17.15         1.21 o                         
   1   1   8        281.47        277.30         2.21 o                         
   2   1   8         14.72         14.26         0.75 o                         
   3   1   8        653.17        634.65         3.37 o                         
   4   1   8        593.59        591.46         7.69 o                         
   5   1   8         40.33         45.73         1.86 o                         
   6   1   8        220.96        207.10         6.36 o                         
   7   1   8         25.72         26.98         1.18 o                         
   8   1   8         27.29         23.46         1.94 o                         
   9   1   8        746.02        663.80         6.22 o                         
  10   1   8         21.45         17.83         2.00 o                         
  11   1   8         15.45         11.66         1.13 o                         
  12   1   8          1.05          1.27         1.06 o                         
  13   1   8          3.68          3.39         1.03 o                         
  14   1   8         20.20         17.85         1.73 o                         
  15   1   8          1.87          1.76         1.65 o                         
  16   1   8          7.85         12.13         1.96 o                         
 -19   2   8         15.09         24.00         2.26 o                         
 -18   2   8        242.24        247.82         4.29 o                         
 -17   2   8         19.58         17.44         1.99 o                         
 -16   2   8         61.56         71.12         2.59 o                         
 -15   2   8          2.74          2.81         1.63 o                         
 -14   2   8        188.96        187.74         3.41 o                         
 -13   2   8         25.63         21.46         1.61 o                         
 -12   2   8         15.27         15.31         1.62 o                         
 -11   2   8          9.62         10.81         1.50 o                         
 -10   2   8         55.77         52.12         1.20 o                         
  -9   2   8         63.33         71.11         1.17 o                         
  -8   2   8        188.84        187.17         1.75 o                         
  -7   2   8          6.99          5.62         0.57 o                         
  -6   2   8        191.25        189.40         2.54 o                         
  -5   2   8        186.71        176.30         1.37 o                         
  -4   2   8        244.66        243.24         1.96 o                         
  -3   2   8         61.05         69.17         0.98 o                         
  -2   2   8         60.33         59.96         0.92 o                         
  -1   2   8         74.24         76.02         1.01 o                         
   0   2   8          6.04          4.24         0.90 o                         
   1   2   8        221.37        215.78         2.02 o                         
   2   2   8        595.31        559.71         2.72 o                         
   3   2   8        474.01        447.15         3.30 o                         
   4   2   8       1150.04       1132.21         7.44 o                         
   5   2   8       1100.09       1044.19         7.28 o                         
   6   2   8         33.16         35.61         2.16 o                         
   7   2   8         64.96         61.28         2.37 o                         
   8   2   8        108.64        104.70         2.91 o                         
   9   2   8         25.44         26.01         2.14 o                         
  10   2   8          5.97          7.09         1.55 o                         
  11   2   8        169.70        168.54         3.80 o                         
  12   2   8         64.52         69.23         2.92 o                         
  13   2   8         98.42        100.67         3.24 o                         
  14   2   8          0.31         -0.57         1.94 o                         
 -18   3   8         71.32         77.54         2.96 o                         
 -17   3   8        144.14        145.08         3.47 o                         
 -16   3   8          7.94          7.61         1.94 o                         
 -15   3   8        392.60        371.22         4.43 o                         
 -14   3   8          0.00          1.60         1.03 o                         
 -13   3   8          8.53          8.78         1.00 o                         
 -12   3   8         15.74         17.08         1.22 o                         
 -11   3   8         12.33         14.04         1.00 o                         
 -10   3   8         20.25         20.87         2.53 o                         
  -9   3   8         60.21         64.33         1.39 o                         
  -8   3   8        125.12        124.87         1.76 o                         
  -7   3   8         83.12         85.70         1.53 o                         
  -6   3   8         31.09         30.50         1.14 o                         
  -5   3   8         27.69         32.04         1.10 o                         
  -4   3   8        133.80        131.90         1.78 o                         
  -3   3   8        189.26        184.65         2.04 o                         
  -2   3   8          0.01         -0.89         0.89 o                         
  -1   3   8        108.49        107.99         1.69 o                         
   0   3   8        151.67        149.06         1.92 o                         
   1   3   8        216.58        215.99         3.24 o                         
   2   3   8          0.67          8.07         3.66 o                         
   3   3   8       1928.31       1884.52        10.04 o                         
   4   3   8       2085.62       2019.14        10.18 o                         
   5   3   8        131.59        122.72         2.96 o                         
   6   3   8        112.20        111.60         3.05 o                         
   7   3   8         72.53         81.11         2.79 o                         
   8   3   8         69.59         71.98         2.78 o                         
   9   3   8        229.16        232.69         4.31 o                         
  10   3   8        102.98        106.19         3.18 o                         
  11   3   8         68.20         71.39         2.85 o                         
  12   3   8         14.54         19.45         2.47 o                         
  13   3   8          2.58          3.72         1.99 o                         
 -17   4   8         17.84         15.11         1.78 o                         
 -16   4   8          0.32          1.24         1.01 o                         
 -15   4   8          8.91          9.25         1.51 o                         
 -14   4   8          6.22          4.94         1.14 o                         
 -13   4   8          0.01         -0.66         1.02 o                         
 -12   4   8         31.29         31.97         1.31 o                         
 -11   4   8         11.55         15.56         1.15 o                         
 -10   4   8        198.54        192.06         2.34 o                         
  -9   4   8         17.31         19.88         2.22 o                         
  -8   4   8          0.73         -0.53         0.89 o                         
  -7   4   8          0.39         -0.35         0.93 o                         
  -6   4   8         56.42         55.04         1.44 o                         
  -5   4   8         16.77         16.01         1.09 o                         
  -4   4   8          3.57          2.15         0.88 o                         
  -3   4   8        201.08        173.47         4.29 o                         
  -2   4   8         24.12         26.62         1.22 o                         
  -1   4   8         20.80         27.86         1.24 o                         
   0   4   8          0.61          1.05         0.94 o                         
   1   4   8         59.63         59.23         1.53 o                         
   2   4   8          3.09          2.54         1.02 o                         
   3   4   8         80.89         84.33         1.75 o                         
   4   4   8        159.72        152.16         2.26 o                         
   5   4   8         57.40         48.31         1.64 o                         
   6   4   8          9.39          9.84         1.25 o                         
   7   4   8         20.28         17.08         1.75 o                         
   8   4   8          0.17          1.37         1.50 o                         
   9   4   8         35.23         37.16         2.50 o                         
  10   4   8        106.93        113.69         3.43 o                         
  11   4   8          2.86          1.88         2.21 o                         
 -14   5   8          2.24          3.47         1.58 o                         
 -13   5   8          6.45          7.62         1.88 o                         
 -12   5   8         13.16          9.37         1.85 o                         
 -11   5   8         51.74         51.65         2.17 o                         
 -10   5   8         89.28         86.82         2.77 o                         
  -9   5   8        132.93        120.80         2.95 o                         
  -8   5   8         98.31         99.76         2.92 o                         
  -7   5   8         63.73         60.97         2.34 o                         
  -6   5   8         71.01         76.57         2.59 o                         
  -5   5   8        126.14        118.93         2.98 o                         
  -4   5   8          0.23         -0.25         1.43 o                         
  -3   5   8         26.10         29.98         2.07 o                         
  -2   5   8         37.29         28.49         1.99 o                         
  -1   5   8        102.50         98.00         2.78 o                         
   0   5   8         11.87          9.73         1.83 o                         
   1   5   8        111.32         97.72         2.96 o                         
   2   5   8          3.78          3.77         1.70 o                         
   3   5   8          7.67          8.28         1.61 o                         
   4   5   8          8.71          7.43         1.78 o                         
   5   5   8          5.05          3.23         1.51 o                         
   6   5   8          5.91          6.76         1.78 o                         
   7   5   8          0.02          0.54         1.82 o                         
   8   5   8        118.77        141.89         3.49 o                         
   9   5   8         90.43        103.85         3.66 o                         
  -9   6   8         14.56         20.88         1.99 o                         
  -8   6   8          0.18          1.25         1.69 o                         
  -7   6   8         13.80         15.17         1.83 o                         
  -6   6   8         56.34         65.14         2.53 o                         
  -5   6   8         23.34         23.03         1.97 o                         
  -4   6   8          5.39          5.21         1.73 o                         
  -3   6   8         68.53         69.39         2.66 o                         
  -2   6   8          1.34          2.17         1.65 o                         
  -1   6   8         64.16         68.42         2.61 o                         
   0   6   8         14.62         12.02         1.95 o                         
   1   6   8          7.44          8.02         2.12 o                         
   2   6   8         11.22          6.81         1.51 o                         
   3   6   8         64.12         67.31         2.98 o                         
 -19   1   9          4.08          4.32         1.65 o                         
 -18   1   9         10.90         12.41         1.24 o                         
 -17   1   9          4.76          5.23         1.08 o                         
 -16   1   9          9.20          9.81         1.35 o                         
 -15   1   9         22.99         24.79         0.97 o                         
 -14   1   9         28.24         28.27         1.15 o                         
 -13   1   9         18.83         19.71         1.01 o                         
 -12   1   9          0.20          0.37         0.64 o                         
 -11   1   9         27.41         25.28         0.84 o                         
 -10   1   9         22.04         20.89         0.99 o                         
  -9   1   9          7.30          9.41         0.93 o                         
  -8   1   9         69.50         68.42         2.15 o                         
  -7   1   9          0.00         -0.31         0.78 o                         
  -6   1   9          7.25          9.71         0.90 o                         
  -5   1   9        525.07        541.74         3.17 o                         
  -4   1   9        193.84        202.22         4.76 o                         
  -3   1   9        503.82        522.09         3.67 o                         
  -2   1   9        664.36        640.68         2.21 o                         
  -1   1   9         33.48         34.64         1.47 o                         
   0   1   9        704.84        696.70         8.39 o                         
   1   1   9         31.75         30.49         1.16 o                         
   2   1   9         34.36         35.93         0.92 o                         
   3   1   9        345.16        332.06         5.04 o                         
   4   1   9         41.96         45.37         1.26 o                         
   5   1   9         13.14         20.07         2.05 o                         
   6   1   9        133.87        135.33         1.98 o                         
   7   1   9        132.87        120.99         1.96 o                         
   8   1   9         11.28         12.41         1.16 o                         
   9   1   9          1.95          4.29         1.08 o                         
  10   1   9          3.12          3.12         1.14 o                         
  11   1   9          2.78          1.17         1.02 o                         
  12   1   9          0.18          0.01         1.53 o                         
  13   1   9          0.56         -1.22         1.77 o                         
  14   1   9          4.16          1.19         2.03 o                         
 -18   2   9        109.40        106.83         3.13 o                         
 -17   2   9         59.11         63.75         2.60 o                         
 -16   2   9         12.74         20.11         1.94 o                         
 -15   2   9         17.19         14.04         1.53 o                         
 -14   2   9         27.38         27.03         1.89 o                         
 -13   2   9          1.74          1.44         1.49 o                         
 -12   2   9          8.86         11.75         1.65 o                         
 -11   2   9          8.79         11.12         1.44 o                         
 -10   2   9          2.55          1.23         1.28 o                         
  -9   2   9         47.51         45.90         1.86 o                         
  -8   2   9        283.25        274.47         3.72 o                         
  -7   2   9        462.24        461.93         4.73 o                         
  -6   2   9          0.92         -0.02         1.40 o                         
  -5   2   9          0.47         -0.28         1.33 o                         
  -4   2   9          0.64          0.45         1.42 o                         
  -3   2   9         37.23         31.05         1.82 o                         
  -2   2   9         32.73         30.98         1.94 o                         
  -1   2   9        640.45        634.18         5.54 o                         
   0   2   9         42.49         37.77         1.19 o                         
   1   2   9         48.82         43.47         2.12 o                         
   2   2   9        156.29        152.65         3.07 o                         
   3   2   9          0.23          1.09         2.17 o                         
   4   2   9         85.83         80.40         2.52 o                         
   5   2   9        137.71        133.25         3.01 o                         
   6   2   9        294.32        279.79         4.31 o                         
   7   2   9        257.27        262.88         4.28 o                         
   8   2   9        118.24        120.67         3.24 o                         
   9   2   9        197.01        198.30         4.01 o                         
  10   2   9        145.60        153.97         3.70 o                         
  11   2   9         53.98         51.59         2.47 o                         
  12   2   9          0.03          0.34         1.64 o                         
  13   2   9          1.42          3.71         1.81 o                         
 -17   3   9          5.23         11.08         2.17 o                         
 -16   3   9         38.13         42.90         2.51 o                         
 -15   3   9        125.15        114.29         2.93 o                         
 -14   3   9         27.06         30.15         2.02 o                         
 -13   3   9          0.33          1.00         1.72 o                         
 -12   3   9         52.01         50.93         2.15 o                         
 -11   3   9         88.78         90.89         2.69 o                         
 -10   3   9         30.76         31.80         1.95 o                         
  -9   3   9         46.15         42.90         1.92 o                         
  -8   3   9         37.78         35.72         1.84 o                         
  -7   3   9          0.00          0.16         0.81 o                         
  -6   3   9          7.10          7.44         0.92 o                         
  -5   3   9         11.46         12.70         0.99 o                         
  -4   3   9          0.40          0.58         0.86 o                         
  -3   3   9         64.18         64.08         3.09 o                         
  -2   3   9         10.47         13.98         2.97 o                         
  -1   3   9         18.91         20.41         3.23 o                         
   0   3   9        479.46        460.56         3.29 o                         
   1   3   9          2.15          0.58         1.03 o                         
   2   3   9          0.01          1.06         1.06 o                         
   3   3   9         87.26         89.36         2.73 o                         
   4   3   9         10.02          8.26         1.16 o                         
   5   3   9        113.82        111.82         2.12 o                         
   6   3   9         50.36         50.80         2.29 o                         
   7   3   9         38.64         38.44         2.20 o                         
   8   3   9          0.24         -0.09         1.53 o                         
   9   3   9         49.93         61.37         2.82 o                         
  10   3   9         73.23         73.24         2.89 o                         
  11   3   9          3.34          5.63         2.18 o                         
 -15   4   9         14.87         13.81         1.55 o                         
 -14   4   9          6.35         10.77         1.55 o                         
 -13   4   9          1.56          3.64         1.53 o                         
 -12   4   9          2.81          1.38         1.08 o                         
 -11   4   9         23.42         23.74         1.23 o                         
 -10   4   9          3.87          4.09         1.06 o                         
  -9   4   9         20.35         18.63         1.24 o                         
  -8   4   9         14.86         10.99         1.06 o                         
  -7   4   9         20.67         17.76         1.20 o                         
  -6   4   9         46.48         42.63         2.09 o                         
  -5   4   9          2.57          1.15         1.03 o                         
  -4   4   9          8.32          8.36         1.06 o                         
  -3   4   9        175.18        165.47         2.23 o                         
  -2   4   9        181.44        173.01         2.34 o                         
  -1   4   9        393.17        376.87         3.26 o                         
   0   4   9          5.78          5.85         1.14 o                         
   1   4   9         52.95         52.21         1.53 o                         
   2   4   9         11.64         12.05         1.20 o                         
   3   4   9          0.06         -0.63         1.08 o                         
   4   4   9         86.75         86.51         1.87 o                         
   5   4   9         11.90         13.32         1.79 o                         
   6   4   9          4.79          4.09         1.13 o                         
   7   4   9          1.57         -0.49         1.87 o                         
   8   4   9         48.50         49.83         2.66 o                         
   9   4   9          3.88          3.32         2.10 o                         
  10   4   9          5.02          6.47         1.93 o                         
 -14   5   9         20.70         20.44         2.05 o                         
 -13   5   9         18.56         21.97         2.09 o                         
 -12   5   9          0.28         -0.12         1.44 o                         
 -11   5   9          2.83          7.92         1.55 o                         
 -10   5   9          0.33         -0.85         1.61 o                         
  -9   5   9        122.90        120.00         3.05 o                         
  -8   5   9         97.34        102.37         2.89 o                         
  -6   5   9          6.74          4.41         1.62 o                         
  -5   5   9         21.29         23.02         1.95 o                         
  -4   5   9         36.03         43.50         2.18 o                         
  -3   5   9        114.39        108.58         2.87 o                         
  -2   5   9         25.20         33.46         2.10 o                         
  -1   5   9         55.92         60.08         2.44 o                         
   0   5   9         82.94         77.17         2.59 o                         
   1   5   9          6.06          5.02         1.56 o                         
   2   5   9          0.05          3.08         1.66 o                         
   3   5   9         47.58         45.36         2.44 o                         
   4   5   9          5.82          7.34         1.79 o                         
   5   5   9         14.08         16.52         1.89 o                         
   6   5   9          1.12          2.61         1.90 o                         
   7   5   9         24.11         26.69         2.25 o                         
  -7   6   9          0.08          0.85         1.46 o                         
  -6   6   9          4.27          1.93         1.53 o                         
  -5   6   9          1.43          2.70         1.64 o                         
  -4   6   9          0.00          0.27         1.55 o                         
  -3   6   9          7.38          6.78         1.68 o                         
  -2   6   9         17.10         18.16         1.84 o                         
  -1   6   9         50.90         62.62         2.76 o                         
   0   6   9          9.13          9.51         2.03 o                         
 -20   0  10         10.28         12.39         1.63 o                         
 -19   0  10         22.51         24.22         2.07 o                         
 -18   0  10          6.60          6.39         1.46 o                         
 -17   0  10         17.09         17.83         1.62 o                         
 -16   0  10        100.95         94.47         2.54 o                         
 -15   0  10          1.83          2.08         1.01 o                         
 -14   0  10        160.70        149.68         2.10 o                         
 -13   0  10         37.77         38.09         1.88 o                         
 -12   0  10        104.43        107.70         2.51 o                         
 -11   0  10        162.87        158.81         2.94 o                         
 -10   0  10          3.86          6.36         1.26 o                         
  -9   0  10         19.12         15.69         1.35 o                         
  -8   0  10        578.79        596.54         5.14 o                         
  -7   0  10        588.50        581.19         5.01 o                         
  -6   0  10        171.38        188.62         3.07 o                         
  -5   0  10         59.54         65.20         2.03 o                         
  -4   0  10         76.04         76.04         2.18 o                         
  -3   0  10         12.44         15.19         1.53 o                         
  -2   0  10         23.01         23.17         1.52 o                         
  -1   0  10         70.32         68.59         2.14 o                         
   0   0  10        239.62        252.93         3.51 o                         
   1   0  10         51.92         50.66         2.01 o                         
   2   0  10         28.62         19.45         1.07 o                         
   3   0  10         27.44         28.66         1.22 o                         
   4   0  10        285.64        317.74         3.97 o                         
   5   0  10         52.45         39.57         1.84 o                         
   6   0  10        734.01        621.13         5.77 o                         
   7   0  10        148.30        132.31         2.91 o                         
   8   0  10          7.69          2.99         1.07 o                         
   9   0  10         27.55         32.13         2.09 o                         
  10   0  10         55.48         54.70         2.30 o                         
  11   0  10         78.32         63.85         2.65 o                         
  12   0  10        285.23        307.51         4.85 o                         
  13   0  10        121.79        129.52         3.39 o                         
 -19   1  10          8.57          8.00         1.70 o                         
 -18   1  10          2.59          2.97         1.74 o                         
 -17   1  10         15.70         15.65         1.83 o                         
 -16   1  10          5.53          7.56         1.67 o                         
 -15   1  10         76.49         76.48         2.52 o                         
 -14   1  10         35.99         33.01         2.03 o                         
 -13   1  10        124.24        125.16         1.94 o                         
 -12   1  10         60.07         63.05         1.50 o                         
 -11   1  10          1.78          3.12         0.94 o                         
 -10   1  10         51.25         48.28         1.31 o                         
  -9   1  10         13.23         14.26         0.96 o                         
  -8   1  10         18.30         18.59         1.37 o                         
  -7   1  10        129.76        128.83         2.14 o                         
  -6   1  10         98.96         99.80         2.03 o                         
  -5   1  10          0.94          0.41         0.84 o                         
  -4   1  10          0.21          0.78         0.86 o                         
  -3   1  10         19.21         18.93         1.15 o                         
  -2   1  10        102.90        103.51         1.70 o                         
  -1   1  10        342.68        340.11         2.80 o                         
   0   1  10        710.12        699.14         6.89 o                         
   1   1  10        191.99        199.35         2.30 o                         
   2   1  10        174.61        170.76         2.11 o                         
   3   1  10         15.93         19.49         3.80 o                         
   4   1  10        347.36        334.89         4.29 o                         
   5   1  10         14.91          8.50         1.67 o                         
   6   1  10          5.91          4.64         1.42 o                         
   7   1  10         12.24          8.91         1.72 o                         
   8   1  10         10.02          8.92         1.65 o                         
   9   1  10          5.80          3.96         1.64 o                         
  10   1  10          1.36          0.97         1.57 o                         
  11   1  10          0.30          0.21         1.87 o                         
  12   1  10         41.57         42.49         2.61 o                         
  13   1  10          0.03         -0.18         1.81 o                         
 -18   2  10         68.82         65.67         2.73 o                         
 -17   2  10          0.70          0.17         1.84 o                         
 -16   2  10          2.76          4.23         1.13 o                         
 -15   2  10         10.79         10.48         1.81 o                         
 -14   2  10          6.06          7.23         1.69 o                         
 -13   2  10          0.01          0.17         1.22 o                         
 -12   2  10          1.94          0.40         1.64 o                         
 -11   2  10         22.94         19.63         1.73 o                         
 -10   2  10        155.63        157.95         3.16 o                         
  -9   2  10         55.48         51.99         2.20 o                         
  -8   2  10         79.87         70.42         2.45 o                         
  -7   2  10        115.05        112.34         2.82 o                         
  -6   2  10         64.27         61.07         2.31 o                         
  -5   2  10        370.42        359.03         4.42 o                         
  -4   2  10         36.36         33.87         1.98 o                         
  -3   2  10        631.93        622.78         5.73 o                         
  -2   2  10          8.79          7.66         1.70 o                         
  -1   2  10        158.87        146.12         3.18 o                         
   0   2  10        652.73        653.43         5.92 o                         
   1   2  10        603.99        604.19         5.77 o                         
   2   2  10          2.08          1.33         1.55 o                         
   3   2  10         59.45         57.50         1.56 o                         
   4   2  10         87.09         83.52         2.31 o                         
   5   2  10         57.74         60.75         2.53 o                         
   6   2  10         38.96         48.16         2.42 o                         
   7   2  10        234.63        244.44         4.30 o                         
   8   2  10        114.91        110.18         3.30 o                         
   9   2  10        163.65        168.30         3.84 o                         
  10   2  10          0.04         -0.55         2.01 o                         
  11   2  10         60.89         79.71         3.18 o                         
  12   2  10          2.13          1.34         2.04 o                         
 -16   3  10         33.84         32.98         2.22 o                         
 -15   3  10          1.60          4.66         1.78 o                         
 -14   3  10          0.98          2.38         1.72 o                         
 -13   3  10          3.82          3.59         1.53 o                         
 -12   3  10         37.46         40.12         2.15 o                         
 -11   3  10        148.13        152.25         3.36 o                         
 -10   3  10         34.81         34.52         2.02 o                         
  -9   3  10          1.82          0.85         1.48 o                         
  -8   3  10         18.79         19.20         1.91 o                         
  -7   3  10         14.17         12.54         1.84 o                         
  -6   3  10        623.45        620.23         5.88 o                         
  -5   3  10          0.06         -1.41         1.41 o                         
  -4   3  10         35.47         33.42         1.99 o                         
  -3   3  10         28.04         28.02         2.06 o                         
  -2   3  10        319.52        332.50         4.47 o                         
  -1   3  10        229.95        243.61         3.94 o                         
   0   3  10        437.11        429.51         5.06 o                         
   1   3  10         23.47         23.54         1.96 o                         
   2   3  10          0.89          0.02         1.62 o                         
   3   3  10         21.95         22.19         1.91 o                         
   4   3  10          0.00          0.64         0.98 o                         
   5   3  10          6.75          4.84         1.38 o                         
   6   3  10          4.84          3.43         1.34 o                         
   7   3  10          5.18          4.87         1.85 o                         
   8   3  10          0.36          2.64         1.94 o                         
   9   3  10         37.38         41.63         2.38 o                         
  10   3  10         41.20         50.50         2.88 o                         
 -15   4  10          7.87          9.08         1.72 o                         
 -14   4  10         27.22         31.45         2.01 o                         
 -13   4  10          0.37         -0.45         1.72 o                         
 -12   4  10          0.01          0.32         1.53 o                         
 -11   4  10         10.71          8.75         1.45 o                         
 -10   4  10          0.37          1.98         1.61 o                         
  -9   4  10          0.18         -0.33         1.42 o                         
  -8   4  10         12.40          9.22         1.75 o                         
  -7   4  10         82.09         75.02         2.54 o                         
  -6   4  10          3.21          2.38         1.80 o                         
  -5   4  10          0.11          0.91         1.49 o                         
  -4   4  10          5.61          4.46         1.81 o                         
  -3   4  10        123.47        128.17         2.12 o                         
  -2   4  10         72.01         69.04         1.73 o                         
  -1   4  10          0.01          1.29         0.94 o                         
   0   4  10        147.75        150.85         2.29 o                         
   1   4  10         55.01         48.03         1.55 o                         
   2   4  10          2.67          1.30         0.97 o                         
   3   4  10         12.44         11.72         1.11 o                         
   4   4  10         39.67         44.84         1.65 o                         
   5   4  10         98.62        101.99         2.09 o                         
   6   4  10         62.61         69.22         2.73 o                         
   7   4  10         62.43         59.16         3.06 o                         
   8   4  10         82.43         89.05         2.30 o                         
   9   4  10         48.95         60.42         3.00 o                         
 -11   5  10          1.16          1.10         1.58 o                         
 -10   5  10         11.15         11.77         1.89 o                         
  -9   5  10          1.82          2.36         1.68 o                         
  -8   5  10         11.26          8.87         1.15 o                         
  -7   5  10        115.36        114.21         2.29 o                         
  -6   5  10         85.23         88.71         2.00 o                         
  -5   5  10        105.81         99.45         2.00 o                         
  -4   5  10        112.07        119.09         2.23 o                         
  -3   5  10        204.73        204.65         2.74 o                         
  -2   5  10          9.18          9.55         1.16 o                         
  -1   5  10         58.62         57.22         1.72 o                         
   0   5  10          8.22          7.12         1.20 o                         
   1   5  10          8.22          8.28         1.07 o                         
   2   5  10          0.40          0.95         1.68 o                         
   3   5  10          9.94         12.44         1.42 o                         
   4   5  10         84.95         96.48         3.07 o                         
   5   5  10         47.06         54.89         2.49 o                         
   6   5  10          0.63          1.07         1.56 o                         
 -18   1  11          2.44          1.32         1.67 o                         
 -17   1  11          3.00          4.14         1.77 o                         
 -16   1  11          9.23          7.55         1.24 o                         
 -15   1  11         20.47         18.47         1.80 o                         
 -14   1  11          3.14          2.15         1.00 o                         
 -13   1  11          7.96          5.34         0.96 o                         
 -12   1  11          2.91          2.19         0.99 o                         
 -11   1  11          0.18          0.02         0.86 o                         
 -10   1  11          2.02          2.34         0.92 o                         
  -9   1  11          1.59          1.28         0.92 o                         
  -8   1  11         15.19         10.85         1.05 o                         
  -7   1  11         27.62         24.75         1.27 o                         
  -6   1  11        193.51        204.50         5.90 o                         
  -5   1  11         66.55         65.62         4.52 o                         
  -4   1  11        241.50        263.81         4.10 o                         
  -3   1  11        143.42        153.77         2.11 o                         
  -2   1  11          3.01          3.28         0.94 o                         
  -1   1  11         31.35         28.84         1.25 o                         
   0   1  11          0.60         -0.13         1.01 o                         
   1   1  11        230.35        206.57         2.44 o                         
   2   1  11         55.22         50.25         2.18 o                         
   3   1  11          1.01          0.11         0.84 o                         
   4   1  11          0.05         -0.13         0.83 o                         
   5   1  11         13.75         16.50         1.26 o                         
   6   1  11          0.02          0.72         1.50 o                         
   7   1  11          1.96          3.92         1.53 o                         
   8   1  11          1.01         -0.41         1.71 o                         
   9   1  11         35.80         39.38         2.45 o                         
  10   1  11         45.89         47.95         2.71 o                         
  11   1  11          1.02         -0.84         1.69 o                         
 -17   2  11          6.96          5.29         1.98 o                         
 -16   2  11         19.47         18.90         2.07 o                         
 -15   2  11          5.38          4.57         1.88 o                         
 -14   2  11         19.70         15.31         1.96 o                         
 -13   2  11         26.24         26.66         1.82 o                         
 -12   2  11         14.52         15.50         1.91 o                         
 -11   2  11         62.91         58.19         2.38 o                         
 -10   2  11         12.05         14.60         1.79 o                         
  -9   2  11         51.95         51.57         2.26 o                         
  -8   2  11         75.11         73.74         2.59 o                         
  -7   2  11         41.23         40.87         2.31 o                         
  -6   2  11        116.79        120.79         2.98 o                         
  -5   2  11         46.92         43.37         2.14 o                         
  -4   2  11        216.44        218.53         3.84 o                         
  -3   2  11        251.13        251.76         4.07 o                         
  -2   2  11        107.55        106.86         2.79 o                         
  -1   2  11        203.18        206.64         3.72 o                         
   0   2  11         23.50         20.90         1.85 o                         
   1   2  11         63.36         57.42         2.29 o                         
   2   2  11         51.12         43.54         2.17 o                         
   3   2  11          4.44          1.35         1.65 o                         
   4   2  11         10.36         14.56         1.29 o                         
   5   2  11          0.13          0.95         1.18 o                         
   6   2  11          0.23          0.07         1.15 o                         
   7   2  11         12.49         11.53         1.86 o                         
   8   2  11         43.54         40.67         2.56 o                         
   9   2  11         39.93         43.03         2.41 o                         
  10   2  11         11.75          8.20         2.13 o                         
 -15   3  11          7.33          5.69         1.74 o                         
 -14   3  11          4.18          0.75         2.01 o                         
 -13   3  11          1.06          2.39         1.74 o                         
 -12   3  11          0.91          0.06         1.48 o                         
 -11   3  11          0.02          1.73         1.65 o                         
 -10   3  11          2.16          4.01         1.75 o                         
  -9   3  11         55.08         52.46         2.23 o                         
  -8   3  11         22.02         18.98         1.96 o                         
  -7   3  11          4.21          5.26         1.78 o                         
  -6   3  11          4.78          6.05         1.78 o                         
  -5   3  11          0.10         -0.67         1.78 o                         
  -4   3  11        192.77        190.78         3.73 o                         
  -3   3  11          0.10         -1.60         1.80 o                         
  -2   3  11          2.05          3.03         1.72 o                         
  -1   3  11          4.96          6.17         1.56 o                         
   0   3  11         23.46         24.11         1.83 o                         
   1   3  11         16.01         17.06         1.67 o                         
   2   3  11         25.77         23.18         1.80 o                         
   3   3  11          8.94          7.64         1.77 o                         
   4   3  11         20.84         21.23         1.83 o                         
   5   3  11         54.55         56.30         1.86 o                         
   6   3  11         59.97         64.20         2.30 o                         
   7   3  11         17.08         16.58         3.19 o                         
   8   3  11         12.79         12.13         2.40 o                         
 -13   4  11         11.31          8.68         1.82 o                         
 -12   4  11          1.68         -0.35         1.75 o                         
 -11   4  11          0.08         -0.31         1.80 o                         
 -10   4  11          3.95          2.84         1.58 o                         
  -9   4  11          6.20          2.89         1.47 o                         
  -8   4  11          7.23          8.78         1.96 o                         
  -7   4  11         42.89         40.61         2.25 o                         
  -6   4  11        218.31        220.18         4.05 o                         
  -5   4  11         34.03         30.68         2.36 o                         
  -4   4  11         18.83         14.19         1.93 o                         
  -3   4  11         88.95         83.02         2.81 o                         
  -2   4  11         58.34         60.64         2.69 o                         
  -1   4  11          5.24          6.82         1.84 o                         
   0   4  11        203.20        208.84         4.06 o                         
   1   4  11          2.42          3.55         1.52 o                         
   2   4  11          2.18          1.44         1.57 o                         
   3   4  11         61.54         62.44         2.77 o                         
   4   4  11         67.62         64.41         2.74 o                         
   5   4  11        123.88        126.10         3.37 o                         
   6   4  11         22.93         23.49         2.01 o                         
   7   4  11          9.21          9.02         1.93 o                         
 -10   5  11         12.39         12.20         1.65 o                         
  -9   5  11          3.55          3.83         1.51 o                         
  -8   5  11         37.65         30.74         2.08 o                         
  -7   5  11          9.11         11.78         2.06 o                         
  -6   5  11          0.52         -0.05         1.92 o                         
  -5   5  11          4.87          4.38         1.89 o                         
  -4   5  11         14.68         13.63         1.89 o                         
  -3   5  11          6.54          3.24         1.53 o                         
  -2   5  11          0.37          0.36         1.47 o                         
  -1   5  11          0.47         -0.43         1.64 o                         
   0   5  11          1.46         -1.76         1.91 o                         
   1   5  11          0.06          1.23         1.97 o                         
   2   5  11          7.20          8.38         1.25 o                         
   3   5  11          0.93          1.00         1.25 o                         
   4   5  11         38.24         44.31         1.83 o                         
 -18   0  12         28.85         28.34         1.91 o                         
 -17   0  12         37.67         35.06         2.10 o                         
 -16   0  12         97.59        108.30         2.11 o                         
 -15   0  12         68.08         69.99         1.74 o                         
 -14   0  12          3.81          4.01         1.50 o                         
 -13   0  12         27.32         27.13         1.85 o                         
 -12   0  12         22.13         16.48         1.74 o                         
 -11   0  12         41.85         39.13         2.03 o                         
 -10   0  12         90.84         88.28         2.45 o                         
  -9   0  12        283.97        303.93         4.23 o                         
  -8   0  12          1.19         -1.52         1.77 o                         
  -7   0  12        582.68        607.36         5.77 o                         
  -6   0  12        346.20        335.17         4.43 o                         
  -5   0  12        556.73        560.08         5.51 o                         
  -4   0  12       1141.64       1174.09         7.85 o                         
  -3   0  12         70.16         65.91         2.39 o                         
  -2   0  12          0.14         -1.33         1.33 o                         
  -1   0  12         10.34          9.35         1.63 o                         
   0   0  12        146.63        148.90         3.07 o                         
   1   0  12        128.99        122.80         2.96 o                         
   2   0  12         78.70         72.09         2.45 o                         
   3   0  12        152.60        145.34         3.18 o                         
   4   0  12         11.21          7.70         1.16 o                         
   5   0  12         13.42         14.61         1.10 o                         
   6   0  12         34.80         42.28         2.21 o                         
   7   0  12         29.93         28.14         2.12 o                         
   8   0  12        277.62        308.91         4.77 o                         
   9   0  12        119.22        125.92         3.28 o                         
  10   0  12         84.86         69.11         2.86 o                         
  11   0  12          3.22          5.81         1.93 o                         
 -17   1  12         28.68         33.57         1.94 o                         
 -16   1  12          3.39          5.12         1.60 o                         
 -15   1  12          0.00         -0.84         0.88 o                         
 -14   1  12          7.91          6.64         1.07 o                         
 -13   1  12         12.99         14.08         1.32 o                         
 -12   1  12         11.50         10.55         1.03 o                         
 -11   1  12         13.61         12.42         1.19 o                         
 -10   1  12          1.83          0.83         0.97 o                         
  -9   1  12         32.41         47.80        15.22 o                         
  -8   1  12          0.34         -1.19         1.39 o                         
  -7   1  12          5.55          6.00         1.07 o                         
  -6   1  12        139.72        142.56         5.02 o                         
  -5   1  12        181.00        184.77         2.37 o                         
  -4   1  12        155.56        161.68         2.22 o                         
  -3   1  12         11.74         10.98         1.15 o                         
  -2   1  12         31.94         31.37         1.27 o                         
  -1   1  12         79.10         78.71         1.71 o                         
   0   1  12         92.41         97.52         1.89 o                         
   1   1  12         17.59         20.65         0.90 o                         
   2   1  12          0.33          0.04         0.75 o                         
   3   1  12          0.01          0.73         1.07 o                         
   4   1  12         33.70         30.73         1.17 o                         
   5   1  12          4.71          2.85         0.87 o                         
   6   1  12          1.41          1.05         1.07 o                         
   7   1  12         18.35         20.99         2.21 o                         
   8   1  12        135.18        132.95         3.64 o                         
   9   1  12         25.44         24.72         2.06 o                         
  10   1  12         21.19         16.46         2.12 o                         
 -15   2  12          9.87          8.43         1.56 o                         
 -14   2  12         23.12         23.58         2.02 o                         
 -13   2  12          0.25         -0.98         1.76 o                         
 -12   2  12         17.84         13.09         1.96 o                         
 -11   2  12         38.83         50.88         2.25 o                         
 -10   2  12         28.23         34.30         2.23 o                         
  -9   2  12        320.45        332.42         4.71 o                         
  -8   2  12         17.86         18.43         2.13 o                         
  -7   2  12        231.33        228.90         4.00 o                         
  -6   2  12         25.90         27.32         2.34 o                         
  -5   2  12          0.05         -0.84         1.66 o                         
  -4   2  12         89.69         89.57         3.01 o                         
  -3   2  12         66.97         64.59         2.69 o                         
  -2   2  12          0.73          1.17         1.44 o                         
  -1   2  12         11.72         12.07         1.85 o                         
   0   2  12         64.61         68.28         2.63 o                         
   1   2  12         53.92         52.52         2.36 o                         
   2   2  12          1.59          1.83         1.52 o                         
   3   2  12         39.78         41.09         2.40 o                         
   4   2  12          1.73          0.10         1.71 o                         
   5   2  12         24.37         24.58         1.44 o                         
   6   2  12          7.02          4.02         1.22 o                         
   7   2  12         78.30         99.97         2.29 o                         
   8   2  12          6.88          2.74         2.10 o                         
 -14   3  12          1.76          0.14         1.43 o                         
 -13   3  12          5.51          6.19         1.68 o                         
 -12   3  12         23.13         29.97         2.27 o                         
 -11   3  12          8.03          7.44         2.08 o                         
 -10   3  12        199.67        206.28         4.04 o                         
  -9   3  12         54.11         50.37         2.30 o                         
  -8   3  12        128.45        124.00         3.32 o                         
  -7   3  12          0.02          0.13         1.77 o                         
  -6   3  12        250.98        262.52         4.33 o                         
  -5   3  12         15.22         12.49         2.01 o                         
  -4   3  12         32.44         32.61         2.39 o                         
  -3   3  12         46.58         43.58         2.44 o                         
  -2   3  12         19.63         23.27         1.90 o                         
  -1   3  12         10.30          9.12         1.60 o                         
   0   3  12         21.35         23.28         2.00 o                         
   1   3  12          2.07          1.50         1.82 o                         
   2   3  12          4.35          4.63         1.62 o                         
   3   3  12          7.23          5.92         1.91 o                         
   4   3  12         97.30         96.40         3.13 o                         
   5   3  12        211.37        210.55         4.32 o                         
   6   3  12        191.50        193.22         4.25 o                         
 -11   4  12          0.72          1.34         1.65 o                         
 -10   4  12          6.29          5.98         1.66 o                         
  -9   4  12         35.42         31.71         2.04 o                         
  -8   4  12         29.21         36.64         2.30 o                         
  -7   4  12         15.00         17.42         2.22 o                         
  -6   4  12          0.08         -0.84         2.05 o                         
  -5   4  12         96.75         94.25         3.21 o                         
  -4   4  12         15.56         14.21         2.04 o                         
  -3   4  12         71.69         66.39         2.78 o                         
  -2   4  12         14.37         14.21         2.18 o                         
  -1   4  12          2.67          0.63         1.98 o                         
   0   4  12         13.27         15.01         2.10 o                         
   1   4  12         26.89         28.06         2.11 o                         
   2   4  12         60.62         65.87         2.92 o                         
   3   4  12         34.22         40.75         2.45 o                         
   4   4  12         43.50         51.99         2.48 o                         
  -7   5  12         92.68         92.32         3.09 o                         
  -6   5  12          5.04          6.28         1.91 o                         
  -5   5  12         64.02         70.37         2.85 o                         
  -4   5  12         42.68         47.59         2.47 o                         
  -3   5  12         66.57         63.93         2.85 o                         
  -2   5  12          0.93         -1.46         2.17 o                         
   0   5  12         36.82         44.09         2.51 o                         
 -15   1  13         41.96         40.94         2.08 o                         
 -14   1  13         19.59         20.60         1.42 o                         
 -13   1  13         10.99          8.76         1.16 o                         
 -12   1  13         13.34         11.72         1.20 o                         
 -11   1  13          1.63          0.80         0.97 o                         
 -10   1  13          5.74          6.72         1.18 o                         
  -9   1  13         39.27         32.95         1.34 o                         
  -8   1  13          7.84          5.58         1.10 o                         
  -7   1  13        165.77        168.90         2.36 o                         
  -6   1  13          9.22          7.88         1.25 o                         
  -5   1  13         26.01         24.20         1.45 o                         
  -4   1  13         50.64         55.76         1.70 o                         
  -3   1  13         70.69         72.75         1.80 o                         
  -2   1  13         35.75         33.92         1.41 o                         
  -1   1  13          7.71         10.72         1.08 o                         
   0   1  13         29.96         30.81         1.38 o                         
   1   1  13          3.25          3.97         1.07 o                         
   2   1  13         36.75         28.85         2.39 o                         
   3   1  13        112.00        133.90         2.35 o                         
   4   1  13         56.99         60.87         2.16 o                         
   5   1  13          4.83         11.11         1.10 o                         
   6   1  13          0.03         -0.50         0.90 o                         
   7   1  13         16.30         17.04         1.19 o                         
   8   1  13         24.88         26.87         2.24 o                         
 -13   2  13          2.12          1.86         1.95 o                         
 -12   2  13          8.97         11.59         2.04 o                         
 -11   2  13         53.34         51.85         2.45 o                         
 -10   2  13         14.07         15.08         1.85 o                         
  -9   2  13         27.10         27.24         2.26 o                         
  -8   2  13          2.82          3.73         1.85 o                         
  -7   2  13          2.00          1.91         1.52 o                         
  -6   2  13          5.16          4.19         1.90 o                         
  -5   2  13         71.73         77.46         2.91 o                         
  -4   2  13          0.05         -1.02         1.82 o                         
  -3   2  13          0.61         -0.21         1.64 o                         
  -2   2  13          6.30          9.61         1.63 o                         
  -1   2  13         20.17         19.71         1.89 o                         
   0   2  13         16.92         20.44         2.12 o                         
   1   2  13          6.44          6.74         1.91 o                         
   2   2  13         56.83         70.53         2.74 o                         
   3   2  13         40.12         45.03         2.43 o                         
   4   2  13         10.83          6.91         1.77 o                         
   5   2  13         84.77         92.03         3.39 o                         
   6   2  13        129.79        136.69         2.72 o                         
 -11   3  13          0.15         -0.43         1.83 o                         
 -10   3  13         11.78         14.42         2.19 o                         
  -9   3  13          2.58          4.99         1.95 o                         
  -8   3  13         28.64         32.31         2.25 o                         
  -7   3  13          0.04          0.59         1.57 o                         
  -6   3  13          0.01         -1.46         1.46 o                         
  -5   3  13          4.28          8.10         1.75 o                         
  -4   3  13          5.74          4.94         1.71 o                         
  -3   3  13          2.08          2.66         1.62 o                         
  -2   3  13         84.20         85.88         2.88 o                         
  -1   3  13         33.37         38.31         2.37 o                         
   0   3  13         12.31         12.93         2.05 o                         
   1   3  13          8.48          7.04         1.69 o                         
   2   3  13          9.94         11.61         2.11 o                         
   3   3  13         26.95         25.87         2.43 o                         
   4   3  13         13.94         14.10         2.16 o                         
  -8   4  13          0.00          0.70         1.95 o                         
  -7   4  13          3.10          3.17         2.02 o                         
  -6   4  13         68.36         66.29         2.95 o                         
  -5   4  13          2.19          3.60         2.05 o                         
  -4   4  13         42.48         41.57         2.62 o                         
  -3   4  13          0.04         -1.92         1.92 o                         
  -2   4  13          8.09          7.69         1.76 o                         
  -1   4  13          7.22          4.16         2.08 o                         
   0   4  13          4.89          7.86         1.95 o                         
 -14   0  14         20.42         22.96         2.35 o                         
 -13   0  14         53.93         54.02         2.78 o                         
 -12   0  14         15.11         19.64         1.88 o                         
 -11   0  14        245.89        252.59         4.16 o                         
 -10   0  14         99.47         93.47         2.96 o                         
  -9   0  14         27.41         28.72         2.06 o                         
  -8   0  14        512.18        529.87         5.82 o                         
  -7   0  14         66.00         59.84         2.59 o                         
  -6   0  14          8.24          7.31         1.61 o                         
  -5   0  14         20.45         14.67         2.04 o                         
  -4   0  14          8.88          4.60         1.86 o                         
  -3   0  14         42.54         32.25         2.07 o                         
  -2   0  14          0.17         -1.12         1.37 o                         
  -1   0  14         57.22         56.41         2.40 o                         
   0   0  14         30.22         33.09         2.01 o                         
   1   0  14          8.28          9.99         1.66 o                         
   2   0  14          7.85         10.40         1.75 o                         
   3   0  14          2.92          2.36         1.54 o                         
   4   0  14          3.87          3.04         1.36 o                         
   5   0  14         42.53         32.07         2.25 o                         
   6   0  14          2.21          1.04         1.66 o                         
 -13   1  14          7.67          8.00         1.98 o                         
 -12   1  14          2.62          3.98         1.91 o                         
 -11   1  14          4.78          5.32         1.69 o                         
 -10   1  14        174.93        177.88         3.75 o                         
  -9   1  14         11.23         12.37         2.02 o                         
  -8   1  14         25.89         30.40         2.37 o                         
  -7   1  14         12.61         11.92         1.78 o                         
  -6   1  14         57.08         51.94         2.48 o                         
  -5   1  14         21.94         26.14         2.25 o                         
  -4   1  14          6.01          2.76         2.04 o                         
  -3   1  14          7.76         -0.36         2.06 o                         
  -2   1  14         14.09         14.94         2.03 o                         
  -1   1  14          7.70         11.37         2.00 o                         
   0   1  14         66.52         72.31         2.68 o                         
   1   1  14         38.85         42.27         2.47 o                         
   2   1  14         12.29         11.97         1.84 o                         
   3   1  14          1.29         -1.79         1.88 o                         
   4   1  14         78.77         88.44         3.26 o                         
   5   1  14          0.28         -0.64         2.12 o                         
 -11   2  14         90.15         95.04         3.22 o                         
 -10   2  14         17.95         18.03         2.21 o                         
  -9   2  14          6.18          7.12         2.06 o                         
  -8   2  14          2.05          0.80         1.82 o                         
  -7   2  14          0.06         -0.50         1.64 o                         
  -6   2  14         17.46         18.24         1.96 o                         
  -5   2  14         15.17         12.89         1.83 o                         
  -4   2  14         13.03         15.39         1.87 o                         
  -3   2  14        133.64        140.57         3.61 o                         
  -2   2  14         11.78         12.39         2.07 o                         
  -1   2  14          8.04          6.29         2.00 o                         
   0   2  14         11.17         16.89         1.82 o                         
   1   2  14          3.03          2.54         2.00 o                         
   2   2  14          4.02          2.33         1.82 o                         
   3   2  14         72.04         80.96         2.96 o                         
  -8   3  14         31.24         30.29         2.29 o                         
  -7   3  14          4.34          3.27         1.97 o                         
  -6   3  14          1.03          0.51         2.05 o                         
  -5   3  14         54.58         54.39         2.94 o                         
  -4   3  14         12.33         14.56         2.36 o                         
  -3   3  14          0.40         -0.78         1.98 o                         
  -2   3  14         18.81         15.75         2.10 o                         
  -1   3  14          3.88          4.25         2.17 o                         
 -10   1  15          6.42          9.12         1.93 o                         
  -9   1  15          0.20          2.44         1.94 o                         
  -8   1  15          1.42          2.25         2.00 o                         
  -7   1  15         15.58         15.63         2.24 o                         
  -6   1  15          0.21         -1.40         2.00 o                         
  -5   1  15          4.37          1.89         2.02 o                         
  -4   1  15         14.65         10.90         2.16 o                         
  -3   1  15          6.48          8.98         2.06 o                         
  -2   1  15          0.38         -0.76         1.58 o                         
  -1   1  15         20.09         26.53         2.36 o                         
   0   1  15          8.17         10.99         2.09 o                         
   1   1  15         18.27         23.08         2.16 o                         
  -6   2  15         14.70         12.70         2.31 o                         
  -5   2  15         29.01         20.91         2.19 o                         
  -4   2  15          2.64          1.17         1.59 o                         
  -3   2  15         21.28         19.56         2.43 o                         
  -8   0  16        109.59        102.97         3.31 o                         
  -7   0  16         86.20         73.77         3.09 o                         
  -6   0  16         53.15         33.36         2.57 o                         
  -5   0  16         65.70         58.33         2.99 o                         
  -4   0  16         43.50         40.95         2.79 o                         
  -3   0  16          1.47         -1.67         2.11 o                         
  -2   0  16         29.48         32.41         2.21 o                         
                                                                                
