# Supplementary material for: Three 4-(4-fluoro­phen­yl)piperazin-1-ium salts containing organic anions: supra­molecular assembly in one, two and three dimensions
Source: Acta Crystallogr E Crystallogr Commun. 2020 May 15;76(Pt 6):841–7. doi: 10.1107/S2056989020006398 (PMC7273999; doi:10.1107/S2056989020006398)
Supplement: Supplementary file 4 [file e-76-00841-IIIsup4.hkl]

data_III                                                                        
_shelx_title ' hc1cg'                                                           
_shelx_refln_list_code          4                                               
_shelx_F_calc_maximum      145.55                                               
_exptl_crystal_F_000       736.00                                               
_reflns_d_resolution_high  0.7621                                               
                                                                                
loop_                                                                           
 _space_group_symop_operation_xyz                                               
 'x, y, z'                                                                      
 '-x+1/2, -y, z+1/2'                                                            
 'x+1/2, -y+1/2, -z'                                                            
 '-x, y+1/2, -z+1/2'                                                            
                                                                                
_cell_length_a     7.0961                                                       
_cell_length_b     7.4967                                                       
_cell_length_c    30.7570                                                       
_cell_angle_alpha  90.000                                                       
_cell_angle_beta   90.000                                                       
_cell_angle_gamma  90.000                                                       
                                                                                
_shelx_F_squared_multiplier     1.000                                           
                                                                                
loop_                                                                           
 _refln_index_h                                                                 
 _refln_index_k                                                                 
 _refln_index_l                                                                 
 _refln_F_squared_calc                                                          
 _refln_F_squared_meas                                                          
 _refln_F_squared_sigma                                                         
 _refln_observed_status                                                         
   2   0   0      10149.34       9830.51        28.82 o                         
   4   0   0        183.86        179.79         7.85 o                         
   6   0   0          0.36         22.75         7.76 o                         
   8   0   0         11.79         31.62         9.67 o                         
   1   1   0       1655.86       1604.17         6.62 o                         
   2   1   0        171.22        155.74         3.75 o                         
   3   1   0       6486.65       6924.23        47.54 o                         
   4   1   0        235.06        253.74         6.00 o                         
   5   1   0          0.04          1.31         4.19 o                         
   6   1   0         61.69         58.74         9.48 o                         
   7   1   0         16.90         26.64         6.06 o                         
   8   1   0          1.77          4.29         5.79 o                         
   0   2   0      10797.89      10267.51        17.98 o                         
   1   2   0       1688.25       1743.57        10.14 o                         
   2   2   0        518.43        548.69         9.73 o                         
   3   2   0       2786.84       2933.96        41.19 o                         
   4   2   0          0.19         -2.90         2.90 o                         
   5   2   0         49.34         46.52         4.64 o                         
   6   2   0        104.90        101.45         6.16 o                         
   7   2   0        124.19        133.61         7.28 o                         
   8   2   0        136.86        143.15         8.06 o                         
   1   3   0       2178.46       2317.74        21.94 o                         
   2   3   0        513.23        575.16        12.24 o                         
   3   3   0          6.50          4.66         3.32 o                         
   4   3   0        354.96        353.34        17.95 o                         
   5   3   0        271.69        289.95         5.93 o                         
   6   3   0        157.83        156.35         6.81 o                         
   7   3   0          1.53          5.30         5.54 o                         
   8   3   0         73.85         86.29         7.94 o                         
   0   4   0       2542.79       2444.69        23.40 o                         
   1   4   0       2026.61       2057.70        19.64 o                         
   2   4   0         77.82         88.26         3.71 o                         
   3   4   0        248.97        243.01         6.26 o                         
   4   4   0        823.94        848.08        28.18 o                         
   5   4   0        293.04        302.23         6.30 o                         
   6   4   0          7.17          6.18         4.01 o                         
   7   4   0         39.23         38.76         8.19 o                         
   8   4   0         68.01         58.45         9.67 o                         
   1   5   0         45.45         38.85         2.90 o                         
   2   5   0          4.92          9.10         6.45 o                         
   3   5   0        304.78        315.18        11.18 o                         
   4   5   0         65.96         54.18         8.25 o                         
   5   5   0          3.50         13.65         4.83 o                         
   6   5   0          1.24         -2.21         5.36 o                         
   7   5   0          8.71         13.73         5.69 o                         
   0   6   0        183.54        179.71         8.59 o                         
   1   6   0        299.66        327.33        27.73 o                         
   2   6   0         57.81         70.79         7.38 o                         
   3   6   0          8.76         12.54         6.73 o                         
   4   6   0        124.41        120.10         9.93 o                         
   5   6   0         97.40         91.20         9.55 o                         
   6   6   0          6.92          4.22         7.85 o                         
   1   7   0         88.33        106.78         5.96 o                         
   2   7   0         10.05         30.89         4.86 o                         
   3   7   0         21.26         14.72         6.92 o                         
   4   7   0          4.87          8.39         7.27 o                         
   5   7   0        168.69        199.46        12.55 o                         
   0   8   0        123.64        114.58         9.31 o                         
   1   8   0         64.38         73.98         5.92 o                         
   2   8   0         10.87         10.02         4.86 o                         
   3   8   0          2.69         10.05         7.42 o                         
   4   8   0         60.01         57.24        10.02 o                         
   1   9   0          1.57         31.87         5.60 o                         
   2   9   0          2.75         -5.17         9.09 o                         
   1   0   1         17.85         19.83         2.61 o                         
   2   0   1       2593.60       2510.73        15.10 o                         
   3   0   1       2866.83       2876.28        25.25 o                         
   4   0   1        456.63        478.19         7.46 o                         
   5   0   1        277.42        270.78         6.77 o                         
   6   0   1        499.36        470.59         9.39 o                         
   7   0   1         37.12         37.68         5.89 o                         
   8   0   1         86.37         78.61         7.19 o                         
  -8   1   1         11.23          7.29         6.06 o                         
  -7   1   1        196.60        198.03         9.64 o                         
  -6   1   1         75.86         71.86         5.80 o                         
  -5   1   1        249.22        250.93         8.65 o                         
  -4   1   1       1227.50       1311.16        13.69 o                         
  -3   1   1       2142.18       2270.34        12.66 o                         
  -2   1   1         20.00         20.20         2.63 o                         
  -1   1   1       5121.96       5112.78        13.61 o                         
   0   1   1        221.82        169.32         2.33 o                         
   1   1   1       5122.04       5220.12        40.09 o                         
   2   1   1         20.15         19.85         2.34 o                         
   3   1   1       2142.87       2308.73        22.39 o                         
   4   1   1       1228.09       1314.33        12.10 o                         
   5   1   1        249.00        251.80         6.72 o                         
   6   1   1         75.73         64.81         5.68 o                         
   7   1   1        197.28        195.82        11.51 o                         
   8   1   1         11.20          2.81         5.89 o                         
  -8   2   1         20.90         30.27         7.01 o                         
  -7   2   1         47.26         44.46         6.31 o                         
  -6   2   1         70.07         72.74         6.08 o                         
  -5   2   1        163.74        173.78         6.01 o                         
  -4   2   1          9.92          5.91         3.74 o                         
  -3   2   1       2486.09       2600.31        38.77 o                         
  -2   2   1        205.35        198.28         4.07 o                         
  -1   2   1       4350.13       4331.72        12.28 o                         
   0   2   1      21185.64      20449.51        67.67 o                         
   1   2   1       4347.89       4388.93        52.95 o                         
   2   2   1        206.36        202.00         7.00 o                         
   3   2   1       2480.57       2601.85        39.38 o                         
   4   2   1          9.82         11.65         3.10 o                         
   5   2   1        163.71        162.50         5.94 o                         
   6   2   1         69.90         76.61        11.60 o                         
   7   2   1         47.27         35.14         7.77 o                         
   8   2   1         20.99         35.66         6.97 o                         
  -8   3   1         76.70        100.85         7.49 o                         
  -7   3   1         23.03         17.73         5.48 o                         
  -6   3   1        118.23        123.69         6.66 o                         
  -5   3   1         93.27        110.74         4.58 o                         
  -4   3   1         26.36         28.14         4.13 o                         
  -3   3   1        787.81        843.50        19.49 o                         
  -2   3   1       2403.37       2518.48        12.36 o                         
  -1   3   1       3879.84       3933.61        40.94 o                         
   0   3   1      14439.04      14385.70        55.97 o                         
   1   3   1       3878.34       3905.01        18.69 o                         
   2   3   1       2401.24       2499.50        12.00 o                         
   3   3   1        786.46        846.27         8.58 o                         
   4   3   1         26.20         29.26         3.20 o                         
   5   3   1         93.16         97.49         4.62 o                         
   6   3   1        118.30        131.74         9.14 o                         
   7   3   1         22.87         20.34        10.30 o                         
   8   3   1         76.35         93.84         7.23 o                         
  -8   4   1         29.66         34.59        10.49 o                         
  -7   4   1         58.88         55.76        12.83 o                         
  -6   4   1         99.55        102.85         5.33 o                         
  -5   4   1        198.46        204.62         5.48 o                         
  -4   4   1        230.42        250.53         6.55 o                         
  -3   4   1        309.15        315.92         6.08 o                         
  -2   4   1        764.88        747.66        30.93 o                         
  -1   4   1        111.17        126.20         3.02 o                         
   0   4   1        184.71        194.91         5.14 o                         
   1   4   1        111.29        118.69         2.92 o                         
   2   4   1        765.88        747.55        11.72 o                         
   3   4   1        309.11        306.66         5.81 o                         
   4   4   1        230.42        254.64         5.12 o                         
   5   4   1        198.89        206.08         5.58 o                         
   6   4   1         99.67         87.19         5.19 o                         
   7   4   1         58.98         59.88         8.33 o                         
   8   4   1         29.65         30.51         9.50 o                         
  -8   5   1         47.32         84.59        10.54 o                         
  -7   5   1          5.34          1.18         6.88 o                         
  -6   5   1         91.19         81.03         8.20 o                         
  -5   5   1         54.04         60.03        13.56 o                         
  -4   5   1        321.71        316.47        12.27 o                         
  -3   5   1        340.61        335.89        11.45 o                         
  -2   5   1         51.76         46.31         7.55 o                         
  -1   5   1        105.05         95.44         3.60 o                         
   0   5   1        351.57        356.57         4.39 o                         
   1   5   1        104.97         92.40         3.48 o                         
   2   5   1         51.82         54.26         3.98 o                         
   3   5   1        340.46        367.37        12.28 o                         
   4   5   1        321.90        307.74        12.47 o                         
   5   5   1         53.94         60.02         9.09 o                         
   6   5   1         91.34         86.52        11.04 o                         
  -6   6   1         22.92         23.33         9.19 o                         
  -5   6   1         56.42         75.19         9.83 o                         
  -4   6   1         23.53         15.59         7.74 o                         
  -3   6   1         65.76         62.25         7.67 o                         
  -2   6   1        177.83        174.49         9.83 o                         
  -1   6   1        806.96        793.37        10.75 o                         
   0   6   1          0.82          4.01         4.39 o                         
   1   6   1        807.39        807.52        10.72 o                         
   2   6   1        177.94        163.76         9.41 o                         
   3   6   1         65.98         84.87         8.64 o                         
   4   6   1         23.56         16.61         7.91 o                         
   5   6   1         56.48         59.50         8.34 o                         
   6   6   1         22.83         29.91         9.29 o                         
  -5   7   1         15.43         13.69         7.68 o                         
  -4   7   1         10.60         11.73         7.97 o                         
  -3   7   1         94.24         90.95         8.58 o                         
  -2   7   1        260.25        244.05        10.48 o                         
  -1   7   1         27.87         32.49         4.72 o                         
   0   7   1         61.11         45.39         5.37 o                         
   1   7   1         27.90         35.66         6.33 o                         
   2   7   1        260.24        240.00        17.45 o                         
   3   7   1         94.47        105.71         9.51 o                         
   4   7   1         10.61          7.30         8.10 o                         
   5   7   1         15.44         45.11         8.06 o                         
  -4   8   1         27.93         53.98         8.59 o                         
  -3   8   1          0.11         -4.62         7.35 o                         
  -2   8   1         22.22         31.33         4.76 o                         
  -1   8   1         68.09         57.46         6.41 o                         
   0   8   1          6.81          8.63         4.91 o                         
   1   8   1         68.21         65.25         6.29 o                         
   2   8   1         22.20         20.37         5.05 o                         
   3   8   1          0.12         -6.24         6.46 o                         
   4   8   1         27.82         38.04         9.82 o                         
  -2   9   1         29.80         17.69         8.88 o                         
  -1   9   1         64.93         58.35         5.77 o                         
   0   9   1         82.41         81.63        13.65 o                         
   1   9   1         65.15         66.46         6.23 o                         
   2   9   1         29.77         19.03         6.26 o                         
   1   0   2       1248.33       1171.65         7.73 o                         
   2   0   2       4437.91       4513.62        19.89 o                         
   3   0   2          0.01         -1.31         4.45 o                         
   4   0   2       1781.84       1956.96        14.57 o                         
   5   0   2        113.72        123.26         5.64 o                         
   6   0   2          9.46         17.82         7.41 o                         
   7   0   2         29.51         33.33         5.88 o                         
   8   0   2         49.54         59.64         7.28 o                         
  -8   1   2         18.22         11.89        13.58 o                         
  -7   1   2         50.01         51.56         6.56 o                         
  -6   1   2         51.77         47.33         5.81 o                         
  -5   1   2          9.84          9.08         4.35 o                         
  -4   1   2        464.79        500.86        10.55 o                         
  -3   1   2       1207.58       1245.96         9.65 o                         
  -2   1   2       2297.17       2347.38        54.91 o                         
  -1   1   2      10650.35      10723.05        22.99 o                         
   0   1   2        344.39        348.39         7.35 o                         
   1   1   2      10651.17      10444.41       209.59 o                         
   2   1   2       2296.65       2321.45        32.20 o                         
   3   1   2       1209.41       1260.65        18.74 o                         
   4   1   2        465.24        484.63         9.61 o                         
   5   1   2          9.79         14.51         4.17 o                         
   6   1   2         51.96         54.44         5.44 o                         
   7   1   2         50.04         56.43         6.43 o                         
   8   1   2         18.14         20.12         5.75 o                         
  -8   2   2          9.92         14.78         6.68 o                         
  -7   2   2         58.67         65.70         6.36 o                         
  -6   2   2        149.28        165.41        10.44 o                         
  -5   2   2         90.57         88.78         4.36 o                         
  -4   2   2        360.68        366.85         6.74 o                         
  -3   2   2        181.91        180.64         4.81 o                         
  -2   2   2        485.07        513.95        11.74 o                         
  -1   2   2       1913.68       1891.44        23.89 o                         
   0   2   2        352.36        333.09         3.34 o                         
   1   2   2       1911.89       1975.01        14.52 o                         
   2   2   2        484.34        523.96        16.89 o                         
   3   2   2        182.14        182.62         3.97 o                         
   4   2   2        360.57        363.71         9.27 o                         
   5   2   2         90.53         91.31         5.03 o                         
   6   2   2        149.41        170.89         7.03 o                         
   7   2   2         58.52         65.61         6.45 o                         
   8   2   2          9.83          4.78         5.86 o                         
  -8   3   2         51.17         50.93         7.51 o                         
  -7   3   2         24.17         14.18         6.66 o                         
  -6   3   2        187.56        191.83         7.49 o                         
  -5   3   2        290.02        280.12         7.21 o                         
  -4   3   2         52.32         53.37         4.46 o                         
  -3   3   2        786.95        828.31        24.55 o                         
  -2   3   2       1297.23       1322.64         9.99 o                         
  -1   3   2       3886.37       3994.57        34.27 o                         
   0   3   2        685.83        718.07        18.79 o                         
   1   3   2       3887.59       3917.80        40.41 o                         
   2   3   2       1296.60       1346.55         8.85 o                         
   3   3   2        787.47        818.27         6.77 o                         
   4   3   2         52.27         50.62         3.46 o                         
   5   3   2        290.54        291.99         6.07 o                         
   6   3   2        187.50        186.19        13.65 o                         
   7   3   2         24.21         29.96         7.15 o                         
   8   3   2         51.28         51.22         7.09 o                         
  -8   4   2          4.31          1.73         8.87 o                         
  -7   4   2         20.02         16.88         9.49 o                         
  -6   4   2          9.39          8.59         4.66 o                         
  -5   4   2        183.77        196.97         6.63 o                         
  -4   4   2        252.91        240.46        14.07 o                         
  -3   4   2        153.60        172.59         5.89 o                         
  -2   4   2        109.59        122.22         4.19 o                         
  -1   4   2        147.05        147.06         3.93 o                         
   0   4   2        682.84        655.36         4.97 o                         
   1   4   2        147.26        141.96         4.59 o                         
   2   4   2        110.20        121.33         7.01 o                         
   3   4   2        153.40        170.90         4.96 o                         
   4   4   2        252.68        245.27         4.99 o                         
   5   4   2        183.75        186.47         5.91 o                         
   6   4   2          9.42          9.37         4.88 o                         
   7   4   2         19.90         10.26         7.57 o                         
   8   4   2          4.32         12.49         9.06 o                         
  -8   5   2          7.11         31.70         9.80 o                         
  -7   5   2         16.70         29.47         6.17 o                         
  -6   5   2         23.50         30.93         5.32 o                         
  -5   5   2        180.92        188.22        11.71 o                         
  -4   5   2         35.00         34.12         7.17 o                         
  -3   5   2         34.85         29.63         6.76 o                         
  -2   5   2        217.25        241.90         9.16 o                         
  -1   5   2        382.21        376.92         5.29 o                         
   0   5   2        766.79        730.25        10.34 o                         
   1   5   2        382.11        383.31        12.02 o                         
   2   5   2        217.15        240.15         9.76 o                         
   3   5   2         34.88         50.96         7.45 o                         
   4   5   2         34.99         32.52         7.41 o                         
   5   5   2        181.03        195.95        11.30 o                         
   6   5   2         23.57         21.06         7.87 o                         
  -6   6   2          8.10          8.69         8.36 o                         
  -5   6   2          5.90          1.77         7.78 o                         
  -4   6   2         14.11         15.30         7.38 o                         
  -3   6   2        150.38        135.42         9.61 o                         
  -2   6   2          7.79          5.31         6.24 o                         
  -1   6   2        236.14        234.53        10.29 o                         
   0   6   2         98.19         98.21         5.67 o                         
   1   6   2        235.76        228.22         6.66 o                         
   2   6   2          7.86         13.46         6.72 o                         
   3   6   2        150.12        130.04         8.72 o                         
   4   6   2         14.15          5.04         6.56 o                         
   5   6   2          5.90         15.42         7.90 o                         
   6   6   2          8.12         -2.86         8.42 o                         
  -5   7   2        101.16        136.91        14.04 o                         
  -4   7   2         25.85         14.70         8.36 o                         
  -3   7   2         20.72         40.85         8.33 o                         
  -2   7   2         34.62         43.26         6.17 o                         
  -1   7   2        201.12        194.35         7.25 o                         
   0   7   2          6.85         12.43         4.59 o                         
   1   7   2        201.17        191.51         6.52 o                         
   2   7   2         34.59         32.95         7.50 o                         
   3   7   2         20.60         29.80         7.75 o                         
   4   7   2         25.95         35.22         7.59 o                         
   5   7   2        101.35        112.11        11.04 o                         
  -4   8   2        137.30        143.28        11.86 o                         
  -3   8   2         39.79         41.06         8.74 o                         
  -2   8   2         36.24         35.73         7.61 o                         
  -1   8   2          4.35         -2.63         5.02 o                         
   0   8   2          0.61          3.47         4.83 o                         
   1   8   2          4.42          9.19         6.58 o                         
   2   8   2         36.24         40.72         5.62 o                         
   3   8   2         39.84         28.23         8.33 o                         
   4   8   2        137.22        154.24        12.45 o                         
  -2   9   2          2.18         -8.76         8.76 o                         
  -1   9   2         38.74         51.85         5.82 o                         
   0   9   2         56.34         56.78         6.14 o                         
   1   9   2         38.78         51.59        14.21 o                         
   2   9   2          2.17         -5.89        11.87 o                         
   1   0   3        585.79        625.58         6.04 o                         
   2   0   3       1089.44       1139.39        10.50 o                         
   3   0   3        420.34        384.21         8.41 o                         
   4   0   3        512.17        531.99        11.75 o                         
   5   0   3        631.60        697.66        14.71 o                         
   6   0   3          2.07         -2.26         4.88 o                         
   7   0   3          1.00         12.62         8.64 o                         
   8   0   3         15.11         30.33         6.25 o                         
  -8   1   3         25.50         28.60         6.93 o                         
  -7   1   3        222.83        212.93         8.10 o                         
  -6   1   3        153.58        143.17        13.59 o                         
  -5   1   3         47.83         45.22         4.70 o                         
  -4   1   3         85.85         86.18         6.62 o                         
  -3   1   3        142.77        149.05         4.43 o                         
  -2   1   3       1784.98       1703.46        66.43 o                         
  -1   1   3       3032.67       2946.66        13.52 o                         
   0   1   3       2990.94       2802.11        39.07 o                         
   1   1   3       3036.02       2944.38        30.26 o                         
   2   1   3       1783.18       1761.00        10.20 o                         
   3   1   3        142.72        139.53         4.30 o                         
   4   1   3         86.11         88.99         4.63 o                         
   5   1   3         47.95         49.54         4.75 o                         
   6   1   3        153.44        140.81         6.26 o                         
   7   1   3        222.87        212.15         8.21 o                         
   8   1   3         25.48         20.25        10.73 o                         
  -8   2   3         61.89         57.74         7.02 o                         
  -7   2   3        122.86        131.11        13.94 o                         
  -6   2   3        480.33        465.66         9.69 o                         
  -5   2   3        253.79        256.71         6.97 o                         
  -4   2   3        130.67        135.67         5.14 o                         
  -3   2   3       1264.87       1299.65        10.31 o                         
  -2   2   3        100.22        106.34         3.66 o                         
  -1   2   3       1885.91       1875.73        19.69 o                         
   0   2   3        258.01        290.97         3.30 o                         
   1   2   3       1886.42       1897.73        33.16 o                         
   2   2   3         99.97        104.82         2.73 o                         
   3   2   3       1265.34       1278.37         9.09 o                         
   4   2   3        130.66        131.33         6.25 o                         
   5   2   3        253.88        245.08         6.60 o                         
   6   2   3        479.79        472.66        14.08 o                         
   7   2   3        122.95        130.98         6.73 o                         
   8   2   3         62.15         79.90         7.38 o                         
  -8   3   3          6.63         16.53         6.50 o                         
  -7   3   3         18.16         26.68         6.34 o                         
  -6   3   3        114.81        123.32         7.11 o                         
  -5   3   3          7.53         14.90         4.36 o                         
  -4   3   3        257.16        297.01        19.37 o                         
  -3   3   3        386.72        398.65         6.64 o                         
  -2   3   3        211.70        220.01         7.43 o                         
  -1   3   3         28.62         35.00         3.44 o                         
   0   3   3        968.05       1004.04         6.96 o                         
   1   3   3         28.54         26.92         3.12 o                         
   2   3   3        212.01        209.38         4.11 o                         
   3   3   3        387.45        401.59         5.04 o                         
   4   3   3        257.05        278.58         7.89 o                         
   5   3   3          7.56          8.19         3.68 o                         
   6   3   3        114.87        124.40        10.41 o                         
   7   3   3         18.25         24.11         8.14 o                         
   8   3   3          6.56          2.03         6.71 o                         
  -8   4   3         28.42         22.85         9.14 o                         
  -7   4   3          6.92         20.09         7.47 o                         
  -6   4   3         84.02         77.48         4.81 o                         
  -5   4   3        129.61        134.79         6.23 o                         
  -4   4   3        296.13        286.13         6.88 o                         
  -3   4   3        354.16        377.63        16.91 o                         
  -2   4   3        651.85        667.31         7.71 o                         
  -1   4   3        125.86        130.01         2.80 o                         
   0   4   3          0.00          2.39         1.69 o                         
   1   4   3        125.26        128.94         3.48 o                         
   2   4   3        652.28        678.49        13.04 o                         
   3   4   3        354.53        382.12        22.28 o                         
   4   4   3        296.28        283.55         6.93 o                         
   5   4   3        129.51        131.14         6.46 o                         
   6   4   3         84.08         79.57         8.65 o                         
   7   4   3          6.95         11.91         7.21 o                         
   8   4   3         28.28          8.88         9.02 o                         
  -7   5   3         11.88          4.74         5.94 o                         
  -6   5   3          2.69          1.22         4.77 o                         
  -5   5   3         42.74         71.21         9.37 o                         
  -4   5   3        202.02        185.93        10.38 o                         
  -3   5   3        252.48        247.85        10.45 o                         
  -2   5   3        159.15        162.92         8.45 o                         
  -1   5   3        172.76        162.96         4.02 o                         
   0   5   3        213.06        202.70         5.90 o                         
   1   5   3        172.37        164.51         5.31 o                         
   2   5   3        159.46        155.79         7.95 o                         
   3   5   3        252.50        248.17        10.75 o                         
   4   5   3        202.08        204.35        10.61 o                         
   5   5   3         42.80         41.67         8.35 o                         
   6   5   3          2.66         22.16         6.94 o                         
  -6   6   3        110.58         97.36        11.47 o                         
  -5   6   3          6.86         -7.82         7.82 o                         
  -4   6   3         41.90         42.15         8.13 o                         
  -3   6   3         15.94         19.70         7.41 o                         
  -2   6   3        134.28        142.06         5.62 o                         
  -1   6   3         45.47         46.45         8.15 o                         
   0   6   3        189.32        177.83         6.10 o                         
   1   6   3         45.70         52.92         5.44 o                         
   2   6   3        134.29        136.91         8.96 o                         
   3   6   3         16.10         23.71         7.36 o                         
   4   6   3         41.96         48.67         8.15 o                         
   5   6   3          6.83          9.67         7.89 o                         
   6   6   3        110.55        100.40        10.40 o                         
  -5   7   3          4.41         14.02         8.26 o                         
  -4   7   3         29.00         36.72         8.19 o                         
  -3   7   3         39.17         23.51         8.26 o                         
  -2   7   3        158.22        159.27         7.23 o                         
  -1   7   3          1.45          6.51         4.31 o                         
   0   7   3        122.18        118.66         6.19 o                         
   1   7   3          1.44         17.41         8.35 o                         
   2   7   3        158.46        185.05        10.31 o                         
   3   7   3         39.38         50.19         8.05 o                         
   4   7   3         29.11         25.46         8.29 o                         
   5   7   3          4.42         22.94         8.19 o                         
  -4   8   3         37.35         36.43         8.40 o                         
  -3   8   3         42.99         34.17         9.49 o                         
  -2   8   3          1.92          6.64         7.43 o                         
  -1   8   3         18.69         14.26         5.18 o                         
   0   8   3         21.63         36.83        19.79 o                         
   1   8   3         18.64         12.32         4.96 o                         
   2   8   3          1.89         10.58         4.55 o                         
   3   8   3         42.90         59.44         9.22 o                         
   4   8   3         37.17         46.36         9.95 o                         
  -2   9   3          3.36         -8.29         8.29 o                         
  -1   9   3         28.69         44.92         8.51 o                         
   0   9   3         83.54        101.14         9.91 o                         
   1   9   3         28.54         28.20         9.05 o                         
   2   9   3          3.35          4.41         6.15 o                         
   0   0   4       2313.50       2393.04         7.73 o                         
   1   0   4        536.81        522.38         6.03 o                         
   2   0   4       1897.76       1860.00        13.37 o                         
   3   0   4          7.38          2.42         4.57 o                         
   4   0   4         23.32         30.65         5.91 o                         
   5   0   4        614.63        625.03         9.24 o                         
   6   0   4        143.78        140.92         6.90 o                         
   7   0   4        467.36        450.24        12.43 o                         
   8   0   4         27.02         17.04         9.56 o                         
  -8   1   4         38.39         46.54         8.83 o                         
  -7   1   4         58.59         64.08         6.42 o                         
  -6   1   4         51.89         45.20         9.32 o                         
  -5   1   4         24.89         26.71         6.07 o                         
  -4   1   4        424.18        443.39         7.22 o                         
  -3   1   4       1172.27       1140.44        11.36 o                         
  -2   1   4        899.09        863.73         6.87 o                         
  -1   1   4       1877.86       1871.89         7.93 o                         
   0   1   4          6.03          3.36         1.77 o                         
   1   1   4       1874.49       1870.53        32.66 o                         
   2   1   4        899.56        905.55         9.51 o                         
   3   1   4       1173.20       1147.23         9.04 o                         
   4   1   4        424.23        473.11        20.89 o                         
   5   1   4         25.07         25.87         4.35 o                         
   6   1   4         52.28         41.02         5.33 o                         
   7   1   4         58.51         58.10         6.81 o                         
   8   1   4         38.37         37.05         6.50 o                         
  -8   2   4         26.65         23.30         6.17 o                         
  -7   2   4         14.43         15.28         6.08 o                         
  -6   2   4        129.04        154.21         6.81 o                         
  -5   2   4         16.43         16.64         4.23 o                         
  -4   2   4          7.67          3.99         3.80 o                         
  -3   2   4        281.74        289.12         5.75 o                         
  -2   2   4       1564.23       1626.89         9.74 o                         
  -1   2   4       2004.25       2017.06        33.58 o                         
   0   2   4        447.75        381.86         4.64 o                         
   1   2   4       2001.70       1990.37        34.71 o                         
   2   2   4       1564.55       1593.88        11.11 o                         
   3   2   4        281.50        283.31         5.13 o                         
   4   2   4          7.61          3.69         3.45 o                         
   5   2   4         16.39         18.70         4.81 o                         
   6   2   4        129.19        130.98         6.92 o                         
   7   2   4         14.39         21.86         5.77 o                         
   8   2   4         26.65         32.87         6.66 o                         
  -8   3   4          2.79          0.43         6.25 o                         
  -7   3   4         89.97        105.89         7.19 o                         
  -6   3   4        294.38        289.50         6.71 o                         
  -5   3   4         78.66         69.46         5.31 o                         
  -4   3   4        366.71        382.69         7.14 o                         
  -3   3   4        779.47        798.45         8.71 o                         
  -2   3   4        771.12        798.29         9.67 o                         
  -1   3   4         64.53         60.96         3.64 o                         
   0   3   4         15.74         20.28         1.76 o                         
   1   3   4         64.38         56.38         4.64 o                         
   2   3   4        770.72        788.44         5.51 o                         
   3   3   4        778.60        815.96        17.74 o                         
   4   3   4        366.68        367.93         5.86 o                         
   5   3   4         78.72         70.18         4.24 o                         
   6   3   4        294.18        312.56         8.00 o                         
   7   3   4         90.09        102.91         6.92 o                         
   8   3   4          2.85          1.46         7.04 o                         
  -8   4   4         44.23         31.40         6.46 o                         
  -7   4   4          4.11         -4.34         5.95 o                         
  -6   4   4         98.49         87.72         6.42 o                         
  -5   4   4        202.06        204.58        12.84 o                         
  -4   4   4         23.90         10.09         7.08 o                         
  -3   4   4          9.74         11.53         4.27 o                         
  -2   4   4        448.26        456.61         6.40 o                         
  -1   4   4        485.84        446.73         8.21 o                         
   0   4   4        202.19        199.06         3.06 o                         
   1   4   4        486.01        473.34         6.81 o                         
   2   4   4        448.18        468.44         6.27 o                         
   3   4   4          9.64         13.06         3.62 o                         
   4   4   4         23.84         33.76         4.61 o                         
   5   4   4        202.25        193.21         7.04 o                         
   6   4   4         98.32        124.88         9.30 o                         
   7   4   4          4.10         20.15         7.14 o                         
   8   4   4         43.99         67.79         9.59 o                         
  -7   5   4          3.79         -7.68        11.71 o                         
  -6   5   4         82.14         62.37        19.34 o                         
  -5   5   4        210.49        212.16        11.33 o                         
  -4   5   4         23.03         18.20         7.44 o                         
  -3   5   4        125.09        117.26         8.43 o                         
  -2   5   4         48.56         51.58         6.95 o                         
  -1   5   4         60.98         59.84         3.09 o                         
   0   5   4         11.15          9.55         2.82 o                         
   1   5   4         61.08         56.07         5.93 o                         
   2   5   4         48.53         34.63         6.18 o                         
   3   5   4        125.15        124.84         8.82 o                         
   4   5   4         23.20         18.16         7.15 o                         
   5   5   4        209.99        228.59        11.75 o                         
   6   5   4         81.88         83.51        10.36 o                         
  -6   6   4         15.41          9.65         7.94 o                         
  -5   6   4         74.25         71.68         9.95 o                         
  -4   6   4          7.48         13.31         7.53 o                         
  -3   6   4          2.38          3.22         7.04 o                         
  -2   6   4        658.13        667.73         9.83 o                         
  -1   6   4         18.73         19.55         4.04 o                         
   0   6   4         12.44         10.86         4.20 o                         
   1   6   4         18.92         22.68         5.81 o                         
   2   6   4        658.20        700.00        15.58 o                         
   3   6   4          2.38          8.94         6.70 o                         
   4   6   4          7.46          2.79         7.73 o                         
   5   6   4         74.11         81.45         8.55 o                         
   6   6   4         15.37         11.15         8.92 o                         
  -5   7   4         34.24         34.30         9.19 o                         
  -4   7   4          0.60         -0.23         7.35 o                         
  -3   7   4         57.70         55.50         8.53 o                         
  -2   7   4         96.26         91.85         8.76 o                         
  -1   7   4        433.10        413.40         9.10 o                         
   0   7   4         19.73         20.31         5.50 o                         
   1   7   4        432.67        437.56         9.32 o                         
   2   7   4         96.56        107.32         8.34 o                         
   3   7   4         57.47         59.13         9.07 o                         
   4   7   4          0.60          4.63         7.65 o                         
   5   7   4         34.23         54.35         8.27 o                         
  -4   8   4         23.33         35.47         8.76 o                         
  -3   8   4          2.12         -8.08         8.08 o                         
  -2   8   4          2.61          6.74         7.25 o                         
  -1   8   4         26.92         25.09         5.48 o                         
   0   8   4         10.82          6.31         6.65 o                         
   1   8   4         26.93         39.73         5.61 o                         
   2   8   4          2.61          6.32         7.85 o                         
   3   8   4          2.13          1.25         7.30 o                         
   4   8   4         23.30         21.36         8.60 o                         
  -2   9   4         24.68         45.63         9.28 o                         
   0   9   4         52.52         45.38         6.89 o                         
   1   9   4          0.53         12.19         9.07 o                         
   2   9   4         24.59         52.59        15.24 o                         
   3   9   4         12.51         21.67         9.65 o                         
   1   0   5      13023.55      12616.71        26.80 o                         
   2   0   5          5.06          1.98         2.38 o                         
   3   0   5         59.72         66.49         5.27 o                         
   4   0   5        684.14        722.63        12.41 o                         
   5   0   5         87.17        103.06        10.17 o                         
   6   0   5          0.55         -1.11         5.38 o                         
   7   0   5         68.49         65.13         6.43 o                         
   8   0   5          7.34          7.26         6.32 o                         
  -8   1   5         36.53         36.47         6.89 o                         
  -7   1   5          4.38          2.57         5.90 o                         
  -6   1   5         85.54         87.05         6.95 o                         
  -5   1   5         89.98         95.06         7.69 o                         
  -4   1   5        580.45        562.98        16.60 o                         
  -3   1   5        295.35        287.57         5.33 o                         
  -2   1   5        714.62        714.81        20.15 o                         
  -1   1   5       7662.18       7444.81        15.76 o                         
   0   1   5          6.26         16.20         2.14 o                         
   1   1   5       7667.29       7537.51        38.92 o                         
   2   1   5        712.36        709.67         8.84 o                         
   3   1   5        296.12        289.20         7.38 o                         
   4   1   5        579.86        574.93         7.98 o                         
   5   1   5         89.99         91.75         5.77 o                         
   6   1   5         85.72         77.67         5.98 o                         
   7   1   5          4.43          4.35         5.58 o                         
   8   1   5         36.43         33.67         6.78 o                         
  -8   2   5          4.36         13.60         9.96 o                         
  -7   2   5         58.63         68.56         6.54 o                         
  -6   2   5        157.46        152.90         6.80 o                         
  -5   2   5        535.37        501.70        29.16 o                         
  -4   2   5        263.28        267.40        16.72 o                         
  -3   2   5        237.31        241.56         5.34 o                         
  -2   2   5       2231.62       2274.46        42.48 o                         
  -1   2   5        577.53        602.81         5.81 o                         
   0   2   5       2320.67       2315.59        25.21 o                         
   1   2   5        578.44        606.36         8.50 o                         
   2   2   5       2229.81       2295.08        17.67 o                         
   3   2   5        238.31        247.70        12.06 o                         
   4   2   5        263.39        277.66         5.97 o                         
   5   2   5        536.62        535.72         8.85 o                         
   6   2   5        157.09        150.20         6.79 o                         
   7   2   5         58.74         60.84         6.29 o                         
   8   2   5          4.30         22.64        20.98 o                         
  -8   3   5         24.43         25.59         6.80 o                         
  -7   3   5        246.27        262.55         9.06 o                         
  -6   3   5        199.65        207.01        15.70 o                         
  -5   3   5        122.12        125.92         5.93 o                         
  -4   3   5         63.34         68.19         6.72 o                         
  -3   3   5        101.34         95.35         4.47 o                         
  -2   3   5       1474.31       1526.33        22.31 o                         
  -1   3   5       1947.34       1816.11        16.53 o                         
   0   3   5        701.01        733.91         7.34 o                         
   1   3   5       1946.32       1859.45        18.95 o                         
   2   3   5       1473.90       1480.49        19.48 o                         
   3   3   5        101.57         93.62         3.65 o                         
   4   3   5         63.07         61.40         3.50 o                         
   5   3   5        122.03        114.20        11.04 o                         
   6   3   5        199.04        200.39         6.92 o                         
   7   3   5        246.43        251.09         8.40 o                         
   8   3   5         24.30         28.88         7.15 o                         
  -8   4   5         14.36         21.23         6.58 o                         
  -7   4   5         74.48         92.62         5.69 o                         
  -6   4   5        175.36        177.98        11.65 o                         
  -5   4   5         44.48         49.94         5.37 o                         
  -4   4   5        307.16        289.06         7.05 o                         
  -3   4   5        252.85        265.96         7.02 o                         
  -2   4   5        358.14        335.59        11.35 o                         
  -1   4   5        712.89        710.24        15.87 o                         
   0   4   5        338.03        382.99         3.86 o                         
   1   4   5        714.66        747.93         8.43 o                         
   2   4   5        358.38        338.90        20.29 o                         
   3   4   5        253.45        265.13         8.29 o                         
   4   4   5        308.07        294.70         7.15 o                         
   5   4   5         44.41         53.64         7.67 o                         
   6   4   5        175.62        159.73         9.62 o                         
   7   4   5         74.51         73.50         8.41 o                         
   8   4   5         14.32         13.77         8.84 o                         
  -7   5   5          7.10          7.04         5.92 o                         
  -6   5   5         11.41         14.81         8.11 o                         
  -5   5   5         67.06         62.43         9.23 o                         
  -4   5   5         74.00         68.66         8.06 o                         
  -3   5   5          1.82          7.55         6.19 o                         
  -2   5   5         20.07         23.79         9.38 o                         
  -1   5   5        208.81        200.24         3.60 o                         
   0   5   5        244.69        247.16         7.71 o                         
   1   5   5        208.42        210.61         8.13 o                         
   2   5   5         20.04         24.26         5.93 o                         
   3   5   5          1.76          0.09         6.21 o                         
   4   5   5         74.01         81.06         8.25 o                         
   5   5   5         67.04         48.23         8.67 o                         
   6   5   5         11.41          7.54         7.90 o                         
  -6   6   5         37.09         29.65         9.08 o                         
  -5   6   5          8.40         -7.45         7.45 o                         
  -4   6   5         21.13         19.93         7.74 o                         
  -3   6   5         18.17         24.50         7.59 o                         
  -2   6   5        143.14        153.96         5.97 o                         
  -1   6   5         26.59         23.97         4.05 o                         
   0   6   5          7.60          5.13         4.11 o                         
   1   6   5         26.56         34.79         6.03 o                         
   2   6   5        143.33        146.01         9.61 o                         
   3   6   5         18.21         20.29         7.05 o                         
   4   6   5         21.18         23.43         7.91 o                         
   5   6   5          8.39          6.22         8.34 o                         
   6   6   5         36.98         41.18         9.65 o                         
  -5   7   5        216.81        193.36        17.47 o                         
  -4   7   5          6.97         -6.85         6.85 o                         
  -3   7   5         13.48         19.83         8.84 o                         
  -2   7   5         55.06         75.56         8.39 o                         
  -1   7   5         57.77         58.51         5.47 o                         
   0   7   5         18.14         12.81         4.60 o                         
   1   7   5         57.82         72.09         5.65 o                         
   2   7   5         55.00         75.72         8.92 o                         
   3   7   5         13.37         24.54         7.39 o                         
   4   7   5          6.99          7.18         7.53 o                         
   5   7   5        217.16        238.12        13.94 o                         
  -4   8   5         19.63         23.32         8.29 o                         
  -3   8   5         16.35         29.85         7.73 o                         
  -2   8   5         21.57         28.97         7.23 o                         
  -1   8   5          1.84          5.31         8.74 o                         
   0   8   5          0.22         -3.17         4.63 o                         
   1   8   5          1.83          7.07         4.72 o                         
   2   8   5         21.62         26.16         4.98 o                         
   3   8   5         16.27          4.93         7.41 o                         
   4   8   5         19.52         -1.61         8.63 o                         
  -2   9   5         47.31         47.51         8.71 o                         
  -1   9   5          8.04          6.84         8.28 o                         
   0   9   5          8.34          7.48         9.53 o                         
   1   9   5          7.99          2.34         7.45 o                         
   2   9   5         47.39         41.35         6.17 o                         
   3   9   5          9.24         24.58         8.03 o                         
   0   0   6       2521.81       2425.97         7.62 o                         
   1   0   6        728.56        698.64         7.71 o                         
   2   0   6        260.90        259.84         8.43 o                         
   3   0   6          7.75         12.61         4.76 o                         
   4   0   6         97.31         94.20         7.10 o                         
   5   0   6        172.95        180.03         8.71 o                         
   6   0   6         82.72         68.55         8.25 o                         
   7   0   6         72.02         65.46         6.50 o                         
   8   0   6         24.08         20.17         6.53 o                         
  -8   1   6         10.96         10.57         6.49 o                         
  -7   1   6         85.01         87.78         6.76 o                         
  -6   1   6         65.15         59.27         6.06 o                         
  -5   1   6        429.48        407.03        11.59 o                         
  -4   1   6       1266.93       1291.02        11.20 o                         
  -3   1   6        776.43        769.38        18.29 o                         
  -2   1   6        959.91        975.65        16.22 o                         
  -1   1   6         36.38         31.35         2.55 o                         
   0   1   6         22.93         32.65         2.16 o                         
   1   1   6         36.44         29.66         2.93 o                         
   2   1   6        961.12        979.88        10.03 o                         
   3   1   6        777.08        778.21        10.97 o                         
   4   1   6       1267.00       1299.32        15.69 o                         
   5   1   6        429.63        408.67        15.38 o                         
   6   1   6         65.39         62.25         6.18 o                         
   7   1   6         84.85         67.98         6.76 o                         
   8   1   6         11.03         -0.93         9.20 o                         
  -8   2   6         17.30         25.45         6.76 o                         
  -7   2   6         22.61         23.51         6.62 o                         
  -6   2   6         71.09         67.85         8.42 o                         
  -5   2   6        325.77        318.09        21.02 o                         
  -4   2   6        424.16        425.77         7.55 o                         
  -3   2   6        268.27        259.42        13.37 o                         
  -2   2   6        522.82        536.45         9.05 o                         
  -1   2   6       3156.74       3128.03        26.37 o                         
   0   2   6        217.27        246.47         6.49 o                         
   1   2   6       3160.15       3159.73        32.07 o                         
   2   2   6        522.75        541.76         6.08 o                         
   3   2   6        268.53        253.64         4.33 o                         
   4   2   6        424.09        446.12         7.17 o                         
   5   2   6        324.88        314.07        20.05 o                         
   6   2   6         71.09         72.45         5.83 o                         
   7   2   6         22.63         25.39         5.94 o                         
   8   2   6         17.33         16.82         5.73 o                         
  -8   3   6         17.40         26.24        13.31 o                         
  -7   3   6         39.26         55.74        11.60 o                         
  -6   3   6        137.06        156.17        13.48 o                         
  -5   3   6         64.94         65.86         5.41 o                         
  -4   3   6         67.58         74.08         4.81 o                         
  -3   3   6         28.31         25.52         3.59 o                         
  -2   3   6        423.04        419.40         6.28 o                         
  -1   3   6       2541.01       2500.85         9.25 o                         
   0   3   6        778.22        798.63         6.43 o                         
   1   3   6       2542.55       2560.03        17.48 o                         
   2   3   6        423.42        405.68         6.57 o                         
   3   3   6         28.44         26.54         3.27 o                         
   4   3   6         67.58         69.82         3.58 o                         
   5   3   6         65.07         51.14        15.36 o                         
   6   3   6        136.78        152.64         7.78 o                         
   7   3   6         39.28         54.34        16.19 o                         
   8   3   6         17.53         15.02         6.01 o                         
  -8   4   6         20.07          3.06         8.80 o                         
  -7   4   6         19.54         32.12         4.74 o                         
  -6   4   6         37.29         47.92         6.25 o                         
  -5   4   6        428.38        436.37         9.01 o                         
  -4   4   6        203.25        220.32         6.62 o                         
  -3   4   6         21.98         29.57         3.91 o                         
  -2   4   6       1775.52       1772.20        12.77 o                         
  -1   4   6        291.96        288.96         4.47 o                         
   0   4   6        117.56        130.14         2.68 o                         
   1   4   6        291.55        305.74         4.80 o                         
   2   4   6       1774.25       1893.97        20.41 o                         
   3   4   6         21.98         21.77         3.53 o                         
   4   4   6        202.73        213.36         6.40 o                         
   5   4   6        429.00        400.02         8.91 o                         
   6   4   6         37.10         38.22         7.70 o                         
   7   4   6         19.65          3.51         6.89 o                         
   8   4   6         19.97          5.20         8.82 o                         
  -7   5   6         38.72         46.67         6.48 o                         
  -6   5   6         12.61         14.89         8.02 o                         
  -5   5   6         72.07         71.62         8.84 o                         
  -4   5   6         10.93         16.86         7.26 o                         
  -3   5   6        118.20        115.94         5.34 o                         
  -2   5   6        108.35        107.98         7.88 o                         
  -1   5   6        165.90        149.72         3.99 o                         
   0   5   6        165.11        167.86         4.58 o                         
   1   5   6        165.80        163.62         7.37 o                         
   2   5   6        107.90        115.00         7.75 o                         
   3   5   6        118.27        123.44         9.28 o                         
   4   5   6         10.94         10.74         7.32 o                         
   5   5   6         72.11         75.13         8.97 o                         
   6   5   6         12.71         19.33         7.36 o                         
  -6   6   6         10.07         18.97         9.67 o                         
  -5   6   6         68.28         71.72         9.47 o                         
  -4   6   6         91.89         87.86         9.48 o                         
  -3   6   6         94.70         85.84         8.63 o                         
  -2   6   6         62.37         67.07         7.99 o                         
  -1   6   6          4.13         -0.46         3.54 o                         
   0   6   6         19.13         22.07         4.64 o                         
   1   6   6          4.12         -3.42         5.20 o                         
   2   6   6         61.95         69.62         7.21 o                         
   3   6   6         94.91        102.44         8.73 o                         
   4   6   6         91.78         75.80         8.63 o                         
   5   6   6         68.14         60.81         9.42 o                         
   6   6   6         10.09         33.00         9.45 o                         
  -5   7   6          9.49         40.89         9.05 o                         
  -4   7   6         13.16         12.28         8.03 o                         
  -3   7   6        140.71        131.18         9.96 o                         
  -2   7   6          0.37          1.61         7.10 o                         
  -1   7   6        287.58        260.00         7.47 o                         
   0   7   6          1.90          0.60         4.30 o                         
   1   7   6        287.54        258.69         7.91 o                         
   2   7   6          0.40          3.75         6.46 o                         
   3   7   6        140.68        115.02        10.26 o                         
   4   7   6         13.17         18.86         8.64 o                         
   5   7   6          9.48          9.77         8.77 o                         
  -4   8   6          2.85          3.66         8.60 o                         
  -3   8   6         11.30         14.76         8.66 o                         
  -2   8   6         70.16         82.59         8.87 o                         
  -1   8   6         10.97          3.19         8.62 o                         
   0   8   6         16.21         26.54         5.32 o                         
   1   8   6         11.00          6.69         4.64 o                         
   2   8   6         70.24         73.21        10.10 o                         
   3   8   6         11.24         13.11         7.83 o                         
   4   8   6          2.86         -2.40         8.88 o                         
  -2   9   6          1.65         -8.98         8.98 o                         
  -1   9   6          0.85         -9.11         9.11 o                         
   0   9   6         43.23         53.72         8.57 o                         
   1   9   6          0.87         32.75         8.41 o                         
   2   9   6          1.66         -2.50         6.50 o                         
   3   9   6         30.48         41.15         7.03 o                         
   1   0   7       8726.47       8086.85        24.16 o                         
   2   0   7          5.53          3.42         1.98 o                         
   3   0   7        502.07        524.59         9.86 o                         
   4   0   7         94.55        108.34         6.98 o                         
   5   0   7          0.26         -0.09         6.49 o                         
   6   0   7         35.08         27.65         5.69 o                         
   7   0   7          3.66          1.70         5.72 o                         
   8   0   7          1.24          2.48         7.04 o                         
  -8   1   7         10.98          0.33         6.64 o                         
  -7   1   7         85.01         85.42         6.72 o                         
  -6   1   7        194.62        174.75         7.21 o                         
  -5   1   7         93.10        101.86         7.86 o                         
  -4   1   7         77.77         63.18         5.93 o                         
  -3   1   7        117.19        130.90         4.18 o                         
  -2   1   7       4368.28       4380.72        26.29 o                         
  -1   1   7       2655.23       2616.61        53.05 o                         
   0   1   7       8264.42       8120.59        36.72 o                         
   1   1   7       2654.11       2616.68        12.93 o                         
   2   1   7       4367.00       4405.54        20.61 o                         
   3   1   7        117.27        123.12         5.91 o                         
   4   1   7         77.34         65.46         6.18 o                         
   5   1   7         93.26        101.63         5.51 o                         
   6   1   7        194.85        173.27         7.31 o                         
   7   1   7         84.91         81.94        11.68 o                         
   8   1   7         11.00         11.30         5.94 o                         
  -8   2   7          0.97          3.46         6.51 o                         
  -7   2   7        149.18        157.32         8.29 o                         
  -6   2   7         15.93         12.78         7.35 o                         
  -5   2   7        417.51        412.12        19.49 o                         
  -4   2   7        116.62        123.34         5.02 o                         
  -3   2   7        173.73        167.33         4.79 o                         
  -2   2   7       1021.79       1068.37         8.49 o                         
  -1   2   7       2758.90       2685.66        13.89 o                         
   0   2   7        199.92        187.44         2.65 o                         
   1   2   7       2756.94       2728.90        28.71 o                         
   2   2   7       1023.47       1052.73        39.11 o                         
   3   2   7        173.97        165.56         6.33 o                         
   4   2   7        116.96        126.00         4.72 o                         
   5   2   7        418.18        425.26        12.53 o                         
   6   2   7         15.87         16.33         5.09 o                         
   7   2   7        149.49        141.12         7.40 o                         
   8   2   7          0.99         13.19         9.33 o                         
  -8   3   7         14.22         15.73         6.74 o                         
  -7   3   7         12.33         24.00         6.19 o                         
  -6   3   7        130.17        129.84         6.78 o                         
  -5   3   7        336.74        339.11        20.11 o                         
  -4   3   7         91.90         97.78         5.04 o                         
  -3   3   7         20.86         16.22         3.53 o                         
  -2   3   7        124.15        133.29         4.42 o                         
  -1   3   7        235.10        225.98         4.03 o                         
   0   3   7         48.09         53.61         1.67 o                         
   1   3   7        235.02        222.80         7.78 o                         
   2   3   7        124.16        127.34         2.83 o                         
   3   3   7         20.86         16.70         2.87 o                         
   4   3   7         92.00         92.11         3.88 o                         
   5   3   7        336.71        331.73         7.02 o                         
   6   3   7        130.00        123.03         6.43 o                         
   7   3   7         12.37          6.11         5.54 o                         
   8   3   7         14.27         23.78         6.26 o                         
  -8   4   7          3.01          6.32         9.41 o                         
  -7   4   7         47.22         44.93        12.26 o                         
  -6   4   7        100.68         99.74         6.71 o                         
  -5   4   7        100.19        104.94         6.04 o                         
  -4   4   7        344.45        339.91         9.37 o                         
  -3   4   7        128.39        126.78         5.11 o                         
  -2   4   7        644.37        642.23        22.51 o                         
  -1   4   7        252.82        250.22         4.27 o                         
   0   4   7         41.34         44.06         2.11 o                         
   1   4   7        253.05        255.46         4.57 o                         
   2   4   7        644.52        670.47        13.11 o                         
   3   4   7        128.45        120.64        19.77 o                         
   4   4   7        344.10        331.16         8.78 o                         
   5   4   7        100.41        108.51         6.30 o                         
   6   4   7        100.70         98.19         7.95 o                         
   7   4   7         47.25         53.73         7.21 o                         
   8   4   7          3.04         -6.61         9.47 o                         
  -7   5   7          3.85         -0.44         5.93 o                         
  -6   5   7         23.07         20.45         7.59 o                         
  -5   5   7          2.84         -3.78         7.20 o                         
  -4   5   7        259.57        243.11         7.16 o                         
  -3   5   7        519.56        509.25         8.75 o                         
  -2   5   7         26.14         21.09         3.02 o                         
  -1   5   7         74.29         80.06         3.58 o                         
   0   5   7        637.97        623.69        10.20 o                         
   1   5   7         74.36         84.27         6.99 o                         
   2   5   7         26.38         13.76         5.82 o                         
   3   5   7        519.52        528.74        14.07 o                         
   4   5   7        259.36        239.12        11.43 o                         
   5   5   7          2.87          2.35         7.45 o                         
  -6   6   7         39.94         39.54         8.97 o                         
  -5   6   7         57.75         51.13         9.56 o                         
  -4   6   7         30.82         18.31         8.46 o                         
  -3   6   7          5.47          7.98         6.68 o                         
  -2   6   7         81.58         81.65         8.40 o                         
  -1   6   7        310.76        308.84         7.30 o                         
   0   6   7         83.40         76.60         4.94 o                         
   1   6   7        310.14        304.28        10.66 o                         
   2   6   7         81.67        103.33         8.13 o                         
   3   6   7          5.51          4.58         6.81 o                         
   4   6   7         30.68         31.47         8.06 o                         
   5   6   7         57.66         50.04         8.81 o                         
   6   6   7         39.89         13.34         8.55 o                         
  -5   7   7        117.34        158.27        12.58 o                         
  -4   7   7        117.33        142.52        10.89 o                         
  -3   7   7        124.45        122.00         9.99 o                         
  -2   7   7        147.21        137.17        10.58 o                         
  -1   7   7          0.18          8.36         7.37 o                         
   0   7   7        175.06        163.08         7.33 o                         
   1   7   7          0.19          3.91         8.18 o                         
   2   7   7        146.92        167.27         8.93 o                         
   3   7   7        124.58        135.69        10.15 o                         
   4   7   7        117.52        119.00        10.20 o                         
   5   7   7        117.52        122.05        11.34 o                         
  -4   8   7         10.51         11.24         8.22 o                         
  -3   8   7          9.99          3.32         7.67 o                         
  -2   8   7         36.60         32.63         8.40 o                         
  -1   8   7         94.66        100.69         9.10 o                         
   0   8   7          4.57          6.58         7.92 o                         
   1   8   7         94.74         95.21        14.15 o                         
   2   8   7         36.59         33.01        10.53 o                         
   3   8   7         10.05         24.16         8.32 o                         
   4   8   7         10.55          7.48         8.98 o                         
  -2   9   7          5.19          6.36         9.01 o                         
  -1   9   7         88.25         98.34        10.59 o                         
   0   9   7          0.02         -6.51         8.26 o                         
   1   9   7         88.22        119.93         7.07 o                         
   2   9   7          5.13         20.68         9.79 o                         
   3   9   7         26.67         17.84         7.49 o                         
   0   0   8       4589.39       4486.56        54.96 o                         
   1   0   8        558.72        542.54         7.51 o                         
   2   0   8         13.99         15.24         2.26 o                         
   3   0   8         71.66         67.51         5.71 o                         
   4   0   8        648.26        674.71        12.16 o                         
   5   0   8          0.28          2.71         6.50 o                         
   6   0   8         27.15         26.16         5.61 o                         
   7   0   8         33.24         33.41         6.57 o                         
   8   0   8          1.58         -3.00         5.68 o                         
  -8   1   8         14.22         17.32         6.10 o                         
  -7   1   8        109.59        112.69        12.75 o                         
  -6   1   8        196.20        206.65        11.32 o                         
  -5   1   8        192.21        191.82         9.10 o                         
  -4   1   8        330.86        342.45        12.15 o                         
  -3   1   8        240.96        246.93         6.16 o                         
  -2   1   8         26.03         18.96         3.57 o                         
  -1   1   8        420.22        392.49         4.42 o                         
   0   1   8        274.38        287.81         4.66 o                         
   1   1   8        421.26        391.02         5.89 o                         
   2   1   8         25.93         23.95         4.09 o                         
   3   1   8        240.42        220.04         7.15 o                         
   4   1   8        330.57        347.07         9.35 o                         
   5   1   8        191.87        165.22         6.19 o                         
   6   1   8        195.48        201.83         7.44 o                         
   7   1   8        109.42        107.93         7.18 o                         
   8   1   8         14.20         20.94         6.36 o                         
  -8   2   8         18.65         16.39         8.42 o                         
  -7   2   8         66.60         80.27         6.83 o                         
  -6   2   8         91.09         86.79         8.95 o                         
  -5   2   8        199.65        209.65         6.64 o                         
  -4   2   8       1000.77        999.83        20.89 o                         
  -3   2   8         47.24         47.45         3.76 o                         
  -2   2   8        681.65        678.35         7.08 o                         
  -1   2   8        706.29        648.77         6.55 o                         
   0   2   8        163.58        144.16         2.57 o                         
   1   2   8        706.06        658.72        11.30 o                         
   2   2   8        680.74        671.99         6.89 o                         
   3   2   8         47.04         36.78         4.58 o                         
   4   2   8       1000.52       1017.84        10.06 o                         
   5   2   8        199.68        189.76         7.05 o                         
   6   2   8         91.23         77.99         6.11 o                         
   7   2   8         66.71         60.04        14.00 o                         
   8   2   8         18.60         19.98         6.59 o                         
  -8   3   8         18.61         16.62         6.52 o                         
  -7   3   8          0.47          4.77         5.95 o                         
  -6   3   8          0.06          3.70         6.26 o                         
  -5   3   8         46.12         52.21         4.97 o                         
  -4   3   8        197.54        210.38        15.05 o                         
  -3   3   8        138.69        126.27         8.46 o                         
  -2   3   8        149.03        156.41         7.80 o                         
  -1   3   8        528.25        506.89         6.38 o                         
   0   3   8         56.13         55.41         1.94 o                         
   1   3   8        527.52        510.69         7.02 o                         
   2   3   8        149.01        151.73         2.96 o                         
   3   3   8        138.58        122.19         3.46 o                         
   4   3   8        197.57        192.80         4.69 o                         
   5   3   8         45.95         33.78         5.40 o                         
   6   3   8          0.06         -4.67         5.56 o                         
   7   3   8          0.46         -3.55         5.35 o                         
   8   3   8         18.55         37.41         9.59 o                         
  -8   4   8         23.40          1.80         9.63 o                         
  -7   4   8         10.48         10.80        11.84 o                         
  -6   4   8         78.98         76.10         6.24 o                         
  -5   4   8        230.53        234.23        22.52 o                         
  -4   4   8         51.87         53.73        10.93 o                         
  -3   4   8        279.22        287.00         6.60 o                         
  -2   4   8        329.78        336.09         6.34 o                         
  -1   4   8         53.96         55.28         2.91 o                         
   0   4   8        791.08        784.37         5.37 o                         
   1   4   8         54.09         59.96         5.78 o                         
   2   4   8        329.10        348.36        10.13 o                         
   3   4   8        279.67        282.43        10.34 o                         
   4   4   8         51.94         52.08         5.30 o                         
   5   4   8        230.76        226.74        16.02 o                         
   6   4   8         78.90         91.44         8.09 o                         
   7   4   8         10.46         12.18         6.94 o                         
   8   4   8         23.35         -9.29         9.29 o                         
  -7   5   8          9.26         39.03         9.69 o                         
  -6   5   8          1.57         -6.20         7.77 o                         
  -5   5   8         58.09         53.66         5.94 o                         
  -4   5   8         31.13         43.50         8.73 o                         
  -3   5   8         58.24         65.24         5.18 o                         
  -2   5   8        232.01        217.95         6.14 o                         
  -1   5   8        614.75        591.84         9.86 o                         
   0   5   8          2.28          4.43         3.60 o                         
   1   5   8        615.92        612.70        12.52 o                         
   2   5   8        232.55        231.77         9.41 o                         
   3   5   8         58.14         62.78         7.76 o                         
   4   5   8         31.13         30.78         7.53 o                         
   5   5   8         58.06         64.93         8.93 o                         
  -6   6   8         15.36         20.81         8.14 o                         
  -5   6   8          7.04         11.01         8.50 o                         
  -4   6   8         26.33         19.85         7.55 o                         
  -3   6   8        141.14        128.98         9.35 o                         
  -2   6   8        113.92        109.60         9.22 o                         
  -1   6   8        132.20        123.58         5.65 o                         
   0   6   8          8.83          9.63         3.85 o                         
   1   6   8        132.27        131.32         8.03 o                         
   2   6   8        114.66        123.29         8.54 o                         
   3   6   8        141.38        138.61        10.72 o                         
   4   6   8         26.22         27.57         7.71 o                         
   5   6   8          7.02         10.84         8.03 o                         
   6   6   8         15.38         19.15         9.06 o                         
  -5   7   8         30.99         24.85         9.31 o                         
  -4   7   8          9.68          5.45         7.79 o                         
  -3   7   8         48.14         49.72         8.30 o                         
  -2   7   8         92.21         75.88         9.61 o                         
  -1   7   8        157.08        155.06        10.32 o                         
   0   7   8        117.30        108.17         5.84 o                         
   1   7   8        156.59        149.11         6.43 o                         
   2   7   8         92.26         80.03         8.44 o                         
   3   7   8         48.07         43.19         8.20 o                         
   4   7   8          9.74         19.18         6.81 o                         
   5   7   8         30.99         48.03        10.02 o                         
  -4   8   8         23.10         37.79         8.89 o                         
  -3   8   8         15.35         13.99         8.01 o                         
  -2   8   8         17.38         32.05         8.71 o                         
  -1   8   8         51.34         63.66        10.42 o                         
   0   8   8        111.79        117.61        10.55 o                         
   1   8   8         51.34         48.59         9.21 o                         
   2   8   8         17.38         21.52         5.19 o                         
   3   8   8         15.26         15.08         7.81 o                         
   4   8   8         22.96          7.60         9.72 o                         
  -1   9   8         41.01         33.66         9.34 o                         
   0   9   8         17.15         14.72         8.43 o                         
   1   9   8         41.01         42.58         9.37 o                         
   2   9   8         14.39         44.74         6.42 o                         
   3   9   8          3.29         -7.49        10.97 o                         
   1   0   9         83.04         70.81         4.63 o                         
   2   0   9        880.74        850.69        14.74 o                         
   3   0   9        341.41        355.39         8.84 o                         
   4   0   9         85.62         84.39         6.78 o                         
   5   0   9        265.55        237.26         9.55 o                         
   6   0   9          4.03          4.50         5.14 o                         
   7   0   9         73.58         77.35        10.59 o                         
   8   0   9          8.43         -5.01         5.69 o                         
  -8   1   9          2.81          0.18         6.47 o                         
  -7   1   9          7.40         21.37         5.94 o                         
  -6   1   9        250.54        251.44        11.86 o                         
  -5   1   9         61.32         61.03         7.81 o                         
  -4   1   9        192.04        177.53         6.74 o                         
  -3   1   9        518.44        516.83         8.00 o                         
  -2   1   9       1216.76       1192.22         8.93 o                         
  -1   1   9        240.45        235.64         6.62 o                         
   0   1   9       1735.34       1751.98        15.34 o                         
   1   1   9        241.46        247.40         3.93 o                         
   2   1   9       1216.01       1215.56        11.98 o                         
   3   1   9        516.65        479.72         9.79 o                         
   4   1   9        191.61        180.57         7.76 o                         
   5   1   9         61.44         49.69         7.47 o                         
   6   1   9        249.99        243.31        15.50 o                         
   7   1   9          7.45         15.28         5.50 o                         
   8   1   9          2.80          1.31         6.23 o                         
  -8   2   9          1.48         17.21         7.09 o                         
  -7   2   9          5.28          6.82         5.99 o                         
  -6   2   9         15.06         18.12         7.97 o                         
  -5   2   9        492.84        485.04         9.51 o                         
  -4   2   9         74.87         82.16         4.64 o                         
  -3   2   9        136.17        136.53         4.60 o                         
  -2   2   9       2453.07       2471.08        13.21 o                         
  -1   2   9       2125.06       2100.76        13.62 o                         
   0   2   9        760.69        727.83         6.60 o                         
   1   2   9       2126.58       2137.39        35.09 o                         
   2   2   9       2454.30       2500.66        17.65 o                         
   3   2   9        135.94        144.10         6.34 o                         
   4   2   9         74.60         69.82         6.33 o                         
   5   2   9        492.96        488.97         8.48 o                         
   6   2   9         15.16          6.69         5.28 o                         
   7   2   9          5.33          7.81         5.76 o                         
   8   2   9          1.49          8.29         6.28 o                         
  -8   3   9         51.68         63.24         9.12 o                         
  -7   3   9        104.30        120.64        10.47 o                         
  -6   3   9         73.11         73.18        11.48 o                         
  -5   3   9        330.99        361.68        25.13 o                         
  -4   3   9        374.73        370.33        11.26 o                         
  -3   3   9        415.55        425.01         9.55 o                         
  -2   3   9         23.17         17.05         4.65 o                         
  -1   3   9        103.15        100.24         2.84 o                         
   0   3   9       1166.43       1135.78        15.42 o                         
   1   3   9        102.82         95.53         3.12 o                         
   2   3   9         22.95         15.65         2.12 o                         
   3   3   9        415.20        401.16         9.83 o                         
   4   3   9        375.15        362.64        13.52 o                         
   5   3   9        330.69        333.94         7.58 o                         
   6   3   9         73.08         63.01         6.75 o                         
   7   3   9        104.07         92.17         9.20 o                         
   8   3   9         51.88         27.74         9.05 o                         
  -8   4   9         16.22         11.58         9.94 o                         
  -7   4   9          7.17          5.49        13.04 o                         
  -6   4   9         15.08          6.67         9.72 o                         
  -5   4   9         84.08         82.57         6.41 o                         
  -4   4   9         78.46         83.04         5.34 o                         
  -3   4   9         44.86         48.13         6.88 o                         
  -2   4   9        224.30        228.52         5.90 o                         
  -1   4   9        722.78        670.08        15.74 o                         
   0   4   9          2.34          2.24         3.12 o                         
   1   4   9        722.88        732.27        12.27 o                         
   2   4   9        223.79        246.18         8.94 o                         
   3   4   9         44.94         49.90         6.67 o                         
   4   4   9         78.46         69.29         8.03 o                         
   5   4   9         84.08         80.74         7.62 o                         
   7   4   9          7.24          2.44         7.28 o                         
   8   4   9         16.15         10.15         9.05 o                         
  -7   5   9          5.17         14.56         8.96 o                         
  -6   5   9         23.86         25.92         6.07 o                         
  -5   5   9         56.53         58.73         5.78 o                         
  -4   5   9        436.65        426.61         8.96 o                         
  -3   5   9        100.22        107.14        11.66 o                         
  -2   5   9         35.09         32.37         4.56 o                         
  -1   5   9        294.56        305.48         5.98 o                         
   0   5   9        542.69        549.34        11.27 o                         
   1   5   9        295.01        309.39         9.53 o                         
   2   5   9         34.85         38.11         6.54 o                         
   3   5   9        100.01        102.85         8.67 o                         
   4   5   9        436.51        427.99        13.97 o                         
   5   5   9         56.37         53.52         9.48 o                         
  -6   6   9          1.27         61.16         9.35 o                         
  -5   6   9         89.15         75.72         9.45 o                         
  -4   6   9         35.49         38.77         8.25 o                         
  -3   6   9         35.76         41.81         8.07 o                         
  -2   6   9        364.53        348.80        12.37 o                         
  -1   6   9         86.17         92.31         8.68 o                         
   0   6   9        655.10        678.44         9.81 o                         
   1   6   9         86.14         75.11         7.10 o                         
   2   6   9        364.61        366.10        12.35 o                         
   3   6   9         35.91         33.29         6.96 o                         
   4   6   9         35.40         33.69         7.89 o                         
   5   6   9         89.29         88.26        10.12 o                         
   6   6   9          1.27         -1.75         8.94 o                         
  -5   7   9        111.40        108.91        10.74 o                         
  -4   7   9         14.65          8.27         7.83 o                         
  -3   7   9         26.37         18.95         7.83 o                         
  -2   7   9        136.73        160.15        11.20 o                         
  -1   7   9         31.37         28.58         7.52 o                         
   0   7   9        235.21        214.01        10.92 o                         
   1   7   9         31.39         56.97        11.65 o                         
   2   7   9        136.94        130.00         9.00 o                         
   3   7   9         26.57         20.58         6.45 o                         
   4   7   9         14.64         25.82         7.46 o                         
   5   7   9        111.45         93.43        11.09 o                         
  -4   8   9          4.61         26.17         9.05 o                         
  -3   8   9         16.32         22.91         7.97 o                         
  -2   8   9         11.20         -7.50         7.50 o                         
  -1   8   9          9.43         -5.61         7.88 o                         
   0   8   9          3.92          3.09         6.75 o                         
   1   8   9          9.40         26.89         7.45 o                         
   2   8   9         11.11          9.95         7.34 o                         
   3   8   9         16.43         32.23         8.80 o                         
   4   8   9          4.65         -0.49         9.89 o                         
  -1   9   9         71.54         71.39        11.43 o                         
   0   9   9         45.05         31.51        10.16 o                         
   1   9   9         71.49         71.56         9.94 o                         
   2   9   9         62.48         70.29        15.58 o                         
   0   0  10          0.33          0.23         2.34 o                         
   1   0  10          2.53          2.75         2.30 o                         
   2   0  10         42.13         37.92         3.39 o                         
   3   0  10        540.30        581.83        10.67 o                         
   4   0  10       1722.06       1727.46        19.26 o                         
   5   0  10        804.71        756.26        15.15 o                         
   6   0  10          3.61          4.28         7.59 o                         
   7   0  10        204.07        203.23        10.20 o                         
   8   0  10          5.34          7.26         5.84 o                         
  -8   1  10         52.42         63.45         7.08 o                         
  -7   1  10         13.05         14.44         7.95 o                         
  -6   1  10        562.19        581.37        15.47 o                         
  -5   1  10        163.01        163.01         9.41 o                         
  -4   1  10         87.37         83.93         4.49 o                         
  -3   1  10        563.91        560.83        11.80 o                         
  -2   1  10       1778.79       1774.88        38.31 o                         
  -1   1  10       4524.17       4389.12        49.63 o                         
   0   1  10         35.63         35.43         2.42 o                         
   1   1  10       4522.44       4434.16        23.37 o                         
   2   1  10       1782.05       1779.41        14.60 o                         
   3   1  10        563.20        585.93        10.37 o                         
   4   1  10         87.30         96.95         6.82 o                         
   5   1  10        162.48        148.56         8.75 o                         
   6   1  10        561.85        585.35        10.44 o                         
   7   1  10         13.07          4.28         5.20 o                         
   8   1  10         52.55         51.00         6.62 o                         
  -8   2  10         82.19         75.53         7.95 o                         
  -7   2  10        104.29         85.70         9.10 o                         
  -6   2  10        204.00        199.32        11.00 o                         
  -5   2  10        122.50        119.32         5.93 o                         
  -4   2  10        589.26        600.94        12.19 o                         
  -3   2  10        199.67        209.56        11.61 o                         
  -2   2  10        210.80        199.27        11.89 o                         
  -1   2  10        321.93        314.01         7.93 o                         
   0   2  10         29.69         35.26         1.81 o                         
   1   2  10        322.12        319.88         7.28 o                         
   2   2  10        211.28        198.56         5.99 o                         
   3   2  10        199.47        194.25         6.89 o                         
   4   2  10        590.28        599.40        11.65 o                         
   5   2  10        122.29        110.09        13.06 o                         
   6   2  10        204.17        183.39         7.02 o                         
   7   2  10        104.25         97.19         9.08 o                         
   8   2  10         82.10         62.32         8.43 o                         
  -8   3  10         21.24         36.66         7.01 o                         
  -7   3  10          2.07         19.18         8.92 o                         
  -6   3  10          8.65         16.89         5.33 o                         
  -5   3  10        628.22        635.53        21.04 o                         
  -4   3  10        145.19        142.72        10.15 o                         
  -3   3  10        199.90        209.38         5.89 o                         
  -2   3  10        737.95        746.52         8.55 o                         
  -1   3  10       1514.47       1460.66        17.47 o                         
   0   3  10        161.61        163.08         5.24 o                         
   1   3  10       1516.51       1485.35        29.82 o                         
   2   3  10        739.32        722.13        20.85 o                         
   3   3  10        200.06        200.74         5.14 o                         
   4   3  10        145.36        129.03         6.24 o                         
   5   3  10        628.70        605.85         9.17 o                         
   6   3  10          8.64         17.01         5.17 o                         
   7   3  10          2.06          3.18         7.87 o                         
   8   3  10         21.31         47.54         9.02 o                         
  -8   4  10         16.60         17.66         9.38 o                         
  -7   4  10         76.34         81.74         7.03 o                         
  -6   4  10         24.59         21.17         5.54 o                         
  -5   4  10        140.94        142.69         8.91 o                         
  -4   4  10         33.70         39.20         5.24 o                         
  -3   4  10        198.67        200.34         6.34 o                         
  -2   4  10       1016.76       1019.61        10.65 o                         
  -1   4  10         15.33         16.24         2.81 o                         
   0   4  10        153.78        167.70         8.74 o                         
   1   4  10         15.33         13.65         4.64 o                         
   2   4  10       1017.03       1004.90        15.85 o                         
   3   4  10        198.41        207.59         9.46 o                         
   4   4  10         33.61         27.44         7.34 o                         
  -7   5  10         15.81         25.22        10.01 o                         
  -6   5  10         11.35         26.45         5.50 o                         
  -5   5  10        197.50        204.97         8.05 o                         
  -4   5  10         27.55         34.47         5.09 o                         
  -3   5  10       1129.56       1120.11        12.53 o                         
  -2   5  10        186.18        182.97         6.32 o                         
  -1   5  10       1085.72       1058.23        11.63 o                         
   0   5  10         21.02         24.23         3.37 o                         
   1   5  10       1086.40       1097.32        16.28 o                         
   2   5  10        186.20        175.11         8.49 o                         
   3   5  10       1129.94       1124.19        19.36 o                         
   4   5  10         27.60         37.56         7.97 o                         
   5   5  10        197.90        190.90        12.28 o                         
  -6   6  10         22.64         38.48         8.57 o                         
  -5   6  10          2.59          3.97         6.71 o                         
  -4   6  10         86.19         91.69         9.15 o                         
  -3   6  10         33.58         45.26         7.56 o                         
  -2   6  10        122.03        127.69         9.25 o                         
  -1   6  10         56.03         64.45         8.41 o                         
   0   6  10         15.59         34.25         8.06 o                         
   1   6  10         56.02         49.59         6.34 o                         
   2   6  10        121.84        127.45         8.90 o                         
   3   6  10         33.62         28.88         7.30 o                         
   4   6  10         86.45         69.37         9.89 o                         
   5   6  10          2.60         12.91         8.22 o                         
  -5   7  10          1.38          2.25         9.00 o                         
  -4   7  10          4.28         15.85         8.46 o                         
  -3   7  10         65.70         65.53         9.28 o                         
  -2   7  10         11.44         17.34         8.22 o                         
  -1   7  10        179.13        177.82        11.01 o                         
   0   7  10          0.67          6.17         7.11 o                         
   1   7  10        179.15        168.86         9.24 o                         
   2   7  10         11.55         22.60         6.89 o                         
   3   7  10         65.77         81.95         8.98 o                         
   4   7  10          4.22         38.88         8.03 o                         
   5   7  10          1.39          7.23         8.96 o                         
  -4   8  10         23.73         21.93         8.80 o                         
  -3   8  10         18.89         19.62         8.83 o                         
  -2   8  10         21.88         25.15         8.18 o                         
  -1   8  10          5.99         -7.16         7.16 o                         
   0   8  10          0.04          6.71         7.64 o                         
   1   8  10          6.04         -6.47         7.17 o                         
   2   8  10         21.94         37.05         8.22 o                         
   3   8  10         18.95         44.90         8.96 o                         
   4   8  10         23.55         31.31        10.01 o                         
  -1   9  10         42.30         44.95        10.27 o                         
   0   9  10         35.95         37.32         9.53 o                         
   1   9  10         42.37         80.97        10.51 o                         
   1   0  11       9004.41       8675.33        78.07 o                         
   2   0  11        786.45        774.01        23.96 o                         
   3   0  11        451.99        442.38        16.23 o                         
   4   0  11        186.15        179.48         8.56 o                         
   5   0  11        230.73        224.84        10.01 o                         
   6   0  11        239.95        247.43        11.18 o                         
   7   0  11          7.21         11.18         5.66 o                         
   8   0  11         17.78         17.94         6.33 o                         
  -8   1  11         29.01         24.65         7.26 o                         
  -7   1  11         10.05         17.58         8.09 o                         
  -6   1  11        416.52        427.94        13.95 o                         
  -5   1  11        420.62        408.33        12.12 o                         
  -4   1  11       1177.27       1133.49        26.68 o                         
  -3   1  11        183.57        180.53         4.61 o                         
  -2   1  11         35.69         46.46         4.18 o                         
  -1   1  11        890.12        886.02        13.10 o                         
   0   1  11        156.50        173.34         7.08 o                         
   1   1  11        891.49        869.11         6.80 o                         
   2   1  11         35.75         51.85         5.06 o                         
   3   1  11        183.48        183.96         7.17 o                         
   4   1  11       1176.34       1180.00        16.14 o                         
   5   1  11        420.80        410.30        12.12 o                         
   6   1  11        416.64        433.05        29.06 o                         
   7   1  11         10.16         13.06         5.27 o                         
   8   1  11         29.02         24.29         9.03 o                         
  -8   2  11         38.79         58.45         7.32 o                         
  -7   2  11         40.40         54.18         9.16 o                         
  -6   2  11        143.64        155.12        10.38 o                         
  -5   2  11        454.00        473.25         8.92 o                         
  -4   2  11        903.20        878.77        10.12 o                         
  -3   2  11         76.10         90.36         4.20 o                         
  -2   2  11       1638.02       1639.32        29.49 o                         
  -1   2  11        462.30        481.03         9.54 o                         
   0   2  11        159.30        173.36         2.65 o                         
   1   2  11        462.35        474.94        25.77 o                         
   2   2  11       1636.85       1635.22        13.59 o                         
   3   2  11         76.21         91.68         5.58 o                         
   4   2  11        904.48        900.37        13.90 o                         
   5   2  11        454.79        456.84        20.82 o                         
   6   2  11        143.94        155.54        18.57 o                         
   7   2  11         40.19         36.95         9.23 o                         
   8   2  11         38.56         52.62         7.21 o                         
  -8   3  11         23.70         53.13        13.07 o                         
  -7   3  11         17.39         29.22         8.43 o                         
  -6   3  11         41.62         43.03         5.71 o                         
  -5   3  11         88.60         75.51         6.08 o                         
  -4   3  11        317.44        299.03         7.22 o                         
  -3   3  11       1119.81       1121.30        11.04 o                         
  -2   3  11        406.27        406.30         8.38 o                         
  -1   3  11       1065.90       1033.63        11.96 o                         
   0   3  11        226.74        226.47         6.51 o                         
   1   3  11       1065.31       1058.35        12.73 o                         
   2   3  11        406.92        384.79        10.07 o                         
   3   3  11       1119.77       1112.05        13.12 o                         
   4   3  11        316.84        290.32         6.22 o                         
   5   3  11         88.50         75.93         5.47 o                         
   6   3  11         41.57         25.91         7.59 o                         
   7   3  11         17.45         11.76         7.94 o                         
   8   3  11         23.78         33.83         8.43 o                         
  -8   4  11          1.61          0.08         9.98 o                         
  -7   4  11          5.74         11.50         8.09 o                         
  -6   4  11         57.07         57.45         6.29 o                         
  -5   4  11        129.23        131.64         6.63 o                         
  -4   4  11        153.27        167.97         6.47 o                         
  -3   4  11        104.19         99.66         5.25 o                         
  -2   4  11        222.58        217.79         6.18 o                         
  -1   4  11        287.88        262.03         6.97 o                         
   0   4  11         49.28         32.73         3.36 o                         
   1   4  11        287.80        279.38         8.38 o                         
   2   4  11        222.62        208.99         8.66 o                         
   3   4  11        104.27        117.93         8.42 o                         
   4   4  11        153.31        160.14        10.03 o                         
  -7   5  11         17.64          7.31        16.73 o                         
  -6   5  11          9.44          6.30         9.21 o                         
  -5   5  11        119.96        123.82         8.01 o                         
  -4   5  11        109.32        124.15        12.91 o                         
  -3   5  11        139.59        152.22         6.15 o                         
  -2   5  11        134.88        125.69         5.78 o                         
  -1   5  11         15.80         24.71         6.75 o                         
   0   5  11          3.13          6.15         4.90 o                         
   1   5  11         15.73         18.77         5.09 o                         
   2   5  11        135.24        131.94         8.02 o                         
   3   5  11        140.16        152.79         9.87 o                         
   4   5  11        109.40        121.94         9.78 o                         
   5   5  11        120.02        121.73        10.70 o                         
  -6   6  11          5.32         13.27         9.29 o                         
  -5   6  11         56.65         64.51         9.82 o                         
  -4   6  11        194.04        178.09        11.34 o                         
  -3   6  11         81.24         79.74         8.46 o                         
  -2   6  11        218.75        198.70        10.93 o                         
  -1   6  11          3.91          2.21         6.60 o                         
   0   6  11        584.10        517.64        13.87 o                         
   1   6  11          3.86          4.81         4.60 o                         
   2   6  11        218.77        217.49        10.63 o                         
   3   6  11         80.99         76.30         8.92 o                         
   4   6  11        194.07        162.01        11.01 o                         
   5   6  11         56.57         41.01         8.96 o                         
  -5   7  11         22.21         38.82         8.89 o                         
  -4   7  11          3.26         13.17         8.78 o                         
  -3   7  11        166.25        169.81        11.56 o                         
  -2   7  11         85.26         81.18        10.05 o                         
  -1   7  11          0.47         -0.69         7.48 o                         
   0   7  11          0.00         -4.93         6.90 o                         
   1   7  11          0.46          5.02         6.19 o                         
   2   7  11         85.07         72.88         7.68 o                         
   3   7  11        166.09        163.14        10.39 o                         
   4   7  11          3.27         -0.32         7.65 o                         
   5   7  11         22.23         -1.38         9.28 o                         
  -4   8  11         33.48         56.50         9.48 o                         
  -3   8  11         39.51         46.30         9.34 o                         
  -2   8  11         15.33          7.33         8.56 o                         
  -1   8  11         20.74         23.90         7.55 o                         
   0   8  11          7.85          1.43         8.10 o                         
   1   8  11         20.76         11.49         8.20 o                         
   2   8  11         15.34         22.60         7.49 o                         
   3   8  11         39.44         47.88         8.86 o                         
   4   8  11         33.37         40.30        10.65 o                         
   0   9  11          1.69         29.81         9.55 o                         
   0   0  12       1233.83       1280.28        31.39 o                         
   1   0  12       3296.63       3313.71        12.45 o                         
   2   0  12       2987.96       2940.43        52.23 o                         
   3   0  12        423.03        398.98        22.04 o                         
   4   0  12         18.53         25.36         6.01 o                         
   5   0  12        375.77        402.48        11.88 o                         
   6   0  12          1.80          4.05         7.33 o                         
   7   0  12        128.06        132.24        15.99 o                         
   8   0  12          0.03          9.56         6.25 o                         
  -8   1  12         16.64         24.49         9.30 o                         
  -7   1  12         47.93         48.08         8.99 o                         
  -6   1  12         54.24         51.98         8.75 o                         
  -5   1  12        737.64        748.84        15.13 o                         
  -4   1  12        257.06        248.66         6.38 o                         
  -3   1  12          8.36          6.49         2.79 o                         
  -2   1  12        324.19        324.29         5.00 o                         
  -1   1  12        429.55        458.12        11.38 o                         
   0   1  12       1121.44       1105.31         5.58 o                         
   1   1  12        429.18        452.65         4.84 o                         
   2   1  12        323.44        319.63         7.74 o                         
   3   1  12          8.38         12.19         5.14 o                         
   4   1  12        256.29        253.05         9.45 o                         
   5   1  12        738.19        743.35        14.84 o                         
   6   1  12         54.27         60.56         8.50 o                         
   7   1  12         47.87         38.95        13.91 o                         
   8   1  12         16.74         13.79         5.92 o                         
  -8   2  12         52.15         49.25        19.01 o                         
  -7   2  12         27.91         31.22         8.42 o                         
  -6   2  12        526.58        502.75        14.52 o                         
  -5   2  12        390.65        393.01         8.27 o                         
  -4   2  12        688.55        688.82         9.21 o                         
  -3   2  12        496.20        492.62         9.37 o                         
  -2   2  12         22.42         24.22         4.01 o                         
  -1   2  12         21.04         18.72         5.20 o                         
   0   2  12        236.22        249.09         3.82 o                         
   1   2  12         21.34         15.81         2.81 o                         
   2   2  12         22.39         23.26         4.27 o                         
   3   2  12        496.42        477.43         9.65 o                         
   4   2  12        690.42        701.03        12.68 o                         
   5   2  12        390.54        401.08        12.10 o                         
   6   2  12        526.85        500.37         9.70 o                         
   7   2  12         27.82         20.46         6.05 o                         
   8   2  12         52.19         57.68         7.40 o                         
  -8   3  12         12.18          0.87         9.12 o                         
  -7   3  12         22.26         59.16        10.23 o                         
  -6   3  12        135.73        149.99        10.54 o                         
  -5   3  12        156.23        163.80         6.55 o                         
  -4   3  12         20.72         21.87         5.68 o                         
  -3   3  12          2.37         12.53         3.65 o                         
  -2   3  12        463.03        466.39         8.02 o                         
  -1   3  12       2070.53       1991.88        27.78 o                         
   0   3  12        570.98        626.02        10.60 o                         
   1   3  12       2070.17       2028.24        40.71 o                         
   2   3  12        463.30        457.39        10.65 o                         
   3   3  12          2.38          3.46         4.39 o                         
   4   3  12         20.68         15.16         5.64 o                         
   5   3  12        156.48        127.13         8.81 o                         
   6   3  12        135.58        123.39         8.64 o                         
   7   3  12         22.25         38.71         7.88 o                         
   8   3  12         12.22          3.44         9.28 o                         
  -7   4  12         27.40         26.99         8.91 o                         
  -6   4  12        129.54        137.39         6.88 o                         
  -5   4  12         95.43         90.56         6.17 o                         
  -4   4  12        519.04        500.85         9.46 o                         
  -3   4  12        235.50        233.41         6.74 o                         
  -2   4  12        109.63        126.03         8.87 o                         
  -1   4  12        114.01        109.49         5.05 o                         
   0   4  12         12.80         14.66         3.33 o                         
   1   4  12        113.97        110.05         6.18 o                         
   2   4  12        109.57        108.61         6.87 o                         
   3   4  12        235.93        226.73        10.07 o                         
  -7   5  12         74.96         58.25        10.50 o                         
  -6   5  12          0.01         17.07         5.47 o                         
  -5   5  12        428.86        399.23        20.52 o                         
  -4   5  12        314.33        313.09         8.38 o                         
  -3   5  12         74.37         79.85         7.45 o                         
  -2   5  12         39.41         38.17         4.90 o                         
  -1   5  12        875.65        856.47        10.90 o                         
   0   5  12         16.81         22.37         3.91 o                         
   1   5  12        876.30        897.58        14.74 o                         
   2   5  12         39.42         42.86         6.46 o                         
   3   5  12         74.58         79.08         7.71 o                         
   4   5  12        314.38        331.03        13.52 o                         
  -6   6  12          1.31         41.98         8.77 o                         
  -5   6  12         23.41         21.06         7.09 o                         
  -4   6  12         82.79         60.16         8.65 o                         
  -3   6  12         60.43         65.58         9.23 o                         
  -2   6  12        259.03        262.38        11.44 o                         
  -1   6  12         32.49         26.95         6.86 o                         
   0   6  12         27.24         41.19         7.47 o                         
   1   6  12         32.43         40.93         6.28 o                         
   2   6  12        259.19        275.55        11.53 o                         
   3   6  12         60.25         80.28         9.48 o                         
   4   6  12         82.69         76.35        10.13 o                         
   5   6  12         23.46         25.93         7.75 o                         
  -5   7  12         16.27          3.08         9.36 o                         
  -4   7  12         26.85         29.94         8.55 o                         
  -3   7  12         10.83         28.76         8.32 o                         
  -2   7  12          5.77          9.42         7.55 o                         
  -1   7  12         48.75         41.01         8.50 o                         
   0   7  12          1.63          4.52         6.95 o                         
   2   7  12          5.76         13.21         7.69 o                         
   3   7  12         10.85         17.29         7.21 o                         
   4   7  12         26.93         29.85         8.44 o                         
   5   7  12         16.27          8.14         9.96 o                         
  -3   8  12         62.12         49.16         9.06 o                         
  -2   8  12         82.60         79.70        10.43 o                         
  -1   8  12          4.70          3.14         8.07 o                         
   0   8  12          0.13          4.20         7.70 o                         
   1   8  12          4.69          9.84         6.97 o                         
   3   8  12         62.18         56.43         8.86 o                         
   4   8  12         31.47         54.07        10.59 o                         
   1   0  13       8143.26       8268.74        20.30 o                         
   2   0  13        122.03        114.50         6.66 o                         
   3   0  13          1.87          1.00         5.15 o                         
   4   0  13         40.40         33.53         6.50 o                         
   5   0  13        830.53        835.87        16.16 o                         
   6   0  13         26.69         28.89         8.20 o                         
   7   0  13         22.98         57.20        18.07 o                         
   8   0  13          0.17         -3.89         6.48 o                         
  -8   1  13         59.64         70.01        10.82 o                         
  -7   1  13          3.56          5.17         8.63 o                         
  -6   1  13         53.01         61.62         8.68 o                         
  -5   1  13       1457.95       1385.73        19.69 o                         
  -4   1  13        170.02        164.25         8.85 o                         
  -3   1  13        113.31        115.45        10.05 o                         
  -2   1  13        877.99        860.00        13.14 o                         
  -1   1  13        131.38        126.42         4.30 o                         
   0   1  13         90.45        120.77         8.36 o                         
   1   1  13        131.01        135.85         3.40 o                         
   2   1  13        876.98        861.31        11.15 o                         
   3   1  13        113.55        121.50         6.80 o                         
   4   1  13        170.13        169.59         8.01 o                         
   5   1  13       1457.67       1452.29        20.35 o                         
   6   1  13         52.83         61.58         8.74 o                         
   7   1  13          3.54          3.61         5.64 o                         
   8   1  13         59.73         77.53         7.05 o                         
  -8   2  13         33.20         41.80        22.01 o                         
  -7   2  13        112.74        105.27        10.05 o                         
  -6   2  13         26.20         31.16         8.42 o                         
  -5   2  13         19.91         16.38         7.52 o                         
  -4   2  13        312.61        311.22         7.02 o                         
  -3   2  13        526.73        534.83         7.82 o                         
  -2   2  13       1836.11       1825.04        37.19 o                         
  -1   2  13       2307.56       2369.43        20.61 o                         
   0   2  13          0.33          0.69         1.71 o                         
   1   2  13       2307.16       2431.31        35.23 o                         
   2   2  13       1834.78       1862.86        15.43 o                         
   3   2  13        527.22        506.96         9.78 o                         
   4   2  13        312.34        304.31         9.90 o                         
   5   2  13         19.69         16.61         7.57 o                         
   6   2  13         26.15         39.53         5.73 o                         
   7   2  13        112.99        108.07         7.45 o                         
   8   2  13         33.36         35.29         6.58 o                         
  -8   3  13          8.36         21.91        10.31 o                         
  -7   3  13         10.13         -3.57         8.39 o                         
  -6   3  13         62.32         58.42        10.02 o                         
  -5   3  13        257.83        228.72         7.46 o                         
  -4   3  13        364.73        352.59         8.11 o                         
  -3   3  13        458.25        455.23         7.72 o                         
  -2   3  13        149.62        154.41         8.21 o                         
  -1   3  13        585.09        591.84        11.89 o                         
   0   3  13          5.62          2.28         2.78 o                         
   1   3  13        584.46        573.29        10.60 o                         
   2   3  13        149.65        143.24         8.66 o                         
   3   3  13        457.46        434.29         9.23 o                         
   4   3  13        364.79        347.54        10.03 o                         
   5   3  13        258.21        235.58         9.63 o                         
   6   3  13         62.18         47.00         8.19 o                         
   7   3  13         10.02         17.44         7.35 o                         
   8   3  13          8.35         38.99         9.68 o                         
  -7   4  13        105.46        129.22        11.98 o                         
  -6   4  13         34.09         38.84         9.51 o                         
  -5   4  13          2.81         13.38         5.39 o                         
  -4   4  13        164.32        156.47         6.46 o                         
  -3   4  13        115.15        111.29         5.48 o                         
  -2   4  13         48.07         48.04         4.46 o                         
  -1   4  13          3.87          3.09         3.88 o                         
   0   4  13        298.42        284.15         5.95 o                         
   1   4  13          3.85          2.42         4.22 o                         
   2   4  13         47.99         42.49         6.26 o                         
   3   4  13        114.69        100.10         8.33 o                         
  -7   5  13          7.08          4.92         9.68 o                         
  -6   5  13          6.62          7.21         5.90 o                         
  -5   5  13         87.05         89.18         6.47 o                         
  -4   5  13         98.24        102.98         6.70 o                         
  -3   5  13         59.22         80.49        10.09 o                         
  -2   5  13        227.21        215.94         7.05 o                         
  -1   5  13         10.05         20.55         4.74 o                         
   0   5  13        248.32        251.13        10.50 o                         
   1   5  13         10.05         12.81         5.41 o                         
   2   5  13        226.96        213.72         9.36 o                         
   3   5  13         59.26         61.77         7.86 o                         
   4   5  13         98.19         99.84         9.48 o                         
  -6   6  13          6.16          1.00         9.83 o                         
  -5   6  13         10.03          9.00         7.73 o                         
  -4   6  13         12.97          3.59         7.02 o                         
  -3   6  13         24.50         29.75         7.69 o                         
  -2   6  13        241.89        225.10        10.96 o                         
  -1   6  13         60.67         50.87         5.48 o                         
   0   6  13       1115.00       1075.51        13.37 o                         
   1   6  13         60.68         56.12         7.15 o                         
   2   6  13        241.99        232.93        10.45 o                         
   3   6  13         24.46         22.69         7.17 o                         
   4   6  13         12.91          8.65         6.58 o                         
   5   6  13         10.07         -7.61         7.61 o                         
  -5   7  13          8.02         -8.16         8.67 o                         
  -4   7  13          7.37         20.07         8.80 o                         
  -3   7  13         24.87         21.49         7.93 o                         
  -2   7  13          9.43          8.68         7.73 o                         
  -1   7  13          4.40          3.28         7.82 o                         
   0   7  13          2.03         -3.10         7.34 o                         
   2   7  13          9.46         -5.01         5.98 o                         
   3   7  13         24.99         35.43         7.14 o                         
   4   7  13          7.39          4.78         8.16 o                         
   5   7  13          8.02         -7.03         9.92 o                         
  -3   8  13         33.78         62.07         9.65 o                         
  -2   8  13          6.53         17.83         8.76 o                         
  -1   8  13         54.52         46.94         9.34 o                         
   0   8  13         69.08         66.07         8.69 o                         
   1   8  13         54.59         68.02         8.97 o                         
   3   8  13         33.70         53.94         9.00 o                         
   4   8  13         11.71         24.96        10.19 o                         
   0   0  14        485.89        504.35         5.91 o                         
   1   0  14        723.48        732.33        18.91 o                         
   2   0  14       5078.66       5132.93       168.22 o                         
   3   0  14        325.00        340.23         9.48 o                         
   4   0  14        140.91        129.35         7.71 o                         
   5   0  14         31.39         29.92         8.00 o                         
   6   0  14        306.31        306.65        12.55 o                         
   7   0  14         83.66         70.45         9.31 o                         
   8   0  14          3.09          0.56         7.02 o                         
  -8   1  14         45.07         36.58         6.82 o                         
  -7   1  14         12.63          8.12         8.10 o                         
  -6   1  14         33.79         24.86         7.72 o                         
  -5   1  14        654.61        630.97        14.37 o                         
  -4   1  14        121.84        120.66         8.40 o                         
  -3   1  14        166.07        167.62         4.73 o                         
  -2   1  14        688.30        687.91        23.39 o                         
  -1   1  14        156.11        148.38         7.00 o                         
   0   1  14         78.76         86.08         2.30 o                         
   1   1  14        155.48        143.35         3.56 o                         
   2   1  14        689.46        697.13        10.62 o                         
   3   1  14        165.81        164.41         7.42 o                         
   4   1  14        122.31        127.06         7.79 o                         
   5   1  14        654.39        655.26        14.93 o                         
   6   1  14         33.84         29.89         8.03 o                         
   7   1  14         12.57         13.11         6.26 o                         
   8   1  14         44.94         43.59         7.09 o                         
  -8   2  14         65.13         66.19         8.11 o                         
  -7   2  14         54.57         55.76        10.56 o                         
  -6   2  14        340.78        303.84        12.90 o                         
  -5   2  14        726.32        698.09        15.32 o                         
  -4   2  14        758.58        764.29         9.77 o                         
  -3   2  14        264.27        258.34         6.01 o                         
  -2   2  14          8.73          9.20         3.27 o                         
  -1   2  14         72.41         81.37         7.09 o                         
   0   2  14        600.48        611.08         9.93 o                         
   1   2  14         72.39         82.03         4.12 o                         
   2   2  14          8.65          9.87         3.27 o                         
   3   2  14        264.43        249.53         7.73 o                         
   4   2  14        758.41        735.68        13.92 o                         
   5   2  14        726.69        700.66        15.68 o                         
   6   2  14        340.69        311.51         8.76 o                         
   7   2  14         54.65         63.16         7.10 o                         
   8   2  14         65.02         65.39        16.29 o                         
  -7   3  14         15.61         11.89         9.30 o                         
  -6   3  14         43.11         53.33         8.96 o                         
  -5   3  14        179.52        160.00        10.27 o                         
  -4   3  14          6.49         12.07         5.49 o                         
  -3   3  14         10.47         14.46         4.06 o                         
  -2   3  14        264.95        264.53         6.20 o                         
  -1   3  14        755.01        780.73        13.77 o                         
   0   3  14       1534.06       1524.41        27.30 o                         
   1   3  14        755.37        778.22         9.29 o                         
   2   3  14        264.98        233.51         6.49 o                         
   3   3  14         10.42         10.80         4.35 o                         
   4   3  14          6.54          8.85         5.64 o                         
   5   3  14        179.59        155.73         9.32 o                         
   6   3  14         42.94         35.11         8.20 o                         
   7   3  14         15.65          1.96         7.67 o                         
   8   3  14          4.88         26.17         9.36 o                         
  -7   4  14          6.99         12.12         8.78 o                         
  -6   4  14         20.59         26.12         8.35 o                         
  -5   4  14        120.20        112.27         6.55 o                         
  -4   4  14         37.13         43.26         5.45 o                         
  -3   4  14        466.91        447.15         8.45 o                         
  -2   4  14        268.55        274.60        12.14 o                         
  -1   4  14          1.26         -4.03         4.03 o                         
   0   4  14        178.09        186.64         9.06 o                         
   1   4  14          1.24         -2.69         4.28 o                         
   2   4  14        268.46        265.16         9.37 o                         
   3   4  14        466.83        466.00        13.25 o                         
  -7   5  14         19.94         24.56         9.68 o                         
  -6   5  14         22.40         28.38         5.90 o                         
  -5   5  14        161.57        168.01         7.87 o                         
  -4   5  14         28.40         35.98         8.20 o                         
  -3   5  14        460.94        445.32         9.07 o                         
  -2   5  14         69.26         67.20         5.52 o                         
  -1   5  14        429.81        436.51        17.75 o                         
   0   5  14          0.00          7.61         6.89 o                         
   1   5  14        429.60        418.96        11.43 o                         
   2   5  14         69.05         61.87         6.71 o                         
   3   5  14        460.78        430.70        12.97 o                         
   4   5  14         28.57         25.94         7.77 o                         
  -6   6  14         11.37         -5.77         9.43 o                         
  -5   6  14          1.62          5.26         7.15 o                         
  -4   6  14          8.73         12.19         6.44 o                         
  -3   6  14        177.16        190.21        10.87 o                         
  -2   6  14        110.89        121.14        10.85 o                         
  -1   6  14        146.67        135.21         7.29 o                         
   0   6  14        427.95        425.28         9.35 o                         
   2   6  14        110.87        116.22         8.38 o                         
   3   6  14        177.29        175.53        10.27 o                         
   4   6  14          8.75         15.55         8.01 o                         
  -5   7  14         26.38         19.82         9.76 o                         
  -4   7  14         37.33         31.69         8.61 o                         
  -3   7  14          1.28         -5.36         7.29 o                         
  -2   7  14          7.30         20.47         7.90 o                         
  -1   7  14         50.23         78.84         9.23 o                         
   0   7  14         42.28         36.06         7.71 o                         
   3   7  14          1.29         -2.24         7.87 o                         
   4   7  14         37.20         32.74         9.61 o                         
   5   7  14         26.36         61.29        10.72 o                         
  -3   8  14         65.57         69.33         8.53 o                         
  -2   8  14         20.12         27.06         9.34 o                         
  -1   8  14          7.64          1.06         8.72 o                         
   0   8  14          3.34         10.67         7.54 o                         
   1   8  14          7.63         24.02         8.29 o                         
   4   8  14         38.02         43.28        11.16 o                         
   1   0  15        117.33        117.22         3.38 o                         
   2   0  15         65.21         55.03         4.00 o                         
   3   0  15        216.45        200.36         8.27 o                         
   4   0  15        407.71        384.14        10.93 o                         
   5   0  15        290.52        294.10        11.29 o                         
   6   0  15        157.88        148.92         9.90 o                         
   7   0  15         38.12         43.95         9.38 o                         
   8   0  15          7.46         27.44         7.83 o                         
  -8   1  15          5.44          9.63         6.80 o                         
  -7   1  15         49.90         43.60         9.06 o                         
  -6   1  15         27.47         16.57         8.01 o                         
  -5   1  15         60.11         64.99         8.50 o                         
  -4   1  15         60.46         64.81         7.68 o                         
  -3   1  15        293.81        297.06        10.75 o                         
  -2   1  15        109.23         94.41         5.58 o                         
  -1   1  15       1205.45       1300.53        15.65 o                         
   0   1  15        185.20        198.25         3.92 o                         
   1   1  15       1204.78       1258.63        24.51 o                         
   2   1  15        109.94         98.54         4.18 o                         
   3   1  15        293.24        307.04         8.95 o                         
   4   1  15         60.57         52.49         6.76 o                         
   5   1  15         60.32         63.50         7.89 o                         
   6   1  15         27.46         23.33         8.35 o                         
   7   1  15         49.86         45.86         6.09 o                         
   8   1  15          5.43          7.63         6.09 o                         
  -7   2  15         86.87         98.46        10.32 o                         
  -6   2  15         32.99         33.90         9.26 o                         
  -5   2  15        354.39        352.03        12.38 o                         
  -4   2  15        426.76        408.04        12.14 o                         
  -3   2  15         11.92         17.61         3.60 o                         
  -2   2  15        915.56        934.66        11.35 o                         
  -1   2  15        181.39        175.35         7.93 o                         
   0   2  15        339.57        335.63         3.18 o                         
   1   2  15        181.38        174.01         3.42 o                         
   2   2  15        916.12        909.19        11.75 o                         
   3   2  15         12.02         14.92         5.08 o                         
   4   2  15        427.22        425.58        10.74 o                         
   5   2  15        353.86        359.37        11.46 o                         
   6   2  15         32.99         40.89         5.80 o                         
   7   2  15         87.08         91.26         7.20 o                         
   8   2  15         21.16         29.26         6.55 o                         
  -7   3  15          1.50         -8.66         8.66 o                         
  -6   3  15         17.03         14.40         8.90 o                         
  -5   3  15         71.69         86.08         9.11 o                         
  -4   3  15        289.98        283.14        14.06 o                         
  -3   3  15         40.08         43.17         4.46 o                         
  -2   3  15         38.08         45.00         4.11 o                         
  -1   3  15        242.86        242.19         9.52 o                         
   0   3  15         93.79         92.61         5.65 o                         
   1   3  15        243.13        245.29        10.53 o                         
   2   3  15         38.18         37.75         4.56 o                         
   3   3  15         40.14         45.22         5.40 o                         
   4   3  15        290.09        281.36         9.09 o                         
   5   3  15         71.64         75.53         7.35 o                         
   6   3  15         17.04         11.46         7.52 o                         
   7   3  15          1.50          4.57         7.85 o                         
   8   3  15         48.20         34.38         9.18 o                         
  -7   4  15         55.43         59.06        10.39 o                         
  -6   4  15          1.73          2.97         8.82 o                         
  -5   4  15         41.39         33.22         6.05 o                         
  -4   4  15         45.58         39.42         5.51 o                         
  -3   4  15         30.59         37.04         4.93 o                         
  -2   4  15         51.76         53.13         4.62 o                         
  -1   4  15         19.57         15.39         4.00 o                         
   0   4  15         34.72         32.39         6.67 o                         
   1   4  15         19.54         16.42         4.54 o                         
   2   4  15         51.93         47.38         6.29 o                         
  -7   5  15         10.18          7.31         9.59 o                         
  -6   5  15          0.92         -1.48         7.87 o                         
  -5   5  15         27.34         23.45         5.72 o                         
  -4   5  15        211.45        212.14         7.63 o                         
  -3   5  15         39.86         53.82         9.58 o                         
  -2   5  15        235.03        238.19         7.46 o                         
  -1   5  15         17.77         19.27         6.59 o                         
   0   5  15        918.68        921.51        17.93 o                         
   2   5  15        234.92        218.76         9.31 o                         
   3   5  15         40.03         39.25         8.66 o                         
  -6   6  15          7.02         -2.67        10.42 o                         
  -5   6  15         22.41         28.45         8.06 o                         
  -4   6  15        158.43        162.94        10.75 o                         
  -3   6  15         81.28         85.54         6.30 o                         
  -2   6  15        106.40        104.98         6.59 o                         
  -1   6  15         61.09         64.16         6.10 o                         
   0   6  15        768.97        750.21        17.35 o                         
   2   6  15        106.35         88.65         8.05 o                         
   3   6  15         81.35         67.82         8.55 o                         
   4   6  15        158.58        128.85        10.42 o                         
  -5   7  15          7.53         17.59         9.62 o                         
  -4   7  15         20.39         28.30         8.42 o                         
  -3   7  15         28.56         39.55         8.19 o                         
  -2   7  15         62.33         56.84         8.45 o                         
  -1   7  15         26.71         22.50         8.03 o                         
   0   7  15          3.82         10.35         7.62 o                         
   3   7  15         28.60         56.12         8.09 o                         
   4   7  15         20.40         21.41         8.83 o                         
  -3   8  15         25.06         15.12         8.70 o                         
  -2   8  15         17.97         11.35         8.51 o                         
  -1   8  15          5.38          4.74         8.51 o                         
   0   8  15          2.55          1.96         7.89 o                         
   1   8  15          5.37         14.98         7.94 o                         
   4   8  15         49.37         54.98        10.79 o                         
   0   0  16       1318.18       1356.69        14.79 o                         
   1   0  16        621.15        615.09        11.56 o                         
   2   0  16        187.62        190.17         7.39 o                         
   3   0  16        359.51        356.91        10.20 o                         
   4   0  16        125.18        107.92         8.32 o                         
   5   0  16        106.71        100.32         8.82 o                         
   6   0  16         72.39         80.63         9.11 o                         
   7   0  16         11.71         15.62         8.58 o                         
   8   0  16         34.67         32.48         6.77 o                         
  -8   1  16          5.49          8.19         9.24 o                         
  -7   1  16         40.00         38.53         9.62 o                         
  -6   1  16         11.66         12.72         8.50 o                         
  -5   1  16          4.77          9.98         7.23 o                         
  -4   1  16        298.87        299.08        10.64 o                         
  -3   1  16        694.63        710.64        13.23 o                         
  -2   1  16          1.47          4.00         1.81 o                         
  -1   1  16        742.98        751.75        12.64 o                         
   0   1  16        852.80        821.24         5.27 o                         
   1   1  16        743.75        768.99        20.59 o                         
   2   1  16          1.40          4.01         3.26 o                         
   3   1  16        694.99        710.31        12.54 o                         
   4   1  16        298.41        275.24        10.00 o                         
   5   1  16          4.85          9.10         6.73 o                         
   6   1  16         11.69          7.80         7.83 o                         
   7   1  16         40.17         51.58         8.83 o                         
   8   1  16          5.49          7.32         8.23 o                         
  -7   2  16         20.69         21.10         8.80 o                         
  -6   2  16        104.67        113.97        10.07 o                         
  -5   2  16         66.43         78.39         9.29 o                         
  -4   2  16         42.24         47.00         7.87 o                         
  -3   2  16        110.88        106.87         4.67 o                         
  -2   2  16        175.77        191.72        10.88 o                         
  -1   2  16         90.86         83.23         6.94 o                         
   0   2  16       1056.82       1040.94        11.27 o                         
   1   2  16         90.82         78.24         3.47 o                         
   2   2  16        175.38        187.75         6.79 o                         
   3   2  16        110.76        110.83         6.49 o                         
   4   2  16         42.16         41.23         6.31 o                         
   5   2  16         66.34         55.75         8.37 o                         
   6   2  16        104.74        100.31        10.01 o                         
   7   2  16         20.66         10.48         7.02 o                         
   8   2  16         34.77          3.17         9.82 o                         
  -7   3  16          4.03         -3.11         9.65 o                         
  -6   3  16         60.12         52.85         8.94 o                         
  -5   3  16         78.53         78.88         9.52 o                         
  -4   3  16        129.87        128.36         5.97 o                         
  -3   3  16        320.39        327.90         7.31 o                         
  -2   3  16         71.38         66.44         4.57 o                         
  -1   3  16        703.61        711.06        14.26 o                         
   0   3  16        726.02        756.85        14.61 o                         
   1   3  16        702.99        675.93        15.07 o                         
   3   3  16        320.12        326.69         8.61 o                         
   4   3  16        129.94        124.19         7.32 o                         
   5   3  16         78.40         83.92         7.65 o                         
   6   3  16         60.23         69.45         8.36 o                         
   7   3  16          4.00         15.58         8.68 o                         
   8   3  16         11.71         40.90        10.03 o                         
  -7   4  16         10.87         29.95         9.43 o                         
  -6   4  16         47.19         40.79         8.51 o                         
  -5   4  16          9.73         12.86         8.07 o                         
  -4   4  16         68.29         52.41         5.48 o                         
  -3   4  16         11.93         12.58         5.30 o                         
  -2   4  16        210.70        209.36         9.25 o                         
  -1   4  16        129.32        122.64         5.66 o                         
   0   4  16         19.89         14.66         6.97 o                         
   1   4  16        129.58        119.87         6.69 o                         
  -7   5  16          3.36         19.99        10.42 o                         
  -6   5  16          4.13          0.00         8.63 o                         
  -5   5  16         13.10          9.60         5.50 o                         
  -4   5  16        116.88        138.76         6.80 o                         
  -3   5  16        493.88        470.08        16.58 o                         
  -2   5  16        105.57        102.19         6.28 o                         
  -1   5  16        166.26        171.90         6.56 o                         
   0   5  16          0.03          2.61         7.35 o                         
   2   5  16        105.76         89.34         7.30 o                         
   3   5  16        494.08        505.79        14.61 o                         
  -5   6  16          3.69         15.61         8.19 o                         
  -4   6  16         11.53         22.10         5.46 o                         
  -3   6  16          5.38          3.33         5.10 o                         
  -2   6  16          1.04         -2.29         5.31 o                         
  -1   6  16        312.35        288.50        18.39 o                         
   0   6  16         31.09         43.63         8.95 o                         
   3   6  16          5.40          3.20         8.72 o                         
   4   6  16         11.61          2.63         7.51 o                         
  -5   7  16         15.82         28.48         9.86 o                         
  -4   7  16         18.09         11.21         8.40 o                         
  -3   7  16         11.27         15.23         8.23 o                         
  -2   7  16         38.93         29.07         8.29 o                         
  -1   7  16         60.10         58.56         9.20 o                         
   0   7  16          0.59          7.24         7.54 o                         
   3   7  16         11.31          8.19         8.13 o                         
   4   7  16         18.19         23.57         9.66 o                         
  -3   8  16          9.48         -0.26         8.51 o                         
  -2   8  16         14.62          3.41         8.69 o                         
  -1   8  16         16.59         23.64         8.39 o                         
   0   8  16         13.79         17.40         7.98 o                         
   1   8  16         16.62         23.18         8.91 o                         
   1   0  17         17.26         22.94         2.73 o                         
   2   0  17        816.23        825.86        27.12 o                         
   3   0  17          5.50          6.15         5.94 o                         
   4   0  17          9.29          2.60         6.60 o                         
   5   0  17          2.00          3.77         7.08 o                         
   6   0  17        183.10        154.74        10.90 o                         
   7   0  17         93.20         82.08        10.39 o                         
   8   0  17          1.44         -9.81         9.81 o                         
  -7   1  17         25.89         38.83         9.53 o                         
  -6   1  17          7.35         11.84         8.43 o                         
  -5   1  17         20.49         22.72         7.94 o                         
  -4   1  17        238.58        231.87        10.10 o                         
  -3   1  17         58.81         67.85         7.27 o                         
  -2   1  17         59.56         58.98         3.61 o                         
  -1   1  17         28.01         28.50         6.07 o                         
   0   1  17        129.42        149.69         2.90 o                         
   1   1  17         28.09         31.72         2.57 o                         
   2   1  17         59.63         62.93         6.02 o                         
   3   1  17         58.96         59.36         6.56 o                         
   4   1  17        238.60        224.21         9.27 o                         
   5   1  17         20.33         13.32         7.64 o                         
   6   1  17          7.43         11.29         7.61 o                         
   7   1  17         26.03         15.83         8.77 o                         
   8   1  17         10.56        -11.18        11.18 o                         
  -7   2  17         11.05         22.76         9.38 o                         
  -6   2  17        177.20        156.87        11.50 o                         
  -5   2  17        479.57        443.03        14.02 o                         
  -4   2  17        112.49        113.06         9.24 o                         
  -3   2  17         57.00         56.51         5.05 o                         
  -2   2  17        402.20        399.55         6.74 o                         
  -1   2  17        525.10        535.67        12.13 o                         
   0   2  17       2045.99       2086.06        19.03 o                         
   1   2  17        525.20        555.13        13.21 o                         
   2   2  17        401.70        392.95         8.88 o                         
   3   2  17         57.25         66.53         6.32 o                         
   4   2  17        112.49        109.67         7.87 o                         
   5   2  17        479.39        450.65        12.87 o                         
   6   2  17        177.46        175.28        10.36 o                         
   7   2  17         11.02         28.37         9.09 o                         
   8   2  17          6.59         53.57         9.83 o                         
  -7   3  17          4.10         27.16         8.99 o                         
  -6   3  17         70.98         82.12        10.79 o                         
  -5   3  17         41.16         41.48         8.93 o                         
  -4   3  17        125.90        120.98         9.35 o                         
  -3   3  17        115.90        105.74         7.86 o                         
  -2   3  17         47.89         52.48         4.47 o                         
  -1   3  17        143.27        151.77         9.09 o                         
   0   3  17        722.28        704.80        14.77 o                         
   1   3  17        143.90        157.32         9.35 o                         
   4   3  17        125.40        115.57         7.72 o                         
   5   3  17         41.31         41.28         6.73 o                         
   6   3  17         70.89         76.24         8.05 o                         
   7   3  17          4.10         -6.19         7.72 o                         
  -7   4  17         18.95         33.61         9.91 o                         
  -6   4  17         17.78          7.75         8.44 o                         
  -5   4  17        134.94        120.20        10.72 o                         
  -4   4  17        135.62        125.07        11.86 o                         
  -3   4  17        188.23        190.68         8.94 o                         
  -2   4  17         78.61         75.15         5.32 o                         
  -1   4  17         63.16         59.00         4.90 o                         
   0   4  17         26.18         12.13         7.40 o                         
  -6   5  17         24.18          4.28         9.28 o                         
  -5   5  17          7.34          1.31         8.18 o                         
  -4   5  17        373.49        360.40         9.23 o                         
  -3   5  17         22.26         37.63        15.33 o                         
  -2   5  17         32.65         30.15         5.26 o                         
  -1   5  17         12.03          7.92         4.54 o                         
   0   5  17        472.36        515.21        14.92 o                         
   2   5  17         32.59         30.36         6.13 o                         
  -5   6  17          8.89         16.07         8.06 o                         
  -4   6  17         24.24         27.67         6.12 o                         
  -3   6  17        119.78        103.63         6.82 o                         
  -2   6  17         49.85         49.58         6.03 o                         
  -1   6  17        140.97        141.44         7.33 o                         
   0   6  17        462.32        497.82        15.34 o                         
   3   6  17        119.92        117.46         8.91 o                         
  -5   7  17         37.65         32.56        10.87 o                         
  -4   7  17         15.23         19.16         8.27 o                         
  -3   7  17         10.75         32.62         7.70 o                         
  -2   7  17         30.73         22.87         8.20 o                         
  -1   7  17          7.81          8.25         7.75 o                         
   0   7  17         94.20         78.42         8.88 o                         
   4   7  17         15.25         25.58         9.34 o                         
  -2   8  17          2.30          8.33         8.32 o                         
  -1   8  17         10.74         21.68         8.43 o                         
   0   8  17         40.82         55.29         9.57 o                         
   1   8  17         10.69         11.14         7.03 o                         
   0   0  18       1299.16       1242.43        21.86 o                         
   1   0  18          0.04         14.55         4.19 o                         
   2   0  18        391.55        388.70         6.26 o                         
   3   0  18          0.36         -1.51         5.75 o                         
   4   0  18          0.47         11.08         6.85 o                         
   5   0  18        100.98         90.22         9.19 o                         
   6   0  18          0.26          7.58         7.90 o                         
   7   0  18         30.54         49.06         8.81 o                         
   8   0  18         11.73          2.01         8.80 o                         
  -7   1  18         52.32         54.40        10.34 o                         
  -6   1  18        158.58        151.77        10.97 o                         
  -5   1  18         26.57         20.95         8.58 o                         
  -4   1  18        117.94        107.21         8.79 o                         
  -3   1  18        111.15        100.31         7.83 o                         
  -2   1  18         21.95         29.72         6.73 o                         
  -1   1  18         81.66         83.86         7.20 o                         
   0   1  18        126.59        137.62         4.00 o                         
   1   1  18         81.76         90.26         3.17 o                         
   2   1  18         22.02         17.75         3.60 o                         
   3   1  18        111.28        108.15         7.30 o                         
   4   1  18        118.08         96.42         8.44 o                         
   5   1  18         26.68         16.17         7.94 o                         
   6   1  18        158.63        137.01        10.11 o                         
   7   1  18         52.45         63.46         9.49 o                         
   8   1  18          6.99          1.70         9.20 o                         
  -7   2  18         19.56         20.96         9.50 o                         
  -6   2  18         24.21         31.18         9.45 o                         
  -5   2  18         63.44         68.58         9.16 o                         
  -4   2  18        194.74        174.75        10.63 o                         
  -3   2  18         89.04         88.91         8.83 o                         
  -2   2  18        553.83        548.51         7.81 o                         
  -1   2  18         12.54         11.28         6.29 o                         
   0   2  18          6.44         20.95         3.91 o                         
   1   2  18         12.62         11.70         3.84 o                         
   2   2  18        553.69        524.54        10.62 o                         
   3   2  18         89.28         66.29         6.79 o                         
   4   2  18        195.09        172.01         8.65 o                         
   5   2  18         63.19         83.38         7.78 o                         
   6   2  18         24.15         30.30         7.47 o                         
   7   2  18         19.50         12.70         7.18 o                         
  -7   3  18         37.54         33.12         9.93 o                         
  -6   3  18         23.70         25.11         9.49 o                         
  -5   3  18         67.57         70.43         9.16 o                         
  -4   3  18         59.94         49.97         9.18 o                         
  -3   3  18          5.01          3.32         4.01 o                         
  -2   3  18        549.27        545.86        12.79 o                         
  -1   3  18        110.49        113.31         8.91 o                         
   0   3  18        556.11        571.04        14.07 o                         
   1   3  18        110.50        106.00         9.17 o                         
   5   3  18         67.59         68.90         7.89 o                         
   6   3  18         23.85         28.29         6.97 o                         
   7   3  18         37.52         26.06         8.59 o                         
  -7   4  18         52.30         51.74        10.45 o                         
  -6   4  18         61.67         72.86        10.92 o                         
  -5   4  18         58.80         56.84         9.72 o                         
  -4   4  18         39.89         46.91        16.12 o                         
  -3   4  18        236.66        236.86        22.69 o                         
  -2   4  18        257.05        251.46         7.19 o                         
  -1   4  18         82.16         59.96         8.15 o                         
   0   4  18        123.94        122.93         9.33 o                         
  -6   5  18          0.44         -8.77         8.77 o                         
  -5   5  18         20.18         35.09         9.18 o                         
  -4   5  18         44.66         47.29         6.09 o                         
  -3   5  18        136.58        124.39        11.77 o                         
  -2   5  18         61.98         60.36         6.06 o                         
  -1   5  18         69.47         74.35        16.78 o                         
   0   5  18          1.24          8.00         7.78 o                         
  -5   6  18          4.63          5.66         5.90 o                         
  -4   6  18         10.47          8.57         5.62 o                         
  -3   6  18        148.64        135.56         7.69 o                         
  -2   6  18         27.41         22.89         8.22 o                         
  -1   6  18        122.41        115.64         8.76 o                         
   0   6  18         41.25         53.92         8.84 o                         
   3   6  18        148.46        143.93         9.41 o                         
  -5   7  18         21.49         -0.86        10.78 o                         
  -4   7  18         19.10         22.22         9.59 o                         
  -3   7  18          8.17         22.08         7.30 o                         
  -2   7  18          8.06          7.22         8.35 o                         
  -1   7  18         62.06         49.77         9.20 o                         
   0   7  18          0.00         11.84         7.35 o                         
  -2   8  18          3.35         -6.69         8.65 o                         
  -1   8  18          6.15          7.87         9.03 o                         
   0   8  18         41.60         48.24         9.01 o                         
   1   8  18          6.18          3.39         7.32 o                         
   1   0  19        884.33        875.20        10.38 o                         
   2   0  19        399.46        400.08        18.73 o                         
   3   0  19         12.44          8.81         5.93 o                         
   4   0  19          0.12          2.35         6.80 o                         
   5   0  19        136.23        138.97         9.82 o                         
   6   0  19          9.99         -2.78         6.95 o                         
   7   0  19          9.07          7.16         8.29 o                         
  -7   1  19         52.18         42.26         9.74 o                         
  -6   1  19        227.95        228.92        12.22 o                         
  -5   1  19         18.18         13.30         8.13 o                         
  -4   1  19         22.18         17.51         7.69 o                         
  -3   1  19        187.82        189.87         9.51 o                         
  -2   1  19         65.31         74.31         7.14 o                         
  -1   1  19        538.37        565.50        12.28 o                         
   0   1  19         25.17         28.08         2.34 o                         
   1   1  19        538.27        537.63         8.80 o                         
   2   1  19         65.18         69.18         4.22 o                         
   3   1  19        187.95        178.02         7.94 o                         
   4   1  19         22.30         23.75         7.21 o                         
   5   1  19         18.31         15.49         7.70 o                         
   6   1  19        227.62        216.73        11.42 o                         
   7   1  19         52.18         51.48         9.18 o                         
   8   1  19          3.17          2.61         9.86 o                         
  -7   2  19         17.46         16.98         9.79 o                         
  -6   2  19         49.40         53.88         9.10 o                         
  -5   2  19        151.30        127.23        10.18 o                         
  -4   2  19        228.32        221.96        10.96 o                         
  -3   2  19        137.60        140.32         9.29 o                         
  -2   2  19         60.66         56.83         4.37 o                         
  -1   2  19         60.30         72.07         7.81 o                         
   0   2  19         53.72         59.80         4.39 o                         
   1   2  19         59.95         68.11         4.82 o                         
   2   2  19         60.54         65.64         6.06 o                         
   3   2  19        137.30        130.80         7.37 o                         
   4   2  19        227.90        219.83         9.81 o                         
   5   2  19        150.96        143.83         9.37 o                         
   6   2  19         49.45         54.91         8.44 o                         
   7   2  19         17.46         19.68         7.61 o                         
  -7   3  19         10.96         22.55         9.32 o                         
  -6   3  19        140.98        115.48        10.61 o                         
  -5   3  19         36.48         35.18         8.89 o                         
  -4   3  19         26.93         16.42         8.41 o                         
  -3   3  19         61.66         83.04         8.47 o                         
  -2   3  19        185.58        189.72         5.98 o                         
  -1   3  19        199.03        189.19         9.99 o                         
   0   3  19        261.72        293.80        11.40 o                         
   1   3  19        198.81        193.02        10.56 o                         
  -6   4  19         52.77         37.97        10.21 o                         
  -5   4  19         12.27         15.02         8.79 o                         
  -4   4  19         90.34        103.63        10.29 o                         
  -3   4  19         36.86         35.68         6.06 o                         
  -2   4  19         29.56         29.38         4.68 o                         
  -1   4  19         17.93         10.80         7.84 o                         
   0   4  19        169.88        167.90        10.68 o                         
  -6   5  19          4.31          3.60         8.96 o                         
  -5   5  19          5.45         -7.62         8.34 o                         
  -4   5  19         73.99         77.64         6.58 o                         
  -3   5  19         41.60         34.44         6.02 o                         
  -2   5  19        292.43        295.92        11.70 o                         
  -1   5  19         37.32         39.28         5.10 o                         
   0   5  19        288.76        276.05        12.88 o                         
  -5   6  19         10.23         25.82         9.30 o                         
  -4   6  19          9.54         -1.98         5.82 o                         
  -3   6  19         41.53         47.48         6.24 o                         
  -2   6  19          5.03         -0.07         5.76 o                         
  -1   6  19          9.59         12.25         5.33 o                         
   0   6  19         54.84         52.64         9.37 o                         
  -4   7  19          6.27         -9.31         9.31 o                         
  -3   7  19         40.22         33.58         8.09 o                         
  -2   7  19        167.63        156.91        11.34 o                         
  -1   7  19          0.14          8.97         8.10 o                         
   0   7  19          2.60         26.51         7.90 o                         
  -2   8  19         27.46         32.58         9.31 o                         
  -1   8  19         16.75         22.77         8.75 o                         
   0   8  19          0.01         -4.74         8.54 o                         
   1   8  19         16.74         12.69         7.84 o                         
   0   0  20         47.92         42.58         3.71 o                         
   1   0  20         17.39         23.09         4.61 o                         
   2   0  20        151.35        153.47        14.45 o                         
   3   0  20         69.80         73.40         7.49 o                         
   4   0  20        174.05        180.30         9.69 o                         
   5   0  20         23.60         11.86         8.17 o                         
   6   0  20        172.21        159.05        10.88 o                         
   7   0  20         31.61         23.21         9.48 o                         
  -7   1  20          1.95          1.27         8.52 o                         
  -6   1  20        143.99        145.89        11.85 o                         
  -5   1  20         81.62         79.38         9.65 o                         
  -4   1  20         61.62         53.72         8.44 o                         
  -3   1  20        150.66        153.32         9.39 o                         
  -2   1  20         33.91         44.24         7.06 o                         
  -1   1  20          3.38          8.93         6.44 o                         
   0   1  20          2.05         31.22         3.24 o                         
   1   1  20          3.37          9.62         4.62 o                         
   2   1  20         33.92         38.34         6.19 o                         
   3   1  20        150.25        139.85         8.43 o                         
   4   1  20         61.81         54.63         7.28 o                         
   5   1  20         81.47         72.26         9.10 o                         
   6   1  20        144.07        144.04        10.37 o                         
   7   1  20          1.97         -6.70         8.42 o                         
  -7   2  20         14.72         12.77         9.26 o                         
  -6   2  20         59.70         64.12        10.49 o                         
  -5   2  20         13.99         16.74         9.38 o                         
  -4   2  20         28.87         32.48         8.68 o                         
  -3   2  20         73.54         82.22         8.48 o                         
  -2   2  20         45.65         51.68         7.87 o                         
  -1   2  20        179.44        189.71         9.77 o                         
   0   2  20        455.07        496.27         8.15 o                         
   1   2  20        178.98        173.27         6.98 o                         
   2   2  20         45.84         54.07         5.73 o                         
   3   2  20         73.62         61.27         6.92 o                         
   4   2  20         28.93         21.25         7.18 o                         
   5   2  20         14.01         23.52         7.82 o                         
   6   2  20         59.89         58.98         8.38 o                         
   7   2  20         14.60         -5.18         8.58 o                         
  -7   3  20         48.33         44.32        10.19 o                         
  -6   3  20        124.61        110.95        10.55 o                         
  -5   3  20         26.68         13.55         8.83 o                         
  -4   3  20         15.38         11.63         8.70 o                         
  -3   3  20          9.42         29.19         8.03 o                         
  -2   3  20         73.73         77.61         5.14 o                         
  -1   3  20         38.35         27.95         8.00 o                         
   0   3  20        265.89        274.58        11.46 o                         
   1   3  20         38.22         32.52         7.49 o                         
  -6   4  20         37.52         37.01        10.19 o                         
  -5   4  20         17.81          8.69         9.56 o                         
  -4   4  20         16.09         22.36         8.46 o                         
  -3   4  20        153.50        135.48        11.80 o                         
  -2   4  20        131.25        131.54         6.36 o                         
  -1   4  20        109.48         99.74        10.04 o                         
   0   4  20        500.38        484.57        14.66 o                         
  -6   5  20         30.15         24.91        10.95 o                         
  -5   5  20         35.60         48.74         9.67 o                         
  -4   5  20         32.73         77.02        10.32 o                         
  -3   5  20          6.34          8.51         5.14 o                         
  -2   5  20         78.00         81.76        11.88 o                         
  -1   5  20         32.83         33.50         5.34 o                         
   0   5  20         26.06         25.95         9.04 o                         
  -5   6  20         18.35         33.71         9.64 o                         
  -4   6  20         46.05         57.33        18.64 o                         
  -3   6  20         55.22         49.07        14.40 o                         
  -2   6  20         17.94         12.08        12.16 o                         
  -1   6  20        184.79        169.57         7.72 o                         
   0   6  20        105.23        112.79        11.61 o                         
  -4   7  20         15.53         -8.73         9.17 o                         
  -3   7  20         39.49         43.37         8.77 o                         
  -2   7  20         12.40         11.09         8.32 o                         
  -1   7  20         30.85         28.00         8.33 o                         
   0   7  20          1.73         11.82         8.58 o                         
  -1   8  20         38.05         58.67        11.77 o                         
   0   8  20          3.46         13.35         8.45 o                         
   1   0  21         54.33         50.48         3.51 o                         
   2   0  21        266.80        293.39        10.38 o                         
   3   0  21         70.92         61.17         7.52 o                         
   4   0  21         16.67          9.36         7.50 o                         
   5   0  21          0.06          7.11         7.98 o                         
   6   0  21         28.90         34.34         9.32 o                         
   7   0  21         10.13          2.81         8.72 o                         
  -7   1  21          4.40         17.01         9.47 o                         
  -6   1  21         21.63         23.42         8.46 o                         
  -5   1  21          2.43         16.23         8.33 o                         
  -4   1  21         21.66         20.58         8.00 o                         
  -3   1  21        181.35        167.00         9.96 o                         
  -2   1  21         33.34         35.49         7.82 o                         
  -1   1  21        193.02        205.15         9.42 o                         
   0   1  21       1552.10       1564.21        28.09 o                         
   1   1  21        192.71        211.76         6.56 o                         
   2   1  21         33.47         36.11         6.66 o                         
   3   1  21        181.24        176.96         9.23 o                         
   4   1  21         21.64         18.81         7.17 o                         
   5   1  21          2.42          3.03         7.67 o                         
   6   1  21         21.48         24.58         8.24 o                         
   7   1  21          4.46          4.26         9.10 o                         
  -7   2  21         10.32         14.18         9.49 o                         
  -6   2  21        189.37        206.11        12.35 o                         
  -5   2  21        152.44        150.71        10.58 o                         
  -4   2  21         73.69         66.29         9.62 o                         
  -3   2  21        174.21        170.84        10.09 o                         
  -2   2  21        322.46        341.46        11.01 o                         
  -1   2  21        120.60        130.57         9.19 o                         
   0   2  21          0.32          2.87         4.01 o                         
   1   2  21        120.56        118.45         5.38 o                         
   2   2  21        322.03        329.83         9.47 o                         
   3   2  21        173.85        166.84         8.77 o                         
   4   2  21         73.67         62.85         7.33 o                         
   5   2  21        152.32        135.06         9.82 o                         
   6   2  21        189.63        207.29        11.05 o                         
   7   2  21         10.31         16.07         8.66 o                         
  -6   3  21         39.24         32.11         9.97 o                         
  -5   3  21          7.15          6.52         8.94 o                         
  -4   3  21        116.10        126.24        10.34 o                         
  -3   3  21         81.44         92.80         9.06 o                         
  -2   3  21        117.70        107.10         5.20 o                         
  -1   3  21         55.52         47.26         8.43 o                         
   0   3  21         12.60         21.57         7.54 o                         
   1   3  21         55.47         40.35         8.34 o                         
  -6   4  21         14.31          7.42        11.25 o                         
  -5   4  21         37.93         29.40        10.12 o                         
  -4   4  21        199.50        209.80        11.40 o                         
  -3   4  21        157.05        157.88        10.98 o                         
  -2   4  21        102.99         94.24         6.22 o                         
  -1   4  21         17.06         29.48         8.30 o                         
   0   4  21         13.08          9.87         8.81 o                         
  -6   5  21          3.42          8.69         9.85 o                         
  -5   5  21         32.15         32.67        10.21 o                         
  -4   5  21         13.09         25.81         9.50 o                         
  -3   5  21         12.32         10.58         5.22 o                         
  -2   5  21          5.85         -6.32         6.32 o                         
  -1   5  21        140.73        128.68         6.51 o                         
   0   5  21         44.43         43.61        10.10 o                         
  -5   6  21          4.91         14.18         9.79 o                         
  -4   6  21         39.28         48.06        11.19 o                         
  -3   6  21         42.13         36.23         5.58 o                         
  -2   6  21         12.71         26.30         5.92 o                         
  -1   6  21         19.95         16.74         8.83 o                         
   0   6  21          6.27         -2.35         8.38 o                         
  -4   7  21         12.97          8.94         9.96 o                         
  -3   7  21         12.66         13.91         8.21 o                         
  -2   7  21         10.33         24.10         9.12 o                         
  -1   7  21         18.08         20.22         9.01 o                         
   0   7  21          1.65          8.82         7.23 o                         
   0   0  22        522.40        494.76        12.26 o                         
   1   0  22         54.74         58.05         3.93 o                         
   2   0  22        414.44        431.28        11.79 o                         
   3   0  22        142.02        151.27         9.11 o                         
   4   0  22        327.69        296.61        11.71 o                         
   5   0  22        147.17        110.60        10.20 o                         
   6   0  22          6.61          4.32        10.04 o                         
   7   0  22          3.17         13.11         9.47 o                         
  -7   1  22         23.56         28.10         9.37 o                         
  -6   1  22         97.70         95.25        10.05 o                         
  -5   1  22        115.44        112.50        10.21 o                         
  -4   1  22         32.01         29.68         8.20 o                         
  -3   1  22        239.64        256.35        10.88 o                         
  -2   1  22        208.71        211.47        10.15 o                         
  -1   1  22        117.09        132.29         9.57 o                         
   0   1  22          0.27         35.93         5.28 o                         
   1   1  22        117.05        138.20        13.31 o                         
   2   1  22        208.65        207.39         8.77 o                         
   3   1  22        239.49        242.71        10.53 o                         
   4   1  22         31.98         10.53         6.88 o                         
   5   1  22        115.48        124.25         9.72 o                         
   6   1  22         97.41         97.92         9.68 o                         
   7   1  22         23.51         20.05         8.60 o                         
  -7   2  22         26.44         18.69        10.12 o                         
  -6   2  22          2.72          1.54         8.86 o                         
  -5   2  22         37.75         24.90         9.54 o                         
  -4   2  22         63.48         72.20         9.22 o                         
  -3   2  22         65.60         71.88         9.00 o                         
  -2   2  22         93.24        105.86         9.22 o                         
  -1   2  22        151.69        144.78         9.88 o                         
   0   2  22         43.01         48.75         5.04 o                         
   1   2  22        151.85        141.80         6.07 o                         
   2   2  22         93.20         93.38         6.99 o                         
   3   2  22         65.35         61.28         7.58 o                         
   4   2  22         63.62         64.67         7.75 o                         
   5   2  22         37.81         43.31         8.61 o                         
   6   2  22          2.71         -2.70         7.57 o                         
   7   2  22         26.52         21.13         9.38 o                         
  -6   3  22         18.13         32.20         9.70 o                         
  -5   3  22        123.59        116.36        10.97 o                         
  -4   3  22         24.10         34.62         8.70 o                         
  -3   3  22        105.57        101.93         9.59 o                         
  -2   3  22        328.04        325.49        12.64 o                         
  -1   3  22         27.65         25.33         8.78 o                         
   0   3  22         47.25         49.14         8.64 o                         
   1   3  22         27.72         20.54         7.87 o                         
  -6   4  22         20.65         29.24        10.03 o                         
  -5   4  22         57.85         61.73         9.33 o                         
  -4   4  22          0.87         10.06         8.87 o                         
  -3   4  22        120.68        116.92        10.07 o                         
  -2   4  22        112.91        102.06         7.08 o                         
  -1   4  22         92.29         76.97         9.16 o                         
   0   4  22        156.98        154.08        11.33 o                         
  -5   5  22          1.31         22.45         9.84 o                         
  -4   5  22         19.72         24.27        11.17 o                         
  -3   5  22         78.10         72.85         6.65 o                         
  -2   5  22        194.45        172.63        14.86 o                         
  -1   5  22         41.38         40.75         5.73 o                         
   0   5  22         46.11         45.94        10.11 o                         
  -5   6  22          3.90         -8.23         9.82 o                         
  -4   6  22         11.46          6.98         9.81 o                         
  -3   6  22          7.53          0.77         7.11 o                         
  -2   6  22         28.44         36.59         5.96 o                         
  -1   6  22          3.58         12.44         9.73 o                         
   0   6  22         22.83         12.45         9.24 o                         
  -4   7  22         24.08         28.37        10.84 o                         
  -3   7  22         26.71         -2.81         9.77 o                         
  -2   7  22         76.26         86.08        10.14 o                         
  -1   7  22        172.00        205.97        12.10 o                         
   0   7  22         24.62         28.94         8.48 o                         
   1   0  23       1076.82       1022.64        20.42 o                         
   2   0  23         54.60         70.73         8.62 o                         
   3   0  23         90.57         76.64         8.43 o                         
   4   0  23         64.83         88.40         9.39 o                         
   5   0  23         13.52          7.69         8.47 o                         
   6   0  23          0.00          7.09         8.92 o                         
   7   0  23          0.13          4.23         9.25 o                         
  -7   1  23         69.82         84.02        11.21 o                         
  -6   1  23         19.79         33.38         9.80 o                         
  -5   1  23          9.52         12.84         8.78 o                         
  -4   1  23        172.42        162.83        10.63 o                         
  -3   1  23         48.46         63.49         8.33 o                         
  -2   1  23         36.91         35.91         7.73 o                         
  -1   1  23        719.47        712.02        15.63 o                         
   0   1  23        700.82        750.26        16.74 o                         
   1   1  23        717.79        699.72        27.79 o                         
   2   1  23         37.16         44.80         6.84 o                         
   3   1  23         48.35         48.46         7.99 o                         
   4   1  23        172.47        171.64         9.80 o                         
   5   1  23          9.51         14.18         8.36 o                         
   6   1  23         19.89         23.71         7.96 o                         
   7   1  23         69.69         90.29        10.40 o                         
  -6   2  23         50.88         62.03        10.18 o                         
  -5   2  23         54.67         53.91         9.62 o                         
  -4   2  23         14.80         14.12         8.72 o                         
  -3   2  23        365.50        368.48        13.16 o                         
  -2   2  23        239.65        217.92        11.26 o                         
  -1   2  23         28.02         15.02         8.03 o                         
   0   2  23        162.78        165.35         6.30 o                         
   1   2  23         28.11         23.85         5.13 o                         
   2   2  23        240.44        237.09         9.11 o                         
   3   2  23        365.78        346.15        10.86 o                         
   4   2  23         14.90         21.87         7.29 o                         
   5   2  23         54.79         56.52         8.46 o                         
   6   2  23         51.01         42.55         8.67 o                         
   7   2  23         11.94         -2.17         8.37 o                         
  -6   3  23          0.84          1.82         9.95 o                         
  -5   3  23         11.43         11.99         9.76 o                         
  -4   3  23         59.60         58.20         9.24 o                         
  -3   3  23        110.63        116.28        10.45 o                         
  -2   3  23          8.44          0.04         8.69 o                         
  -1   3  23         97.90        108.11        10.35 o                         
   0   3  23        268.49        238.04        12.12 o                         
   1   3  23         97.81         85.21        10.42 o                         
  -6   4  23         37.75         26.70        10.05 o                         
  -5   4  23         76.88         93.00        10.64 o                         
  -4   4  23         95.41         92.73        11.03 o                         
  -3   4  23         51.36         58.61         9.26 o                         
  -2   4  23        107.12        102.43         9.93 o                         
  -1   4  23        268.56        269.37        13.04 o                         
   0   4  23        137.57        145.78        11.45 o                         
  -5   5  23          0.04         30.93         9.43 o                         
  -4   5  23         44.15         51.62        10.86 o                         
  -3   5  23        108.08        113.42        11.01 o                         
  -2   5  23        146.59        120.56         7.27 o                         
  -1   5  23          0.72          4.65         4.70 o                         
   0   5  23         17.10         16.16         8.97 o                         
  -5   6  23         37.59         72.24        10.09 o                         
  -4   6  23         55.73         38.74        10.30 o                         
  -3   6  23          2.47         -5.92         5.92 o                         
  -2   6  23          0.07         -0.26        11.95 o                         
  -1   6  23         49.14         47.42         6.50 o                         
   0   6  23         13.47          6.74         9.61 o                         
  -3   7  23          7.49         -1.21         9.17 o                         
  -2   7  23         69.72         84.60        10.96 o                         
  -1   7  23          7.75          7.46         8.14 o                         
   0   7  23         43.71         58.59         9.03 o                         
   0   0  24       1693.07       1802.82        22.99 o                         
   1   0  24        399.78        418.91        14.71 o                         
   2   0  24        374.72        377.25        12.14 o                         
   3   0  24         18.20         21.63         7.83 o                         
   4   0  24        137.77        127.28        10.50 o                         
   5   0  24         30.06         23.49         8.76 o                         
   6   0  24          1.20         13.31         8.63 o                         
   7   0  24        115.35        103.86        11.42 o                         
  -6   1  24          0.85          0.74         7.69 o                         
  -5   1  24        166.61        159.56        11.41 o                         
  -4   1  24         53.82         33.44         9.11 o                         
  -3   1  24        225.50        215.61        10.84 o                         
  -2   1  24         49.32         60.59         8.81 o                         
  -1   1  24        153.60        155.41        10.48 o                         
   0   1  24        550.23        584.92        10.09 o                         
   1   1  24        153.59        160.03         9.18 o                         
   2   1  24         49.20         51.72         7.78 o                         
   3   1  24        225.16        206.13         9.78 o                         
   4   1  24         53.86         46.88         8.21 o                         
   5   1  24        166.58        150.83        11.00 o                         
   6   1  24          0.84          0.92         8.35 o                         
   7   1  24          4.06         -8.80         8.80 o                         
  -6   2  24         44.85         33.76        10.46 o                         
  -5   2  24          4.87         -4.70         9.24 o                         
  -4   2  24         18.26         41.26         8.34 o                         
  -3   2  24         86.56        100.23        10.19 o                         
  -2   2  24         70.39         74.03         9.44 o                         
  -1   2  24        359.14        348.87        12.91 o                         
   0   2  24         29.42         31.89         9.01 o                         
   1   2  24        359.21        356.99        13.53 o                         
   2   2  24         70.41         61.63         6.57 o                         
   3   2  24         86.62        105.51         7.56 o                         
   4   2  24         18.25          9.95         7.22 o                         
   5   2  24          4.86         22.46         7.55 o                         
   6   2  24         44.88         55.25         9.18 o                         
   7   2  24          2.36         14.85         9.38 o                         
  -6   3  24          9.25         29.33        10.16 o                         
  -5   3  24        112.20        143.64        11.66 o                         
  -4   3  24         67.50         77.35         9.86 o                         
  -3   3  24        149.74        146.35        10.28 o                         
  -2   3  24        214.27        212.18        12.10 o                         
  -1   3  24        182.03        196.01        12.11 o                         
   0   3  24        174.87        160.52        11.62 o                         
   1   3  24        181.65        203.59        13.03 o                         
  -5   4  24         39.98         49.06        10.74 o                         
  -4   4  24         71.15         65.32        10.59 o                         
  -3   4  24         44.33         42.62         9.99 o                         
  -2   4  24         21.04         13.73         8.62 o                         
  -1   4  24        148.37        141.51        10.52 o                         
   0   4  24        119.87        153.42        11.98 o                         
  -5   5  24          7.40          1.17        10.20 o                         
  -4   5  24         27.28         45.49        10.17 o                         
  -3   5  24          5.52          2.44         8.69 o                         
  -2   5  24         56.46         54.19         6.56 o                         
  -1   5  24         25.09         20.37         7.64 o                         
   0   5  24         91.03        127.32        12.20 o                         
  -4   6  24         18.97         29.45        10.64 o                         
  -3   6  24          4.74          8.10        10.85 o                         
  -2   6  24         95.72         90.80        16.93 o                         
  -1   6  24         12.60         13.64         5.61 o                         
   0   6  24         39.90         42.78        10.34 o                         
  -3   7  24          8.41          2.73         9.99 o                         
  -2   7  24         31.82         44.57         8.50 o                         
  -1   7  24         11.74          8.18        12.50 o                         
   0   7  24          2.40          6.18         8.36 o                         
   1   0  25         26.42         38.78         9.05 o                         
   2   0  25         71.48         92.89         9.19 o                         
   3   0  25         55.73         44.86         7.73 o                         
   4   0  25         18.57         30.61         8.11 o                         
   5   0  25         37.02         17.56         8.64 o                         
   6   0  25         21.26         37.26         9.30 o                         
  -6   1  25          7.48         13.79         9.19 o                         
  -5   1  25         51.10         49.00         9.64 o                         
  -4   1  25        106.98         94.24         9.58 o                         
  -3   1  25         67.87         99.50         9.62 o                         
  -2   1  25         74.55         62.04         8.67 o                         
  -1   1  25        105.35        120.64        10.33 o                         
   0   1  25       1057.22       1055.98        13.70 o                         
   1   1  25        104.92        100.66         6.66 o                         
   2   1  25         74.22         77.31         8.01 o                         
   3   1  25         67.80         90.08         8.11 o                         
   4   1  25        106.92         82.02         9.02 o                         
   5   1  25         51.20         57.28         9.37 o                         
   6   1  25          7.49         24.76         8.17 o                         
   7   1  25          7.44          5.62         9.54 o                         
  -6   2  25          4.60         18.62        10.22 o                         
  -5   2  25         12.39          1.06         9.63 o                         
  -4   2  25          6.46         11.97         9.13 o                         
  -3   2  25         44.87         32.71         8.67 o                         
  -2   2  25         45.79         44.48         7.26 o                         
  -1   2  25        273.91        281.95        12.48 o                         
   0   2  25        290.16        311.61        13.51 o                         
   1   2  25        273.67        269.16        13.23 o                         
   3   2  25         45.03         42.69         7.16 o                         
   4   2  25          6.47         -0.24         7.14 o                         
   5   2  25         12.37         15.24         7.21 o                         
   6   2  25          4.60          1.13         7.91 o                         
   7   2  25         17.14         34.49        10.10 o                         
  -6   3  25         11.11          7.65        10.36 o                         
  -5   3  25          9.16         17.31         8.96 o                         
  -4   3  25         11.52         52.49         8.69 o                         
  -3   3  25         23.89         24.97         8.59 o                         
  -2   3  25         91.34         89.66        10.69 o                         
  -1   3  25        508.96        500.57        15.71 o                         
   0   3  25        305.70        314.24        14.20 o                         
   1   3  25        508.91        476.85        16.04 o                         
  -5   4  25         68.00         78.62        11.10 o                         
  -4   4  25         10.46         26.02         9.52 o                         
  -3   4  25         45.67         37.74        10.19 o                         
  -2   4  25         13.06         -4.44         9.42 o                         
  -1   4  25         15.51         45.19         8.31 o                         
   0   4  25        115.50        126.06        11.29 o                         
  -5   5  25          9.51         31.76         9.84 o                         
  -4   5  25         15.51         -1.35         9.78 o                         
  -3   5  25         51.45         54.47        10.54 o                         
  -2   5  25          5.36         -4.15         9.57 o                         
  -1   5  25          6.78         11.61         5.45 o                         
   0   5  25          0.54          9.42         9.74 o                         
  -4   6  25          3.25          4.42         9.86 o                         
  -3   6  25         31.62         15.59         9.23 o                         
  -2   6  25         10.01         10.52         5.62 o                         
  -1   6  25         95.44        105.18        10.72 o                         
   0   6  25          0.31         -9.04         9.09 o                         
  -2   7  25         45.28         43.58         7.22 o                         
  -1   7  25         27.54         24.29         6.75 o                         
   0   7  25          8.79         29.05         8.98 o                         
   0   0  26       4474.58       4793.48        38.98 o                         
   1   0  26        183.79        163.10        14.75 o                         
   2   0  26        661.45        654.39        15.59 o                         
   3   0  26        115.15        114.17         9.67 o                         
   4   0  26        138.07        167.24        10.12 o                         
   5   0  26          0.44         -1.30         8.88 o                         
   6   0  26          0.08         12.59         9.39 o                         
  -6   1  26         12.95         15.84         9.42 o                         
  -5   1  26         44.46         43.09         9.03 o                         
  -4   1  26         22.63         22.68         8.87 o                         
  -3   1  26        101.95         89.91         9.45 o                         
  -2   1  26         76.73         72.63         8.78 o                         
  -1   1  26        229.79        240.97        12.36 o                         
   0   1  26        208.48        231.49        10.06 o                         
   1   1  26        229.56        218.76         8.11 o                         
   2   1  26         76.66         69.07         7.92 o                         
   3   1  26        102.09         89.42         8.58 o                         
   4   1  26         22.67         18.81         7.72 o                         
   5   1  26         44.45         46.43         9.10 o                         
   6   1  26         12.95         16.21         7.76 o                         
  -6   2  26          5.37         -5.32        10.10 o                         
  -5   2  26         18.44         29.23        10.01 o                         
  -4   2  26          5.61         15.64         8.27 o                         
  -3   2  26         28.39         24.54         9.10 o                         
  -2   2  26          1.07         -0.52         8.02 o                         
  -1   2  26          8.31         -0.11         8.56 o                         
   0   2  26        138.91        163.05        11.56 o                         
   1   2  26          8.25         10.61         9.11 o                         
   4   2  26          5.65         11.35         7.98 o                         
   5   2  26         18.32          5.04         8.12 o                         
   6   2  26          5.33         -0.41         8.12 o                         
  -5   3  26         91.24        106.14        11.09 o                         
  -4   3  26          0.30         -1.20         8.65 o                         
  -3   3  26         37.85         41.69         9.26 o                         
  -2   3  26         36.01         30.54         9.96 o                         
  -1   3  26         25.89         43.91         8.86 o                         
   0   3  26        150.66        162.12        12.44 o                         
  -5   4  26         17.55         21.68         9.82 o                         
  -4   4  26         36.00         30.08         9.93 o                         
  -3   4  26         45.63         33.37        10.28 o                         
  -2   4  26         76.26         77.19        11.25 o                         
  -1   4  26        104.82         87.34        10.70 o                         
   0   4  26         68.93         60.86        11.02 o                         
  -4   5  26          0.71         -5.31         9.86 o                         
  -3   5  26          3.02         -0.72         8.84 o                         
  -2   5  26          9.85         29.81         9.21 o                         
  -1   5  26         53.09         48.53        12.79 o                         
   0   5  26         30.76         13.07         9.29 o                         
  -4   6  26          5.17        -10.49        10.49 o                         
  -3   6  26         21.87         22.46        10.80 o                         
  -2   6  26          1.32         -5.08         8.96 o                         
  -1   6  26         39.38         38.79         7.96 o                         
   0   6  26          1.48         -1.48         9.80 o                         
  -2   7  26          0.71         32.78         9.54 o                         
  -1   7  26          6.37          4.70         7.05 o                         
   0   7  26          0.52         17.17         8.53 o                         
   1   0  27         79.57         75.55         9.46 o                         
   2   0  27          0.02          8.01         8.57 o                         
   3   0  27        423.95        365.83        13.18 o                         
   4   0  27         37.24         58.02         9.32 o                         
   5   0  27         85.47         96.35         9.53 o                         
   6   0  27          4.57          8.71         9.05 o                         
  -6   1  27         16.67         42.93         9.24 o                         
  -5   1  27         24.19         10.60         8.97 o                         
  -4   1  27         29.61         42.19         8.16 o                         
  -3   1  27        159.95        141.15        10.77 o                         
  -2   1  27         67.08         72.61         9.96 o                         
  -1   1  27        383.51        396.91        13.99 o                         
   0   1  27        407.19        439.13        14.22 o                         
   1   1  27        383.74        397.79        17.53 o                         
   2   1  27         67.32         70.25         8.68 o                         
   3   1  27        160.06        140.56        10.10 o                         
   4   1  27         29.74         38.81         8.34 o                         
   5   1  27         24.24         33.31         8.08 o                         
   6   1  27         16.66         23.70         8.74 o                         
  -6   2  27         31.26         41.17        11.30 o                         
  -5   2  27          7.74         19.78         8.25 o                         
  -4   2  27          0.80          8.96         8.99 o                         
  -3   2  27        142.14        133.94        10.96 o                         
  -2   2  27         50.06         32.63         9.60 o                         
  -1   2  27        120.69        122.87        10.75 o                         
   0   2  27        640.38        682.07        18.49 o                         
   1   2  27        120.94         97.27        11.17 o                         
  -5   3  27          4.46         36.99        10.68 o                         
  -4   3  27         94.17        105.55        10.84 o                         
  -3   3  27        120.51        100.74        11.17 o                         
  -2   3  27        346.39        333.72        14.67 o                         
  -1   3  27         47.62         56.39         9.30 o                         
   0   3  27        163.43        174.74        11.98 o                         
  -5   4  27          4.98         -4.28         9.32 o                         
  -4   4  27          5.18         13.13        10.62 o                         
  -3   4  27         18.70         18.89        10.34 o                         
  -2   4  27         90.30         75.75        11.37 o                         
  -1   4  27         12.60         15.16         8.88 o                         
   0   4  27          0.18          1.58         8.89 o                         
  -4   5  27         28.21         35.46        10.46 o                         
  -3   5  27         14.72          9.13        10.12 o                         
  -2   5  27          1.43          4.66         8.97 o                         
  -1   5  27         20.58         14.97         5.58 o                         
   0   5  27          1.74        -10.09        10.53 o                         
  -3   6  27         11.12        -10.24        12.15 o                         
  -2   6  27         20.83         15.17         9.81 o                         
  -1   6  27         36.97         43.26        11.50 o                         
   0   6  27          7.24        -11.02        11.02 o                         
  -2   7  27         18.31         15.20         7.74 o                         
  -1   7  27         21.14         19.13         7.53 o                         
   0   7  27          6.03         16.22         9.15 o                         
   0   0  28        399.53        423.44        14.06 o                         
   1   0  28         67.64         96.79        10.14 o                         
   2   0  28        195.97        194.01        11.20 o                         
   3   0  28          0.36         11.48         8.37 o                         
   4   0  28        232.63        235.07        11.44 o                         
   5   0  28         17.28         10.72         7.98 o                         
   6   0  28          0.59          6.46         9.22 o                         
  -6   1  28         18.67         17.90         9.98 o                         
  -5   1  28          3.30         13.56         8.40 o                         
  -4   1  28         32.22         27.75         9.28 o                         
  -3   1  28         69.73         72.57         9.08 o                         
  -2   1  28         59.03         55.00         9.30 o                         
  -1   1  28         67.94         74.82         9.86 o                         
   0   1  28        580.83        628.73        11.76 o                         
   1   1  28         67.85         77.10        14.40 o                         
   2   1  28         58.92         57.80         8.76 o                         
   3   1  28         69.58         74.23         8.64 o                         
   4   1  28         32.13         43.20         8.18 o                         
   5   1  28          3.31         16.79         8.19 o                         
   6   1  28         18.64         23.92         9.22 o                         
  -5   2  28         21.22         39.03        10.34 o                         
  -4   2  28         57.75         57.76        10.05 o                         
  -3   2  28         52.02         42.02         9.08 o                         
  -2   2  28         78.61         69.28        10.67 o                         
  -1   2  28        186.03        196.88        11.89 o                         
   0   2  28         79.64         70.46        10.62 o                         
   1   2  28        186.16        197.47        12.82 o                         
  -5   3  28          9.77         27.94        10.39 o                         
  -4   3  28         36.36         45.61        11.12 o                         
  -3   3  28         59.74         60.85        10.19 o                         
  -2   3  28         22.04         18.71        10.43 o                         
  -1   3  28        240.33        221.15        12.92 o                         
   0   3  28        108.99         94.26        12.18 o                         
  -4   4  28          2.68         -3.58         9.82 o                         
  -3   4  28         86.90         88.38        11.41 o                         
  -2   4  28         11.86         -4.18         9.94 o                         
  -1   4  28         32.74         31.22         9.27 o                         
   0   4  28          2.78         -9.66         9.66 o                         
  -4   5  28          6.92         19.35        11.18 o                         
  -3   5  28         30.83         12.94        10.79 o                         
  -2   5  28         36.72         40.41         9.56 o                         
  -1   5  28         40.18         44.94        10.53 o                         
   0   5  28          0.01         -8.54         9.56 o                         
  -3   6  28         15.09         32.10        11.33 o                         
  -2   6  28         12.79          2.99         9.73 o                         
  -1   6  28         22.90         18.12         7.94 o                         
   0   6  28          4.29         -9.68         9.68 o                         
  -1   7  28         35.58         -4.09        21.10 o                         
   1   0  29        979.72       1016.45        20.20 o                         
   2   0  29          7.82          1.06         8.52 o                         
   3   0  29         75.58         80.50         9.94 o                         
   4   0  29         15.49         30.74         8.68 o                         
   5   0  29          7.16          0.23         9.28 o                         
   6   0  29         12.63          6.20         9.24 o                         
  -5   1  29          9.29          1.94         8.44 o                         
  -4   1  29          7.34         24.81        10.35 o                         
  -3   1  29         19.84         24.41         9.15 o                         
  -2   1  29         32.85         18.18         8.96 o                         
  -1   1  29         14.99         16.73         8.56 o                         
   0   1  29         65.92         70.79         7.56 o                         
   1   1  29         14.97         30.15         6.47 o                         
   2   1  29         32.78         33.91         8.38 o                         
   3   1  29         19.70         28.08         7.75 o                         
   4   1  29          7.28          9.70         6.58 o                         
   5   1  29          9.35         10.26         8.36 o                         
   6   1  29          1.39         -1.79         9.02 o                         
  -5   2  29         20.80         25.00         9.48 o                         
  -4   2  29         46.83         45.69         9.56 o                         
  -3   2  29         12.56          8.77         9.16 o                         
  -2   2  29         42.23         25.42         9.23 o                         
  -1   2  29        143.78        146.60        11.07 o                         
   0   2  29         32.19         19.10         9.25 o                         
  -5   3  29         20.12         16.90        10.74 o                         
  -4   3  29        106.20        104.95        11.54 o                         
  -3   3  29         10.90          5.68         9.66 o                         
  -2   3  29          2.12          2.32        10.00 o                         
  -1   3  29         58.39         54.73        10.29 o                         
   0   3  29         25.02         24.55         9.76 o                         
  -4   4  29          5.49          8.45        10.33 o                         
  -3   4  29         30.12         24.58        10.86 o                         
  -2   4  29         62.17         42.52        10.47 o                         
  -1   4  29         24.71         16.72         8.92 o                         
   0   4  29         54.78         40.62        10.23 o                         
  -3   5  29          9.90         -1.60        10.12 o                         
  -2   5  29         21.11         44.60        10.37 o                         
  -1   5  29         16.65          6.45        10.09 o                         
   0   5  29          0.73          2.06        10.58 o                         
  -2   6  29         29.13          9.45        10.66 o                         
  -1   6  29         20.60         -5.72        11.34 o                         
   0   0  30          2.39         13.12         8.34 o                         
   1   0  30        455.20        487.63        15.29 o                         
   2   0  30          0.47          6.30         8.21 o                         
   3   0  30         12.76          9.30         7.25 o                         
   4   0  30          1.97         -5.03         7.95 o                         
   5   0  30          1.56         -4.83         8.40 o                         
  -5   1  30          7.58         33.84        10.44 o                         
  -4   1  30         49.28         36.76        10.11 o                         
  -3   1  30         11.38          2.54         8.47 o                         
  -2   1  30         12.98         15.83         9.45 o                         
  -1   1  30        110.14        124.52        10.62 o                         
   0   1  30         12.24          2.79         5.75 o                         
   1   1  30        109.94        117.44         8.88 o                         
   2   1  30         12.88         14.12         7.85 o                         
   3   1  30         11.45         13.11         7.86 o                         
   4   1  30         49.24         56.53         9.36 o                         
   5   1  30          7.59         18.86         7.99 o                         
   6   1  30          1.47          0.17         9.49 o                         
  -5   2  30         10.01         19.26        10.39 o                         
  -4   2  30          6.79         -0.14         8.72 o                         
  -3   2  30          5.67         22.94         9.31 o                         
  -2   2  30          9.73         -1.19         9.42 o                         
  -1   2  30         44.27        107.83        10.37 o                         
   0   2  30         17.94         34.85         9.99 o                         
  -4   3  30          8.69          0.66         8.75 o                         
  -3   3  30          6.51          9.15        10.12 o                         
  -2   3  30          4.66         -7.84        10.02 o                         
  -1   3  30         13.07         -0.42         8.50 o                         
   0   3  30        232.41        246.02        14.52 o                         
  -4   4  30         13.51          8.39        11.51 o                         
  -3   4  30          5.28          2.46        10.91 o                         
  -2   4  30         13.94         26.75         9.56 o                         
  -1   4  30          6.29         15.08         9.97 o                         
   0   4  30          1.85         -6.74         9.78 o                         
  -3   5  30         11.95         15.20        11.51 o                         
  -2   5  30         11.55          5.09         9.31 o                         
  -1   5  30          2.28         -9.89         9.89 o                         
   0   5  30         26.39         14.81        10.80 o                         
  -1   6  30         11.96        -11.61        11.61 o                         
   1   0  31        193.12        238.19        12.07 o                         
   2   0  31          8.91          3.22         8.38 o                         
   3   0  31         20.65         16.63         8.61 o                         
   4   0  31          1.54         -6.66         7.73 o                         
   5   0  31          3.39         12.20         9.59 o                         
  -5   1  31         11.19         17.97         9.21 o                         
  -4   1  31          5.39         19.02         9.09 o                         
  -3   1  31         15.14         20.18         9.06 o                         
  -2   1  31          4.47         -3.14        10.15 o                         
  -1   1  31         88.89         81.26         9.66 o                         
   0   1  31          0.45          5.18         5.81 o                         
   1   1  31         88.97        131.55         8.99 o                         
   2   1  31          4.41          6.74         7.10 o                         
   3   1  31         15.15          2.34         7.70 o                         
   4   1  31          5.39          2.97         8.00 o                         
   5   1  31         11.20         26.90         8.81 o                         
  -4   2  31          5.15         18.60         9.80 o                         
  -3   2  31          8.81          6.13         9.43 o                         
  -2   2  31         79.04         88.33        11.53 o                         
  -1   2  31         39.53         25.55         9.40 o                         
   0   2  31         22.32         32.99        10.23 o                         
  -4   3  31         13.46         12.63        10.26 o                         
  -3   3  31         15.03         -2.38         9.00 o                         
  -2   3  31         68.67         45.83        11.46 o                         
  -1   3  31         12.41         -4.14         9.03 o                         
   0   3  31          0.43         -2.96        10.15 o                         
  -3   4  31         20.18         11.23        11.53 o                         
  -2   4  31          7.78          6.72         9.58 o                         
  -1   4  31         41.09         39.04        11.06 o                         
   0   4  31         59.80         63.84        11.97 o                         
  -2   5  31          2.30          1.85         9.38 o                         
  -1   5  31          8.97          0.00        10.06 o                         
   0   5  31         70.45         70.37        11.45 o                         
   0   0  32          5.06          4.45         8.01 o                         
   1   0  32          9.48         28.82         8.89 o                         
   2   0  32          3.65         -5.48         8.48 o                         
   3   0  32          0.38          3.38         8.66 o                         
   4   0  32         12.03         15.82         8.91 o                         
   5   0  32          0.14         -5.99         9.24 o                         
  -5   1  32         29.91         51.31        10.92 o                         
  -4   1  32         15.54         23.47        10.31 o                         
  -3   1  32          4.13         -0.90         9.00 o                         
  -2   1  32         14.80         -0.46         9.50 o                         
  -1   1  32         82.67         93.02        10.44 o                         
   0   1  32        119.18        115.92        12.15 o                         
   1   1  32         82.80         84.16         8.92 o                         
   2   1  32         14.90         16.81         8.41 o                         
   3   1  32          4.15          8.87         8.50 o                         
   4   1  32         15.51         32.07         8.28 o                         
   5   1  32         29.91         25.09         9.52 o                         
  -4   2  32          7.63          8.53         9.25 o                         
  -3   2  32         33.17         13.45         9.25 o                         
  -2   2  32        125.85        122.33        11.49 o                         
  -1   2  32         31.01         27.75         9.61 o                         
   0   2  32          7.16         -0.03         9.13 o                         
  -4   3  32          0.75          8.71        11.59 o                         
  -3   3  32          8.10         24.48         9.93 o                         
  -2   3  32         11.20          4.08        10.51 o                         
  -1   3  32        118.03        114.66        11.73 o                         
   0   3  32         64.48         52.80        10.41 o                         
  -3   4  32         11.09          5.76        11.83 o                         
  -2   4  32         40.54         54.03        10.63 o                         
  -1   4  32         40.17         44.04        11.32 o                         
   0   4  32         17.88         16.97        10.94 o                         
  -1   5  32         12.62        -11.67        11.67 o                         
   0   5  32         42.13        -10.23        10.23 o                         
   1   0  33        179.03        184.07        11.75 o                         
   2   0  33          4.13          2.15         9.48 o                         
   3   0  33         23.94         17.99         9.10 o                         
   4   0  33         14.29         26.79         9.18 o                         
   5   0  33         20.76         31.92        10.93 o                         
  -4   1  33          8.41          2.63        10.13 o                         
  -3   1  33         21.57         14.98         9.44 o                         
  -2   1  33         47.61         84.88        11.36 o                         
  -1   1  33         11.27         13.81         9.09 o                         
   0   1  33          1.28        -10.15        10.15 o                         
   2   1  33         47.43         60.54         9.47 o                         
   3   1  33         21.67         11.46         7.64 o                         
   4   1  33          8.31         11.37         9.14 o                         
   5   1  33         11.26         36.76         9.36 o                         
  -4   2  33         18.07         11.69        10.11 o                         
  -3   2  33         11.94         -2.09        11.09 o                         
  -2   2  33         29.20         31.67        10.64 o                         
  -1   2  33         12.33          4.92         9.99 o                         
   0   2  33          3.10         -3.36        10.39 o                         
  -3   3  33         14.36         -2.54        11.09 o                         
  -2   3  33          2.69         10.86        10.35 o                         
  -1   3  33         36.31         39.16        10.08 o                         
   0   3  33          2.90         12.11        10.32 o                         
  -2   4  33         43.38         84.42        10.51 o                         
  -1   4  33          0.31         -9.49         9.49 o                         
   0   4  33          0.05         12.99         9.68 o                         
   0   0  34          9.51         -8.65         8.65 o                         
   1   0  34         15.73         11.01         8.09 o                         
   2   0  34          3.74         -8.96         8.96 o                         
   3   0  34         16.43         -0.64        10.09 o                         
   4   0  34         34.57         18.93        12.08 o                         
  -4   1  34          6.61          3.53         9.52 o                         
  -3   1  34         11.42         -1.15         9.26 o                         
  -2   1  34         36.45         33.16        10.11 o                         
  -1   1  34         87.95         69.96        10.66 o                         
   0   1  34         59.27         62.91        11.06 o                         
  -3   2  34         56.16         64.53        11.30 o                         
  -2   2  34         14.50         11.33         9.32 o                         
  -1   2  34         32.50         39.71        10.02 o                         
   0   2  34         17.60         17.88        10.80 o                         
  -3   3  34          0.51          6.63        11.06 o                         
  -2   3  34         42.55         54.84        11.37 o                         
  -1   3  34          2.15         -9.48         9.48 o                         
   0   3  34         49.60         61.34        11.46 o                         
  -1   4  34         23.94         23.51        10.41 o                         
   0   4  34          3.02         -1.39         9.68 o                         
   1   0  35          8.28         17.19         8.97 o                         
   2   0  35          8.88         17.38         8.75 o                         
   3   0  35          0.40          3.74         9.66 o                         
   4   0  35          1.88         -2.77        10.46 o                         
  -3   1  35         29.44         27.92        10.66 o                         
  -2   1  35          0.20          1.09         8.96 o                         
  -1   1  35          8.72         27.47         9.14 o                         
   0   1  35          0.00         -8.76         8.76 o                         
  -3   2  35          4.29         -3.10        11.12 o                         
  -2   2  35         35.34         66.63        10.36 o                         
  -1   2  35          3.47          5.18         9.34 o                         
   0   2  35         21.29         11.21        10.75 o                         
  -2   3  35         21.90         40.39        10.36 o                         
  -1   3  35          2.78        -10.88        10.88 o                         
   0   3  35         29.67         31.94        10.66 o                         
   0   0  36          6.58          2.26         9.78 o                         
   1   0  36          0.15         -9.70         9.70 o                         
   2   0  36          8.45         -9.06         9.06 o                         
   3   0  36         21.61          8.71         9.79 o                         
   4   0  36         25.42         -5.15         9.99 o                         
  -3   1  36          9.27         -9.56        11.06 o                         
  -2   1  36         48.85         80.58        10.19 o                         
  -1   1  36         52.86         39.83        10.08 o                         
   0   1  36          0.09        -10.29        10.29 o                         
  -2   2  36          7.60         67.37        10.43 o                         
  -1   2  36          3.81         -4.05        10.59 o                         
   0   2  36         29.75         27.97        11.67 o                         
  -1   3  36          6.18         -4.07        11.68 o                         
   0   3  36          8.39         30.22        11.80 o                         
   1   0  37         54.23         55.00        10.46 o                         
   2   0  37          0.09         27.60        10.06 o                         
   3   0  37         39.19         50.19        11.40 o                         
  -2   1  37          1.04         61.52        10.56 o                         
  -1   1  37         12.84         24.31        11.12 o                         
   0   1  37         28.76         39.19        11.21 o                         
  -2   2  37          5.40         22.46         9.50 o                         
  -1   2  37          9.79         -0.22        10.65 o                         
   0   2  37         20.32         27.49        11.28 o                         
   0   0  38          0.25        -10.60        10.60 o                         
   1   0  38         47.03         75.69        11.01 o                         
   2   0  38          0.84         -2.71        10.86 o                         
   3   0  38         28.45          9.76        13.81 o                         
  -2   1  38         19.52         51.42        11.43 o                         
  -1   1  38          4.73         -5.72        12.36 o                         
   0   1  38          0.95         -0.46        11.85 o                         
   0   2  38          1.14         13.99        12.13 o                         
   1   0  39          0.02         16.15        11.96 o                         
  -1   1  39          8.93         41.55        13.10 o                         
   0   1  39         20.02         -1.86        11.98 o                         
                                                                                
